# Supplementary material for: Genetic evidence for plural introduction pathways of the invasive weed Paterson’s curse (Echium plantagineum L.) to southern Australia
Source: PLoS One. 2019 Sep 19;14(9):e0222696. doi: 10.1371/journal.pone.0222696 (PMC6752891; doi:10.1371/journal.pone.0222696)
Supplement: S1 Appendix — (ZIP) [file pone.0222696.s006.zip]

Archive with 1 entries (1 files):
- appendix 1.fas
