# Supplementary material for: Genetic evidence for plural introduction pathways of the invasive weed Paterson’s curse (Echium plantagineum L.) to southern Australia
Source: PLoS One. 2019 Sep 19;14(9):e0222696. doi: 10.1371/journal.pone.0222696 (PMC6752891; doi:10.1371/journal.pone.0222696)
Supplement: S1 Appendix — (ZIP) [file pone.0222696.s006.zip › appendix 1.fas]

>ww14590
ATAAGACTCTGTCTTAGTGTATAGGAGTTATTGAAGAAAATAAAGGAACA
ATACTCACCTTCTTAGAAGGTGAGTATTGTTCCTTTATTTTCTTTTTATT
TAGTTGTATTTTAGTTACATGGACTTTTATTCCTTACAAAAGAAAAAGAA
GAAAAGGGGGATTCATGATTGAGGATCTTATTTGTTCTGTTTTGTTTGTA
ATTTCTATAATTCCGTCCCTATTTTTTATATTTA-ATATATAAA-TATAA
AAAATAGATTTATATATTAAGCAAAAGCCTATTTGACATCCCAACGATTT
CTCCTATATCTATTTTCGTTAGTGGTTCCAAATTCCTCACCTTTCTCATT
CACTCTATTCTTTTACAAACGGATCTGTCCGAAAACGCCTTTCATCTTAC
ACAAGTCTTGTATGATACACATACAAATGACCATCTTTGAACAAGGAATG
AATCGCCTTTTGAATTTGAATGATTCACGATGGATATTATTTCTCAGACT
GAAACTTACAAAGTCGTCTTATTGAAGATCCAAGAAATTACAGTACCCGA
AAGTTGGGAATCTTCTTTCATACTTTTAATTGACATAGACCCCAGTCATC
TAATAAAATAAGGATGATACGTTGGGAGTGGTCGGGATAGCTCAGCTGGT
AGAGCAGAGGACTGAAAATCTGAGCCTTGGTATGGAAACCTACTAAGTGA
CAACTTTCAAATTCAGAGAAACCCTGGAATTAATAAAAATGGGCAATCCT
GAGCCAAATCCGGTTTTCCGAAAACAAACAAAAGTTGAAAAAGAAAAAGG
ATAGGTGCAGAGACTCAATGGAAGCTGTTCTAACAAATGGAGTTGACTGC
TTTGGTCGACGAATCTTTCTCATAAAGTGTGAAAGTATATACATTTGTAT
TGAATACTTTATCAAATGAAATGATTAATGACTACCAAAATTTCGAAGAG
TTGGTGTTAATCAATTCCACATAGAAGAAAGAGTCGAGTATTCATTGATC
AAATTATTCACTCCATAGTCCGATAGATCTTTTGAAGAATTGATTAATCG
GACGAGAATAAAGATAGAGTCCCGTTCTACATGTCAATACCGGCAACAAT
GAAATTTTTAGTAATAGGAAAATCCGTCGACTT
>ww14598
ATAAGACTCTGTCTTAGTGTATAGGAGTTATTGAAGAAAATAAAGGAACA
ATACTCACCTTCTAAGAAGGTGAGTATTGTTCCTTTATTTTCTTTTTATT
TAGTTGTATTTTAGTTACATGGACTTTTATTCCTTACAAAAGAAAAAGAA
GAAAAGGGGGATTCATGATTGAGGATCTTATTTGTTCTGTTTTGTTTGTA
ATTTCTATAATTCCGTCCCTATTTTTTATATTTA-ATATATAAA-TATAA
AAAATAGATTTATATATTAAGCAAAAGCCTATTTGACATCCCAACGATTT
CTCCTATATCTATTTTCGTTAGTGGTTCCAAATTCCTCACCTTTCTCATT
CACTCTATTCTTTTACAAACGGATCTGTCCGAAAACGCCTTTCATCTTAC
ACAAGTCTTGTATGATACACATACAAATGACCATCTTTGAACAAGGAATG
AATCGCCTTTTGAATTTGAATGATTCACGATGGATATTATTTCTCAGACT
GAAACTTACAAAGTCGTCTTATTGAAGATCCAAGAAATTACAGTACCCGA
AAGTTGGGAATCTTCTTTCATACTTTTAATTGACATAGACCCCAGTCATC
TAATAAAATAAGGATGATACATTGGGAGTGGTCGGGATAGCTCAGCTGGT
AGAGCAGAGGACTGAAAATCTGAGCCTTGGTATGGAAACCTACTAAGTGA
CAACTTTCAAATTCAGAGAAACCCTGGAATTAATAAAAATGGGCAATCCT
GAGCCAAATCCGGTTTTCCGAAAACAAACAAAAGTTGAAAAAGAAAAAGG
ATAGGTGCAGAGACTCAATGGAAGCTGTTCTAACAAATGGAGTTGACTGC
TTTGGTCGACGAATCTTTCTCATAAAGTGTGAAAGTATATACATTTGTAT
TGAATACTTTATCAAATGAAATGATTAATGACTACCAAAATTTCGAAGAG
TTGGTGTTAATCAATTCCACATAGAAGAAAGAGTCGAGTATTCATTGATC
AAATTATTCACTCCATAGTCCGATAGATCTTTTGAAGAATTGATTAATCG
GACGAGAATAAAGATAGAGTCCCGTTCTACATGTCAATACCGGCAACAAT
GAAATTTTTAGTAATAGGAAAATCCGTCGACTT
>ww17638
ATAAGACTCTGTCTTAGTGTATAGGAGTTATTGAAGAAAATAAAGGAACA
ATACTCACCTTCTTAGAAGGTGAGTATTGTTCCTTTATTTTCTTTTTATT
TAGTTGTATTTTAGTTACATGGACTTTTATTCCTTACAAAAGAAAAAGAA
GAAAAGGGGGATTCATGATTGAGGATCTTATTTGTTCTGTTTTGTTTGTA
ATTTCTATAATTCCGTCCCTATTTTTTATATTTATATATATAAA-TATAA
AAAATAGATTTATATATTAAGCAAAAGCCTATTTGACATCCCAACGATTT
CTCCTATATCTATTTTCGTTAGTGGTTCCAAATTCCTCACCTTTCTCATT
CACTCTATTCTTTTACAAACGGATCTGTCCGAAAACGCCTTTCATCTTAC
ACAAGTCTTGTATGATACACATACAAATGACCATCTTTGAACAAGGAATG
AATCGCCTTTTGAATTTGAATGATTCACGATGGATATTATTTCTCAGACT
GAAACTTACAAAGTCGTCTTATTGAAGATCCAAGAAATTACAGTACCCGA
AAGTTGGGAATCTTCTTTCATACTTTTAATTGACATAGACCCCAGTCATC
TAATAAAATAAGGATGATACGTTGGGAGTGGTCGGGATAGCTCAGCTGGT
AGAGCAGAGGACTGAAAATCTGAGCCTTGGTATGGAAACCTACTAAGTGA
CAACTTTCAAATTCAGAGAAACCCTGGAATTAATAAAAATGGGCAATCCT
GAGCCAAATCCGGTTTTCCGAAAACAAACAAAAGTTGAAAAAGAAAAAGG
ATAGGTGCAGAGACTCAATGGAAGCTGTTCTAACAAATGGAGTTGACTGC
TTTGGTCGACGAATCTTTCTCATAAAGTGTGAAAGTATATACATTTGTAT
TGAATACTTTATCAAATGAAATGATTAATGACTACCAAAATTTAGAAGAG
TTGGTGTTAATCAATTCCACATAGAAGAAAGAGTCGAGTATTCATTGATC
AAATTATTCACTCCATAGTCCGATAGATCTTTTGAAGAATTGATTAATCG
GACGAGAATAAAGATAGAGTCCCGTTCTACATGTCAATACCGGCAACAAT
GAAATTTTTAGTAATAGGAAAATCCGTCGACTT
>ww17639
ATAAGACTCTGTCTTAGTGTATAGGAGTTATTGAAGAAAATAAAGGAACA
ATACTCACCTTCTTAGAAGGTGAGTATTGTTCCTTTATTTTCTTTTTATT
TAGTTGTATTTTAGTTACATGGACTTTTATTCCTTACAAAAGAAAAAGAA
GAAAAGGGGGATTCATGATTGAGGATCTTATTTGTTCTGTTTTGTTTGTA
ATTTCTATAATTCCGTCCCTATTTTTTATATTTA-ATATATAAA-TATAA
AAAATAGATTTATATATTAAGCAAAAGCCTATTTGACATCCCAACGATTT
CTCCTATATCTATTTTCGTTAGTGGTTCCAAATTCCTCACCTTTCTCATT
CACTCTATTCTTTTACAAACGGATCTGTCCGAAAACGCCTTTCATCTTAC
ACAAGTCTTGTATGATACACATACAAATGACCATCTTTGAACAAGGAATG
AATCGCCTTTTGAATTTGAATGATTCACGATGGATATTATTTCTCAGACT
GAAACTTACAAAGTCGTCTTATTGAAGATCCAAGAAATTACAGTACCCGA
AAGTTGGGAATCTTCTTTCATACTTTTAATTGACATAGACCCCAGTCATC
TAATAAAATAAGGATGATACATTGGGAGTGGTCGGGATAGCTCAGCTGGT
AGAGCAGAGGACTGAAAATCTGAGCCTTGGTATGGAAACCTACTAAGTGA
CAACTTTCAAATTCAGAGAAACCCTGGAATTAATAAAAATGGGCAATCCT
GAGCCAAATCCGGTTTTCCGAAAACAAACAAAAGTTGAAAAAGAAAAAGG
ATAGGTGCAGAGACTCAATGGAAGCTGTTCTAACAAATGGAGTTGACTGC
TTTGGTCGACGAATCTTTCTCATAAAGTGTGAAAGTATATACATTTGTAT
TGAATACTTTATCAAATGAAATGATTAATGACTACCAAAATTTCGAAGAG
TTGGTGTTAATCAATTCCACATAGAAGAAAGAGTCGAGTATTCATTGATC
AAATTATTCACTCCATAGTCCGATAGATCTTTTGAAGAATTGATTAATCG
GACGAGAATAAAGATAGAGTCCCGTTCTACATGTCAATACCGGCAACAAT
GAAATTTTTAGTAATAGGAAAATCCGTCGACTT
>ww17640
ATAAGACTCTGTCTTAGTGTATAGGAGTTATTGAAGAAAATAAAGGAACA
ATACTCACCTTCTTAGAAGGTGAGTATTGTTCCTTTATTTTCTTTTTATT
TAGTTGTATTTTAGTTACATGGACTTTTATTCCTTACAAAAGAAAAAGAA
GAAAAGGGGGATTCATGATTGAGGATCTTATTTGTTCTGTTTTGTTTGTA
ATTTCTATAATTCCGTCCCTATTTTTTATATTTA-ATATATAAA-TATAA
AAAATAGATTTATATATTAAGCAAAAGCCTATTTGACATCCCAACGATTT
CTCCTATATCTATTTTCGTTAGTGGTTCCAAATTCCTCACCTTTCTCATT
CACTCTATTCTTTTACAAACGGATCTGTCCGAAAACGCCTTTCATCTTAC
ACAAGTCTTGTATGATACACATACAAATGACCATCTTTGAACAAGGAATG
AATCGCCTTTTGAATTTGAATGATTCACGATGGATATTATTTCTCAGACT
GAAACTTACAAAGTCGTCTTATTGAAGATCCAAGAAATTACAGTACCCGA
AAGTTGGGAATCTTCTTTCATACTTTTAATTGACATAGACCCCAGTCATC
TAATAAAATAAGGATGATACATTGGGAGTGGTCGGGATAGCTCAGCTGGT
AGAGCAGAGGACTGAAAATCTGAGCCTTGGTATGGAAACCTACTAAGTGA
CAACTTTCAAATTCAGAGAAACCCTGGAATTAATAAAAATGGGCAATCCT
GAGCCAAATCCGGTTTTCCGAAAACAAACAAAAGTTGAAAAAGAAAAAGG
ATAGGTGCAGAGACTCAATGGAAGCTGTTCTAACAAATGGAGTTGACTGC
TTTGGTCGACGAATCTTTCTCATAAAGTGTGAAAGTATATACATTTGTAT
TGAATACTTTATCAAATGAAATGATTAATGACTACCAAAATTTCGAAGAG
TTGGTGTTAATCAATTCCACATAGAAGAAAGAGTCGAGTATTCATTGATC
AAATTATTCACTCCATAGTCCGATAGATCTTTTGAAGAATTGATTAATCG
GACGAGAATAAAGATAGAGTCCCGTTCTACATGTCAATACCGGCAACAAT
GAAATTTTTAGTAATAGGAAAATCCGTCGACTT
>ww17641
ATAAGACTCTGTCTTAGTGTATAGGAGTTATTGAAGAAAATAAAGGAACA
ATACTCACCTTCTTAGAAGGTGAGTATTGTTCCTTTATTTTCTTTTTATT
TAGTTGTATTTTAGTTACATGGACTTTTATTCCTTACAAAAGAAAAAGAA
GAAAAGGGGGATTCATGATTGAGGATCTTATTTGTTCTGTTTTGTTTGTA
ATTTCTATAATTCCGTCCCTATTTTTTATATTTA-ATATATAAA-TATAA
AAAATAGATTTATATATTAAGCAAAAGCCTATTTGACATCCCAACGATTT
CTCCTATATCTATTTTCGTTAGTGGTTCCAAATTCCTCACCTTTCTCATT
CACTCTATTCTTTTACAAACGGATCTGTCCGAAAACGCCTTTCATCTTAC
ACAAGTCTTGTATGATACACATACAAATGACCATCTTTGAACAAGGAATG
AATCGCCTTTTGAATTTGAATGATTCACGATGGATATTATTTCTCAGACT
GAAACTTACAAAGTCGTCTTATTGAAGATCCAAGAAATTACAGTACCCGA
AAGTTGGGAATCTTCTTTCATACTTTTAATTGACATAGACCCCAGTCATC
TAATAAAATAAGGATGATACGTTGGGAGTGGTCGGGATAGCTCAGCTGGT
AGAGCAGAGGACTGAAAATCTGAGCCTTGGTATGGAAACCTACTAAGTGA
CAACTTTCAAATTCAGAGAAACCCTGGAATTAATAAAAATGGGCAATCCT
GAGCCAAATCCGGTTTTCCGAAAACAAACAAAAGTTGAAAAAGAAAAAGG
ATAGGTGCAGAGACTCAATGGAAGCTGTTCTAACAAATGGAGTTGACTGC
TTTGGTCGACGAATCTTTCTCATAAAGTGTGAAAGTATATACATTTGTAT
TGAATACTTTATCAAATGAAATGATTAATGACTACCAAAATTTCGAAGAG
TTGGTGTTAATCAATTCCACATAGAAGAAAGAGTCGAGTATTCATTGATC
AAATTATTCACTCCATAGTCCGATAGATCTTTTGAAGAATTGATTAATCG
GACGAGAATAAAGATAGAGTCCCGTTCTACATGTCAATACCGGCAACAAT
GAAATTTTTAGTAATAGGAAAATCCGTCGACTT
>ww17642
ATAAGACTCTGTCTTAGTGTATAGGAGTTATTGAAGAAAATAAAGGAACA
ATACTCACCTTCTTAGAAGGTGAGTATTGTTCCTTTATTTTCTTTTTATT
TAGTTGTATTTTAGTTACATGGACTTTTATTCCTTACAAAAGAAAAAGAA
GAAAAGGGGGATTCATGATTGAGGATCTTATTTGTTCTGTTTTGTTTGTA
ATTTCTATAATTCCGTCCCTATTTTTTATATTTA-ATATATAAA-TATAA
AAAATAGATTTATATATTAAGCAAAAGCCTATTTGACATCCCAACGATTT
CTCCTATATCTATTTTCGTTAGTGGTTCCAAATTCCTCACCTTTCTCATT
CACTCTATTCTTTTACAAACGGATCTGTCCGAAAACGCCTTTCATCTTAC
ACAAGTCTTGTATGATACACATACAAATGACCATCTTTGAACAAGGAATG
AATCGCCTTTTGAATTTGAATGATTCACGATGGATATTATTTCTCAGACT
GAAACTTACAAAGTCGTCTTATTGAAGATCCAAGAAATTACAGTACCCGA
AAGTTGGGAATCTTCTTTCATACTTTTAATTGACATAGACCCCAGTCATC
TAATAAAATAAGGATGATACGTTGGGAGTGGTCGGGATAGCTCAGCTGGT
AGAGCAGAGGACTGAAAATCTGAGCCTTGGTATGGAAACCTACTAAGTGA
CAACTTTCAAATTCAGAGAAACCCTGGAATTAATAAAAATGGGCAATCCT
GAGCCAAATCCGGTTTTCCGAAAACAAACAAAAGTTGAAAAAGAAAAAGG
ATAGGTGCAGAGACTCAATGGAAGCTGTTCTAACAAATGGAGTTGACTGC
TTTGGTCGACGAATCTTTCTCATAAAGTGTGAAAGTATATACATTTGTAT
TGAATACTTTATCAAATGAAATGATTAATGACTACCAAAATTTCGAAGAG
TTGGTGTTAATCAATTCCACATAGAAGAAAGAGTCGAGTATTCATTGATC
AAATTATTCACTCCATAGTCCGATAGATCTTTTGAAGAATTGATTAATCG
GACGAGAATAAAGATAGAGTCCCGTTCTACATGTCAATACCGGCAACAAT
GAAATTTTTAGTAATAGGAAAATCCGTCGACTT
>ww17643
ATAAGACTCTGTCTTAGTGTATAGGAGTTATTGAAGAAAATAAAGGAACA
ATACTCACCTTCTTAGAAGGTGAGTATTGTTCCTTTATTTTCTTTTTATT
TAGTTGTATTTTAGTTACATGGACTTTTATTCCTTACAAAAGAAAAAGAA
GAAAAGGGGGATTCATGATTGAGGATCTTATTTGTTCTGTTTTGTTTGTA
ATTTCTATAATTCCGTCCCTATTTTTTATATTTATATATATAAA-TATAA
AAAATAGATTTATATATTAAGCAAAAGCCTATTTGACATCCCAACGATTT
CTCCTATATCTATTTTCGTTAGTGGTTCCAAATTCCTCACCTTTCTCATT
CACTCTATTCTTTTACAAACGGATCTGTCCGAAAACGCCTTTCATCTTAC
ACAAGTCTTGTATGATACACATACAAATGACCATCTTTGAACAAGGAATG
AATCGCCTTTTGAATTTGAATGATTCACGATGGATATTATTTCTCAGACT
GAAACTTACAAAGTCGTCTTATTGAAGATCCAAGAAATTACAGTACCCGA
AAGTTGGGAATCTTCTTTCATACTTTTAATTGACATAGACCCCAGTCATC
TAATAAAATAAGGATGATACGTTGGGAGTGGTCGGGATAGCTCAGCTGGT
AGAGCAGAGGACTGAAAATCTGAGCCTTGGTATGGAAACCTACTAAGTGA
CAACTTTCAAATTCAGAGAAACCCTGGAATTAATAAAAATGGGCAATCCT
GAGCCAAATCCGGTTTTCCGAAAACAAACAAAAGTTGAAAAAGAAAAAGG
ATAGGTGCAGAGACTCAATGGAAGCTGTTCTAACAAATGGAGTTGACTGC
TTTGGTCGACGAATCTTTCTCATAAAGTGTGAAAGTATATACATTTGTAT
TGAATACTTTATCAAATGAAATGATTAATGACTACCAAAATTTAGAAGAG
TTGGTGTTAATCAATTCCACATAGAAGAAAGAGTCGAGTATTCATTGATC
AAATTATTCACTCCATAGTCCGATAGATCTTTTGAAGAATTGATTAATCG
GACGAGAATAAAGATAGAGTCCCGTTCTACATGTCAATACCGGCAACAAT
GAAATTTTTAGTAATAGGAAAATCCGTCGACTT
>ww17644
ATAAGACTCTGTCTTAGTGTATAGGAGTTATTGAAGAAAATAAAGGAACA
ATACTCACCTTCTAAGAAGGTGAGTATTGTTCCTTTATTTTCTTTTTATT
TAGTTGTATTTTAGTTACATGGACTTTTATTCCTTACAAAAGAAAAAGAA
GAAAAGGGGGATTCATGATTGAGGATCTTATTTGTTCTGTTTTGTTTGTA
ATTTCTATAATTCCGTCCCTATTTTTTATATTTA-ATATATAAA-TATAA
AAAATAGATTTATATATTAAGCAAAAGCCTATTTGACATCCCAACGATTT
CTCCTATATCTATTTTCGTTAGTGGTTCCAAATTCCTCACCTTTCTCATT
CACTCTATTCTTTTACAAACGGATCTGTCCGAAAACGCCTTTCATCTTAC
ACAAGTCTTGTATGATACACATACAAATGACCATCTTTGAACAAGGAATG
AATCGCCTTTTGAATTTGAATGATTCACGATGGATATTATTTCTCAGACT
GAAACTTACAAAGTCGTCTTATTGAAGATCCAAGAAATTACAGTACCCGA
AAGTTGGGAATCTTCTTTCATACTTTTAATTGACATAGACCCCAGTCATC
TAATAAAATAAGGATGATACATTGGGAGTGGTCGGGATAGCTCAGCTGGT
AGAGCAGAGGACTGAAAATCTGAGCCTTGGTATGGAAACCTACTAAGTGA
CAACTTTCAAATTCAGAGAAACCCTGGAATTAATAAAAATGGGCAATCCT
GAGCCAAATCCGGTTTTCCGAAAACAAACAAAAGTTGAAAAAGAAAAAGG
ATAGGTGCAGAGACTCAATGGAAGCTGTTCTAACAAATGGAGTTGACTGC
TTTGGTCGACGAATCTTTCTCATAAAGTGTGAAAGTATATACATTTGTAT
TGAATACTTTATCAAATGAAATGATTAATGACTACCAAAATTTCGAAGAG
TTGGTGTTAATCAATTCCACATAGAAGAAAGAGTCGAGTATTCATTGATC
AAATTATTCACTCCATAGTCCGATAGATCTTTTGAAGAATTGATTAATCG
GACGAGAATAAAGATAGAGTCCCGTTCTACATGTCAATACCGGCAACAAT
GAAATTTTTAGTAATAGGAAAATCCGTCGACTT
>ww17647
ATAAGACTCTGTCTTAGTGTATAGGAGTTATTGAAGAAAATAAAGGAACA
ATACTCACCTTCTTAGAAGGTGAGTATTGTTCCTTTATTTTCTTTTTATT
TAGTTGTATTTTAGTTACATGGACTTTTATTCCTTACAAAAGAAAAAGAA
GAAAAGGGGGATTCATGATTGAGGATCTTATTTGTTCTGTTTTGTTTGTA
ATTTCTATAATTCCGTCCCTATTTTTTAGATTTA-ATATATAAA-TCTAA
AAAATAGATTTATATATTAAGCAAAAGCCTATTTGACATCCCAACGATTT
CTCCTATATCTATTTTCGTTAGTGGTTCAAAATTCCTCACCTTTCTCATT
CACTCTATTCTTTTACAAACGGATCTGGCCGAAAACGCCTTTCATCTTAC
ACAAGTCTTGTATGATACACATACAAATGACCATCTTTGAACAAGGAATG
AATCGCCTTTTGAATTTGAATGATTCACGATGGATATTATTTCTCAGACT
GAAACTTACAAAGTCGTCTTATTGAAGATCCAAGAAATTACAGTACCCGA
AAGTTGGGAATCTTCTTTCATACTTTTAATTGACATAGACCCCAGTCATC
TAATAAAATAAGGATGATACATTGGGAGTGGTCGGGATAGCTCAGCTGGT
AGAGCAGAGGACTGAAAATCTGAGCCTTGGTATGGAAACCTACTAAGTGA
CAACTTTCAAATTCAGAGAAACCCTGGAATTAATAAAAATGGGCAATCCT
GAGCCAAATCCGGTTTTCCGAAAACAAACAAAAGTTGAAAAAGAAAAAGG
ATAGGTGCAGAGACTCAATGGAAGCTGTTCTAACAAATGGAGTTGACTGC
TTTGGTCGACGAATCTTTCTCATAAAGTGTGAAAGTATATACATTTGTAT
TGAATACTTTATCAAATGAAATGATTAATGACTACCAAAATTTAGAAGAG
TTGGTGTTAATCAATTCCACATAGAAGAAAGAGTCGAGTATTCATTGATC
AAATTATTCACTCCATAGTCCGATAGATCTTTTGAAGAACTGATTAATCG
GACGAGAATAAAGATAGAGTCCCGTTCTACATGTCAATACCGGCAACAAT
GAAATTTTTAGTAATAGGAAAATCCGTCGACTT
>ww17648
ATAAGACTCTGTCTTAGTGTATAGGAGTTATTGAAGAAAATAAAGGAACA
ATACTCACCTTCTTAGAAGGTGAGTATTGTTCCTTTATTTTCTTTTTATT
TAGTTGTATTTTAGTTACATGGACTTTTATTCCTTACAAAAGAAAAAGAA
GAAAAGGGGGATTCATGATTGAGGATCTTATTTGTTCTGTTTTGTTTGTA
ATTTCTATAATTCCGTCCCTATTTTTTAGATTTA-ATATATAAA-TCTAA
AAAATAGATTTATATATTAAGCAAAAGCCTATTTGACATCCCAACGATTT
CTCCTATATCTATTTTCGTTAGTGGTTCAAAATTCCTCACCTTTCTCATT
CACTCTATTCTTTTACAAACGGATCTGGCCGAAAACGCCTTTCATCTTAC
ACAAGTCTTGTATGATACACATACAAATGACCATCTTTGAACAAGGAATG
AATCGCCTTTTGAATTTGAATGATTCACGATGGATATTATTTCTCAGACT
GAAACTTACAAAGTCGTCTTATTGAAGATCCAAGAAATTACAGTACCCGA
AAGTTGGGAATCTTCTTTCATACTTTTAATTGACATAGACCCCAGTCATC
TAATAAAATAAGGATGATACATTGGGAGTGGTCGGGATAGCTCAGCTGGT
AGAGCAGAGGACTGAAAATCTGAGCCTTGGTATGGAAACCTACTAAGTGA
CAACTTTCAAATTCAGAGAAACCCTGGAATTAATAAAAATGGGCAATCCT
GAGCCAAATCCGGTTTTCCGAAAACAAACAAAAGTTGAAAAAGAAAAAGG
ATAGGTGCAGAGACTCAATGGAAGCTGTTCTAACAAATGGAGTTGACTGC
TTTGGTCGACGAATCTTTCTCATAAAGTGTGAAAGTATATACATTTGTAT
TGAATACTTTATCAAATGAAATGATTAATGACTACCAAAATTTAGAAGAG
TTGGTGTTAATCAATTCCACATAGAAGAAAGAGTCGAGTATTCATTGATC
AAATTATTCACTCCATAGTCCGATAGATCTTTTGAAGAACTGATTAATCG
GACGAGAATAAAGATAGAGTCCCGTTCTACATGTCAATACCGGCAACAAT
GAAATTTTTAGTAATAGGAAAATCCGTCGACTT
>ww17649
ATAAGACTCTGTCTTAGTGTATAGGAGTTATTGAAGAAAATAAAGGAACA
ATACTCACCTTCTTAGAAGGTGAGTATTGTTCCTTTATTTTCTTTTTATT
TAGTTGTATTTTAGTTACATGGACTTTTATTCCTTACAAAAGAAAAAGAA
GAAAAGGGGGATTCATGATTGAGGATCTTATTTGTTCTGTTTTGTTTGTA
ATTTCTATAATTCCGTCCCTATTTTTTAGATTTA-ATATATAAA-TCTAA
AAAATAGATTTATATATTAAGCAAAAGCCTATTTGACATCCCAACGATTT
CTCCTATATCTATTTTCGTTAGTGGTTCAAAATTCCTCACCTTTCTCATT
CACTCTATTCTTTTACAAACGGATCTGGCCGAAAACGCCTTTCATCTTAC
ACAAGTCTTGTATGATACACATACAAATGACCATCTTTGAACAAGGAATG
AATCGCCTTTTGAATTTGAATGATTCACGATGGATATTATTTCTCAGACT
GAAACTTACAAAGTCGTCTTATTGAAGATCCAAGAAATTACAGTACCCGA
AAGTTGGGAATCTTCTTTCATACTTTTAATTGACATAGACCCCAGTCATC
TAATAAAATAAGGATGATACATTGGGAGTGGTCGGGATAGCTCAGCTGGT
AGAGCAGAGGACTGAAAATCTGAGCCTTGGTATGGAAACCTACTAAGTGA
CAACTTTCAAATTCAGAGAAACCCTGGAATTAATAAAAATGGGCAATCCT
GAGCCAAATCCGGTTTTCCGAAAACAAACAAAAGTTGAAAAAGAAAAAGG
ATAGGTGCAGAGACTCAATGGAAGCTGTTCTAACAAATGGAGTTGACTGC
TTTGGTCGACGAATCTTTCTCATAAAGTGTGAAAGTATATACATTTGTAT
TGAATACTTTATCAAATGAAATGATTAATGACTACCAAAATTTAGAAGAG
TTGGTGTTAATCAATTCCACATAGAAGAAAGAGTCGAGTATTCATTGATC
AAATTATTCACTCCATAGTCCGATAGATCTTTTGAAGAACTGATTAATCG
GACGAGAATAAAGATAGAGTCCCGTTCTACATGTCAATACCGGCAACAAT
GAAATTTTTAGTAATAGGAAAATCCGTCGACTT
>ww17650
ATAAGACTCTGTCTTAGTGTATAGGAGTTATTGAAGAAAATAAAGGAACA
ATACTCACCTTCTTAGAAGGTGAGTATTGTTCCTTTATTTTCTTTTTATT
TAGTTGTATTTTAGTTACATGGACTTTTATTCCTTACAAAAGAAAAAGAA
GAAAAGGGGGATTCATGATTGAGGATCTTATTTGTTCTGTTTTGTTTGTA
ATTTCTATAATTCCGTCCCTATTTTTTAGATTTA-ATATATAAA-TCTAA
AAAATAGATTTATATATTAAGCAAAAGCCTATTTGACATCCCAACGATTT
CTCCTATATCTATTTTCGTTAGTGGTTCAAAATTCCTCACCTTTCTCATT
CACTCTATTCTTTTACAAACGGATCTGGCCGAAAACGCCTTTCATCTTAC
ACAAGTCTTGTATGATACACATACAAATGACCATCTTTGAACAAGGAATG
AATCGCCTTTTGAATTTGAATGATTCACGATGGATATTATTTCTCAGACT
GAAACTTACAAAGTCGTCTTATTGAAGATCCAAGAAATTACAGTACCCGA
AAGTTGGGAATCTTCTTTCATACTTTTAATTGACATAGACCCCAGTCATC
TAATAAAATAAGGATGATACATTGGGAGTGGTCGGGATAGCTCAGCTGGT
AGAGCAGAGGACTGAAAATCTGAGCCTTGGTATGGAAACCTACTAAGTGA
CAACTTTCAAATTCAGAGAAACCCTGGAATTAATAAAAATGGGCAATCCT
GAGCCAAATCCGGTTTTCCGAAAACAAACAAAAGTTGAAAAAGAAAAAGG
ATAGGTGCAGAGACTCAATGGAAGCTGTTCTAACAAATGGAGTTGACTGC
TTTGGTCGACGAATCTTTCTCATAAAGTGTGAAAGTATATACATTTGTAT
TGAATACTTTATCAAATGAAATGATTAATGACTACCAAAATTTAGAAGAG
TTGGTGTTAATCAATTCCACATAGAAGAAAGAGTCGAGTATTCATTGATC
AAATTATTCACTCCATAGTCCGATAGATCTTTTGAAGAACTGATTAATCG
GACGAGAATAAAGATAGAGTCCCGTTCTACATGTCAATACCGGCAACAAT
GAAATTTTTAGTAATAGGAAAATCCGTCGACTT
>ww17651
ATAAGACTCTGTCTTAGTGTATAGGAGTTATTGAAGAAAATAAAGGAACA
ATACTCACCTTCTTAGAAGGTGAGTATTGTTCCTTTATTTTCTTTTTATT
TAGTTGTATTTTAGTTACATGGACTTTTATTCCTTACAAAAGAAAAAGAA
GAAAAGGGGGATTCATGATTGAGGATCTTATTTGTTCTGTTTTGTTTGTA
ATTTCTATAATTCCGTCCCTATTTTTTATATTTA-ATATATAAA-TATAA
AAAATAGATTTATATATTAAGCAAAAGCCTATTTGACATCCCAACGATTT
CTCCTATATCTATTTTCGTTAGTGGTTCCAAATTCCTCACCTTTCTCATT
CACTCTATTCTTTTACAAACGGATCTGTCCGAAAACGCCTTTCATCTTAC
ACAAGTCTTGTATGATACACATACAAATGACCATCTTTGAACAAGGAATG
AATCGCCTTTTGAATTTGAATGATTCACGATGGATATTATTTCTCAGACT
GAAACTTACAAAGTCGTCTTATTGAAGATCCAAGAAATTACAGTACCCGA
AAGTTGGGAATCTTCTTTCATACTTTTAATTGACATAGACCCCAGTCATC
TAATAAAATAAGGATGATACGTTGGGAGTGGTCGGGATAGCTCAGCTGGT
AGAGCAGAGGACTGAAAATCTGAGCCTTGGTATGGAAACCTACTAAGTGA
CAACTTTCAAATTCAGAGAAACCCTGGAATTAATAAAAATGGGCAATCCT
GAGCCAAATCCGGTTTTCCGAAAACAAACAAAAGTTGAAAAAGAAAAAGG
ATAGGTGCAGAGACTCAATGGAAGCTGTTCTAACAAATGGAGTTGACTGC
TTTGGTCGACGAATCTTTCTCATAAAGTGTGAAAGTATATACATTTGTAT
TGAATACTTTATCAAATGAAATGATTAATGACTACCAAAATTTCGAAGAG
TTGGTGTTAATCAATTCCACATAGAAGAAAGAGTCGAGTATTCATTGATC
AAATTATTCACTCCATAGTCCGATAGATCTTTTGAAGAATTGATTAATCG
GACGAGAATAAAGATAGAGTCCCGTTCTACATGTCAATACCGGCAACAAT
GAAATTTTTAGTAATAGGAAAATCCGTCGACTT
>ww17652
ATAAGACTCTGTCTTAGTGTATAGGAGTTATTGAAGAAAATAAAGGAACA
ATACTCACCTTCTTAGAAGGTGAGTATTGTTCCTTTATTTTCTTTTTATT
TAGTTGTATTTTAGTTACATGGACTTTTATTCCTTACAAAAGAAAAAGAA
GAAAAGGGGGATTCATGATTGAGGATCTTATTTGTTCTGTTTTGTTTGTA
ATTTCTATAATTCCGTCCCTATTTTTTATATTTA-ATATATAAA-TATAA
AAAATAGATTTATATATTAAGCAAAAGCCTATTTGACATCCCAACGATTT
CTCCTATATCTATTTTCGTTAGTGGTTCCAAATTCCTCACCTTTCTCATT
CACTCTATTCTTTTACAAACGGATCTGTCCGAAAACGCCTTTCATCTTAC
ACAAGTCTTGTATGATACACATACAAATGACCATCTTTGAACAAGGAATG
AATCGCCTTTTGAATTTGAATGATTCACGATGGATATTATTTCTCAGACT
GAAACTTACAAAGTCGTCTTATTGAAGATCCAAGAAATTACAGTACCCGA
AAGTTGGGAATCTTCTTTCATACTTTTAATTGACATAGACCCCAGTCATC
TAATAAAATAAGGATGATACGTTGGGAGTGGTCGGGATAGCTCAGCTGGT
AGAGCAGAGGACTGAAAATCTGAGCCTTGGTATGGAAACCTACTAAGTGA
CAACTTTCAAATTCAGAGAAACCCTGGAATTAATAAAAATGGGCAATCCT
GAGCCAAATCCGGTTTTCCGAAAACAAACAAAAGTTGAAAAAGAAAAAGG
ATAGGTGCAGAGACTCAATGGAAGCTGTTCTAACAAATGGAGTTGACTGC
TTTGGTCGACGAATCTTTCTCATAAAGTGTGAAAGTATATACATTTGTAT
TGAATACTTTATCAAATGAAATGATTAATGACTACCAAAATTTCGAAGAG
TTGGTGTTAATCAATTCCACATAGAAGAAAGAGTCGAGTATTCATTGATC
AAATTATTCACTCCATAGTCCGATAGATCTTTTGAAGAATTGATTAATCG
GACGAGAATAAAGATAGAGTCCCGTTCTACATGTCAATACCGGCAACAAT
GAAATTTTTAGTAATAGGAAAATCCGTCGACTT
>ww17653
ATAAGACTCTGTCTTAGTGTATAGGAGTTATTGAAGAAAATAAAGGAACA
ATACTCACCTTCTTAGAAGGTGAGTATTGTTCCTTTATTTTCTTTTTATT
TAGTTGTATTTTAGTTACATGGACTTTTATTCCTTACAAAAGAAAAAGAA
GAAAAGGGGGATTCATGATTGAGGATCTTATTTGTTCTGTTTTGTTTGTA
ATTTCTATAATTCCGTCCCTATTTTTTATATTTA-ATATATAAA-TATAA
AAAATAGATTTATATATTAAGCAAAAGCCTATTTGACATCCCAACGATTT
CTCCTATATCTATTTTCGTTAGTGGTTCCAAATTCCTCACCTTTCTCATT
CACTCTATTCTTTTACAAACGGATCTGTCCGAAAACGCCTTTCATCTTAC
ACAAGTCTTGTATGATACACATACAAATGACCATCTTTGAACAAGGAATG
AATCGCCTTTTGAATTTGAATGATTCACGATGGATATTATTTCTCAGACT
GAAACTTACAAAGTCGTCTTATTGAAGATCCAAGAAATTACAGTACCCGA
AAGTTGGGAATCTTCTTTCATACTTTTAATTGACATAGACCCCAGTCATC
TAATAAAATAAGGATGATACGTTGGGAGTGGTCGGGATAGCTCAGCTGGT
AGAGCAGAGGACTGAAAATCTGAGCCTTGGTATGGAAACCTACTAAGTGA
CAACTTTCAAATTCAGAGAAACCCTGGAATTAATAAAAATGGGCAATCCT
GAGCCAAATCCGGTTTTCCGAAAACAAACAAAAGTTGAAAAAGAAAAAGG
ATAGGTGCAGAGACTCAATGGAAGCTGTTCTAACAAATGGAGTTGACTGC
TTTGGTCGACGAATCTTTCTCATAAAGTGTGAAAGTATATACATTTGTAT
TGAATACTTTATCAAATGAAATGATTAATGACTACCAAAATTTCGAAGAG
TTGGTGTTAATCAATTCCACATAGAAGAAAGAGTCGAGTATTCATTGATC
AAATTATTCACTCCATAGTCCGATAGATCTTTTGAAGAATTGATTAATCG
GACGAGAATAAAGATAGAGTCCCGTTCTACATGTCAATACCGGCAACAAT
GAAATTTTTAGTAATAGGAAAATCCGTCGACTT
>ww17654
ATAAGACTCTGTCTTAGTGTATAGGAGTTATTGAAGAAAATAAAGGAACA
ATACTCACCTTCTTAGAAGGTGAGTATTGTTCCTTTATTTTCTTTTTATT
TAGTTGTATTTTAGTTACATGGACTTTTATTCCTTACAAAAGAAAAAGAA
GAAAAGGGGGATTCATGATTGAGGATCTTATTTGTTCTGTTTTGTTTGTA
ATTTCTATAATTCCGTCCCTATTTTTTATATTTA-ATATATAAA-TATAA
AAAATAGATTTATATATTAAGCAAAAGCCTATTTGACATCCCAACGATTT
CTCCTATATCTATTTTCGTTAGTGGTTCCAAATTCCTCACCTTTCTCATT
CACTCTATTCTTTTACAAACGGATCTGTCCGAAAACGCCTTTCATCTTAC
ACAAGTCTTGTATGATACACATACAAATGACCATCTTTGAACAAGGAATG
AATCGCCTTTTGAATTTGAATGATTCACGATGGATATTATTTCTCAGACT
GAAACTTACAAAGTCGTCTTATTGAAGATCCAAGAAATTACAGTACCCGA
AAGTTGGGAATCTTCTTTCATACTTTTAATTGACATAGACCCCAGTCATC
TAATAAAATAAGGATGATACGTTGGGAGTGGTCGGGATAGCTCAGCTGGT
AGAGCAGAGGACTGAAAATCTGAGCCTTGGTATGGAAACCTACTAAGTGA
CAACTTTCAAATTCAGAGAAACCCTGGAATTAATAAAAATGGGCAATCCT
GAGCCAAATCCGGTTTTCCGAAAACAAACAAAAGTTGAAAAAGAAAAAGG
ATAGGTGCAGAGACTCAATGGAAGCTGTTCTAACAAATGGAGTTGACTGC
TTTGGTCGACGAATCTTTCTCATAAAGTGTGAAAGTATATACATTTGTAT
TGAATACTTTATCAAATGAAATGATTAATGACTACCAAAATTTCGAAGAG
TTGGTGTTAATCAATTCCACATAGAAGAAAGAGTCGAGTATTCATTGATC
AAATTATTCACTCCATAGTCCGATAGATCTTTTGAAGAATTGATTAATCG
GACGAGAATAAAGATAGAGTCCCGTTCTACATGTCAATACCGGCAACAAT
GAAATTTTTAGTAATAGGAAAATCCGTCGACTT
>ww17655
ATAAGACTCTGTCTTAGTGTATAGGAGTTATTGAAGAAAATAAAGGAACA
ATACTCACCTTCTTAGAAGGTGAGTATTGTTCCTTTATTTTCTTTTTATT
TAGTTGTATTTTAGTTACATGGACTTTTATTCCTTACAAAAGAAAAAGAA
GAAAAGGGGGATTCATGATTGAGGATCTTATTTGTTCTGTTTTGTTTGTA
ATTTCTATAATTCCGTCCCTATTTTTTATATTTA-ATATATAAA-TATAA
AAAATAGATTTATATATTAAGCAAAAGCCTATTTGACATCCCAACGATTT
CTCCTATATCTATTTTCGTTAGTGGTTCCAAATTCCTCACCTTTCTCATT
CACTCTATTCTTTTACAAACGGATCTGTCCGAAAACGCCTTTCATCTTAC
ACAAGTCTTGTATGATACACATACAAATGACCATCTTTGAACAAGGAATG
AATCGCCTTTTGAATTTGAATGATTCACGATGGATATTATTTCTCAGACT
GAAACTTACAAAGTCGTCTTATTGAAGATCCAAGAAATTACAGTACCCGA
AAGTTGGGAATCTTCTTTCATACTTTTAATTGACATAGACCCCAGTCATC
TAATAAAATAAGGATGATACGTTGGGAGTGGTCGGGATAGCTCAGCTGGT
AGAGCAGAGGACTGAAAATCTGAGCCTTGGTATGGAAACCTACTAAGTGA
CAACTTTCAAATTCAGAGAAACCCTGGAATTAATAAAAATGGGCAATCCT
GAGCCAAATCCGGTTTTCCGAAAACAAACAAAAGTTGAAAAAGAAAAAGG
ATAGGTGCAGAGACTCAATGGAAGCTGTTCTAACAAATGGAGTTGACTGC
TTTGGTCGACGAATCTTTCTCATAAAGTGTGAAAGTATATACATTTGTAT
TGAATACTTTATCAAATGAAATGATTAATGACTACCAAAATTTAGAAGAG
TTGGTGTTAATCAATTCCACATAGAAGAAAGAGTCGAGTATTCATTGATC
AAATTATTCACTCCATAGTCCGATAGATCTTTTGAAGAATTGATTAATCG
GACGAGAATAAAGATAGAGTCCCGTTCTACATGTCAATACCGGCAACAAT
GAAATTTTTAGTAATAGGAAAATCCGTCGACTT
>ww17656
ATAAGACTCTGTCTTAGTGTATAGGAGTTATTGAAGAAAATAAAGGAACA
ATACTCACCTTCTTAGAAGGTGAGTATTGTTCCTTTATTTTCTTTTTATT
TAGTTGTATTTTAGTTACATGGACTTTTATTCCTTACAAAAGAAAAAGAA
GAAAAGGGGGATTCATGATTGAGGATCTTATTTGTTCTGTTTTGTTTGTA
ATTTCTATAATTCCGTCCCTATTTTTTATATTTA-ATATATAAA-TATAA
AAAATAGATTTATATATTAAGCAAAAGCCTATTTGACATCCCAACGATTT
CTCCTATATCTATTTTCGTTAGTGGTTCCAAATTCCTCACCTTTCTCATT
CACTCTATTCTTTTACAAACGGATCTGTCCGAAAACGCCTTTCATCTTAC
ACAAGTCTTGTATGATACACATACAAATGACCATCTTTGAACAAGGAATG
AATCGCCTTTTGAATTTGAATGATTCACGATGGATATTATTTCTCAGACT
GAAACTTACAAAGTCGTCTTATTGAAGATCCAAGAAATTACAGTACCCGA
AAGTTGGGAATCTTCTTTCATACTTTTAATTGACATAGACCCCAGTCATC
TAATAAAATAAGGATGATACGTTGGGAGTGGTCGGGATAGCTCAGCTGGT
AGAGCAGAGGACTGAAAATCTGAGCCTTGGTATGGAAACCTACTAAGTGA
CAACTTTCAAATTCAGAGAAACCCTGGAATTAATAAAAATGGGCAATCCT
GAGCCAAATCCGGTTTTCCGAAAACAAACAAAAGTTGAAAAAGAAAAAGG
ATAGGTGCAGAGACTCAATGGAAGCTGTTCTAACAAATGGAGTTGACTGC
TTTGGTCGACGAATCTTTCTCATAAAGTGTGAAAGTATATACATTTGTAT
TGAATACTTTATCAAATGAAATGATTAATGACTACCAAAATTTCGAAGAG
TTGGTGTTAATCAATTCCACATAGAAGAAAGAGTCGAGTATTCATTGATC
AAATTATTCACTCCATAGTCCGATAGATCTTTTGAAGAATTGATTAATCG
GACGAGAATAAAGATAGAGTCCCGTTCTACATGTCAATACCGGCAACAAT
GAAATTTTTAGTAATAGGAAAATCCGTCGACTT
>ww17657
ATAAGACTCTGTCTTAGTGTATAGGAGTTATTGAAGAAAATAAAGGAACA
ATACTCACCTTCTTAGAAGGTGAGTATTGTTCCTTTATTTTCTTTTTATT
TAGTTGTATTTTAGTTACATGGACTTTTATTCCTTACAAAAGAAAAAGAA
GAAAAGGGGGATTCATGATTGAGGATCTTATTTGTTCTGTTTTGTTTGTA
ATTTCTATAATTCCGTCCCTATTTTTTATATTTA-ATATATAAA-TATAA
AAAATAGATTTATATATTAAGCAAAAGCCTATTTGACATCCCAACGATTT
CTCCTATATCTATTTTCGTTAGTGGTTCCAAATTCCTCACCTTTCTCATT
CACTCTATTCTTTTACAAACGGATCTGTCCGAAAACGCCTTTCATCTTAC
ACAAGTCTTGTATGATACACATACAAATGACCATCTTTGAACAAGGAATG
AATCGCCTTTTGAATTTGAATGATTCACGATGGATATTATTTCTCAGACT
GAAACTTACAAAGTCGTCTTATTGAAGATCCAAGAAATTACAGTACCCGA
AAGTTGGGAATCTTCTTTCATACTTTTAATTGACATAGACCCCAGTCATC
TAATAAAATAAGGATGATACGTTGGGAGTGGTCGGGATAGCTCAGCTGGT
AGAGCAGAGGACTGAAAATCTGAGCCTTGGTATGGAAACCTACTAAGTGA
CAACTTTCAAATTCAGAGAAACCCTGGAATTAATAAAAATGGGCAATCCT
GAGCCAAATCCGGTTTTCCGAAAACAAACAAAAGTTGAAAAAGAAAAAGG
ATAGGTGCAGAGACTCAATGGAAGCTGTTCTAACAAATGGAGTTGACTGC
TTTGGTCGACGAATCTTTCTCATAAAGTGTGAAAGTATATACATTTGTAT
TGAATACTTTATCAAATGAAATGATTAATGACTACCAAAATTTAGAAGAG
TTGGTGTTAATCAATTCCACATAGAAGAAAGAGTCGAGTATTCATTGATC
AAATTATTCACTCCATAGTCCGATAGATCTTTTGAAGAATTGATTAATCG
GACGAGAATAAAGATAGAGTCCCGTTCTACATGTCAATACCGGCAACAAT
GAAATTTTTAGTAATAGGAAAATCCGTCGACTT
>ww17658
ATAAGACTCTGTCTTAGTGTATAGGAGTTATTGAAGAAAATAAAGGAACA
ATACTCACCTTCTTAGAAGGTGAGTATTGTTCCTTTATTTTCTTTTTATT
TAGTTGTATTTTAGTTACATGGACTTTTATTCCTTACAAAAGAAAAAGAA
GAAAAGGGGGATTCATGATTGAGGATCTTATTTGTTCTGTTTTGTTTGTA
ATTTCTATAATTCCGTCCCTATTTTTTATATTTA-ATATATAAA-TATAA
AAAATAGATTTATATATTAAGCAAAAGCCTATTTGACATCCCAACGATTT
CTCCTATATCTATTTTCGTTAGTGGTTCCAAATTCCTCACCTTTCTCATT
CACTCTATTCTTTTACAAACGGATCTGTCCGAAAACGCCTTTCATCTTAC
ACAAGTCTTGTATGATACACATACAAATGACCATCTTTGAACAAGGAATG
AATCGCCTTTTGAATTTGAATGATTCACGATGGATATTATTTCTCAGACT
GAAACTTACAAAGTCGTCTTATTGAAGATCCAAGAAATTACAGTACCCGA
AAGTTGGGAATCTTCTTTCATACTTTTAATTGACATAGACCCCAGTCATC
TAATAAAATAAGGATGATACATTGGGAGTGGTCGGGATAGCTCAGCTGGT
AGAGCAGAGGACTGAAAATCTGAGCCTTGGTATGGAAACCTACTAAGTGA
CAACTTTCAAATTCAGAGAAACCCTGGAATTAATAAAAATGGGCAATCCT
GAGCCAAATCCGGTTTTCCGAAAACAAACAAAAGTTGAAAAAGAAAAAGG
ATAGGTGCAGAGACTCAATGGAAGCTGTTCTAACAAATGGAGTTGACTGC
TTTGGTCGACGAATCTTTCTCATAAAGTGTGAAAGTATATACATTTGTAT
TGAATACTTTATCAAATGAAATGATTAATGACTACCAAAATTTCGAAGAG
TTGGTGTTAATCAATTCCACATAGAAGAAAGAGTCGAGTATTCATTGATC
AAATTATTCACTCCATAGTCCGATAGATCTTTTGAAGAATTGATTAATCG
GACGAGAATAAAGATAGAGTCCCGTTCTACATGTCAATACCGGCAACAAT
GAAATTTTTAGTAATAGGAAAATCCGTCGACTT
>ww17659
ATAAGACTCTGTCTTAGTGTATAGGAGTTATTGAAGAAAATAAAGGAACA
ATACTCACCTTCTTAGAAGGTGAGTATTGTTCCTTTATTTTCTTTTTATT
TAGTTGTATTTTAGTTACATGGACTTTTATTCCTTACAAAAGAAAAAGAA
GAAAAGGGGGATTCATGATTGAGGATCTTATTTGTTCTGTTTTGTTTGTA
ATTTCTATAATTCCGTCCCTATTTTTTATATTTA-ATATATAAA-TATAA
AAAATAGATTTATATATTAAGCAAAAGCCTATTTGACATCCCAACGATTT
CTCCTATATCTATTTTCGTTAGTGGTTCCAAATTCCTCACCTTTCTCATT
CACTCTATTCTTTTACAAACGGATCTGTCCGAAAACGCCTTTCATCTTAC
ACAAGTCTTGTATGATACACATACAAATGACCATCTTTGAACAAGGAATG
AATCGCCTTTTGAATTTGAATGATTCACGATGGATATTATTTCTCAGACT
GAAACTTACAAAGTCGTCTTATTGAAGATCCAAGAAATTACAGTACCCGA
AAGTTGGGAATCTTCTTTCATACTTTTAATTGACATAGACCCCAGTCATC
TAATAAAATAAGGATGATACGTTGGGAGTGGTCGGGATAGCTCAGCTGGT
AGAGCAGAGGACTGAAAATCTGAGCCTTGGTATGGAAACCTACTAAGTGA
CAACTTTCAAATTCAGAGAAACCCTGGAATTAATAAAAATGGGCAATCCT
GAGCCAAATCCGGTTTTCCGAAAACAAACAAAAGTTGAAAAAGAAAAAGG
ATAGGTGCAGAGACTCAATGGAAGCTGTTCTAACAAATGGAGTTGACTGC
TTTGGTCGACGAATCTTTCTCATAAAGTGTGAAAGTATATACATTTGTAT
TGAATACTTTATCAAATGAAATGATTAATGACTACCAAAATTTCGAAGAG
TTGGTGTTAATCAATTCCACATAGAAGAAAGAGTCGAGTATTCATTGATC
AAATTATTCACTCCATAGTCCGATAGATCTTTTGAAGAATTGATTAATCG
GACGAGAATAAAGATAGAGTCCCGTTCTACATGTCAATACCGGCAACAAT
GAAATTTTTAGTAATAGGAAAATCCGTCGACTT
>ww17660
ATAAGACTCTGTCTTAGTGTATAGGAGTTATTGAAGAAAATAAAGGAACA
ATACTCACCTTCTTAGAAGGTGAGTATTGTTCCTTTATTTTCTTTTTATT
TAGTTGTATTTTAGTTACATGGACTTTTATTCCTTACAAAAGAAAAAGAA
GAAAAGGGGGATTCATGATTGAGGATCTTATTTGTTCTGTTTTGTTTGTA
ATTTCTATAATTCCGTCCCTATTTTTTATATTTA-ATATATAAA-TATAA
AAAATAGATTTATATATTAAGCAAAAGCCTATTTGACATCCCAACGATTT
CTCCTATATCTATTTTCGTTAGTGGTTCCAAATTCCTCACCTTTCTCATT
CACTCTATTCTTTTACAAACGGATCTGTCCGAAAACGCCTTTCATCTTAC
ACAAGTCTTGTATGATACACATACAAATGACCATCTTTGAACAAGGAATG
AATCGCCTTTTGAATTTGAATGATTCACGATGGATATTATTTCTCAGACT
GAAACTTACAAAGTCGTCTTATTGAAGATCCAAGAAATTACAGTACCCGA
AAGTTGGGAATCTTCTTTCATACTTTTAATTGACATAGACCCCAGTCATC
TAATAAAATAAGGATGATACATTGGGAGTGGTCGGGATAGCTCAGCTGGT
AGAGCAGAGGACTGAAAATCTGAGCCTTGGTATGGAAACCTACTAAGTGA
CAACTTTCAAATTCAGAGAAACCCTGGAATTAATAAAAATGGGCAATCCT
GAGCCAAATCCGGTTTTCCGAAAACAAACAAAAGTTGAAAAAGAAAAAGG
ATAGGTGCAGAGACTCAATGGAAGCTGTTCTAACAAATGGAGTTGACTGC
TTTGGTCGACGAATCTTTCTCATAAAGTGTGAAAGTATATACATTTGTAT
TGAATACTTTATCAAATGAAATGATTAATGACTACCAAAATTTCGAAGAG
TTGGTGTTAATCAATTCCACATAGAAGAAAGAGTCGAGTATTCATTGATC
AAATTATTCACTCCATAGTCCGATAGATCTTTTGAAGAATTGATTAATCG
GACGAGAATAAAGATAGAGTCCCGTTCTACATGTCAATACCGGCAACAAT
GAAATTTTTAGTAATAGGAAAATCCGTCGACTT
>ww17661
ATAAGACTCTGTCTTAGTGTATAGGAGTTATTGAAGAAAATAAAGGAACA
ATACTCACCTTCTAAGAAGGTGAGTATTGTTCCTTTATTTTCTTTTTATT
TAGTTGTATTTTAGTTACATGGACTTTTATTCCTTACAAAAGAAAAAGAA
GAAAAGGGGGATTCATGATTGAGGATCTTATTTGTTCTGTTTTGTTTGTA
ATTTCTATAATTCCGTCCCTATTTTTTAGATTTA-ATATATAAA-TCTAA
AAAATAGATTTATATATTAAGCAAAAGCCTATTTGACATCCCAACGATTT
CTCCTATATCTATTTTCGTTAGTGGTTCAAAATTCCTCACCTTTCTCATT
CACTCTATTCTTTTACAAACGGATCTGGCCGAAAACGCCTTTCATCTTAC
ACAAGTCTTGTATGATACACATACAAATGACCATCTTTGAACAAGGAATG
AATCGCCTTTTGAATTTGAATGATTCACGATGGATATTATTTCTCAGACT
GAAACTTACAAAGTCGTCTTATTGAAGATCCAAGAAATTACAGTACCCGA
AAGTTGGGAATCTTCTTTCATACTTTTAATTGACATAGACCCCAGTCATC
TAATAAAATAAGGATGATACATTGGGAGTGGTCGGGATAGCTCAGCTGGT
AGAGCAGAGGACTGAAAATCTGAGCCTTGGTATGGAAACCTACTAAGTGA
CAACTTTCAAATTCAGAGAAACCCTGGAATTAATAAAAATGGGCAATCCT
GAGCCAAATCCGGTTTTCCGAAAACAAACAAAAGTTGAAAAAGAAAAAGG
ATAGGTGCAGAGACTCAATGGAAGCTGTTCTAACAAATGGAGTTGACTGC
TTTGGTCGACGAATCTTTCTCATAAAGTGTGAAAGTATATACATTTGTAT
TGAATACTTTATCAAATGAAATGATTAATGACTACCAAAATTTAGAAGAG
TTGGTGTTAATCAATTCCACATAGAAGAAAGAGTCGAGTATTCATTGATC
AAATTATTCACTCCATAGTCCGATAGATCTTTTGAAGAACTGATTAATCG
GACGAGAATAAAGATAGAGTCCCGTTCTACATGTCAATACCGGCAACAAT
GAAATTTTTAGTAATAGGAAAATCCGTCGACTT
>ww17662
ATAAGACTCTGTCTTAGTGTATAGGAGTTATTGAAGAAAATAAAGGAACA
ATACTCACCTTCTTAGAAGGTGAGTATTGTTCCTTTATTTTCTTTTTATT
TAGTTGTATTTTAGTTACATGGACTTTTATTCCTTACAAAAGAAAAAGAA
GAAAAGGGGGATTCATGATTGAGGATCTTATTTGTTCTGTTTTGTTTGTA
ATTTCTATAATTCCGTCCCTATTTTTTAGATTTA-ATATATAAA-TCTAA
AAAATAGATTTATATATTAAGCAAAAGCCTATTTGACATCCCAACGATTT
CTCCTATATCTATTTTCGTTAGTGGTTCAAAATTCCTCACCTTTCTCATT
CACTCTATTCTTTTACAAACGGATCTGGCCGAAAACGCCTTTCATCTTAC
ACAAGTCTTGTATGATACACATACAAATGACCATCTTTGAACAAGGAATG
AATCGCCTTTTGAATTTGAATGATTCACGATGGATATTATTTCTCAGACT
GAAACTTACAAAGTCGTCTTATTGAAGATCCAAGAAATTACAGTACCCGA
AAGTTGGGAATCTTCTTTCATACTTTTAATTGACATAGACCCCAGTCATC
TAATAAAATAAGGATGATACATTGGGAGTGGTCGGGATAGCTCAGCTGGT
AGAGCAGAGGACTGAAAATCTGAGCCTTGGTATGGAAACCTACTAAGTGA
CAACTTTCAAATTCAGAGAAACCCTGGAATTAATAAAAATGGGCAATCCT
GAGCCAAATCCGGTTTTCCGAAAACAAACAAAAGTTGAAAAAGAAAAAGG
ATAGGTGCAGAGACTCAATGGAAGCTGTTCTAACAAATGGAGTTGACTGC
TTTGGTCGACGAATCTTTCTCATAAAGTGTGAAAGTATATACATTTGTAT
TGAATACTTTATCAAATGAAATGATTAATGACTACCAAAATTTAGAAGAG
TTGGTGTTAATCAATTCCACATAGAAGAAAGAGTCGAGTATTCATTGATC
AAATTATTCACTCCATAGTCCGATAGATCTTTTGAAGAACTGATTAATCG
GACGAGAATAAAGATAGAGTCCCGTTCTACATGTCAATACCGGCAACAAT
GAAATTTTTAGTAATAGGAAAATCCGTCGACTT
>ww19528
ATAAGACTCTGTCTTAGTGTATAGGAGTTATTGAAGAAAATAAAGGAACA
ATACTCACCTTCTTAGAAGGTGAGTATTGTTCCTTTATTTTCTTTTTATT
TAGTTGTATTTTAGTTACATGGACTTTTATTCCTTACAAAAGAAAAAGAA
GAAAAGGGGGATTCATGATTGAGGATCTTATTTGTTCTGTTTTGTTTGTA
ATTTCTATAATTCCGTCCCTATTTTTTATATTTA-ATATATAAA-TATAA
AAAATAGATTTATATATTAAGCAAAAGCCTATTTGACATCCCAACGATTT
CTCCTATATCTATTTTCGTTAGTGGTTCCAAATTCCTCACCTTTCTCATT
CACTCTATTCTTTTACAAACGGATCTGTCCGAAAACGCCTTTCATCTTAC
ACAAGTCTTGTATGATACACATACAAATGACCATCTTTGAACAAGGAATG
AATCGCCTTTTGAATTTGAATGATTCACGATGGATATTATTTCTCAGACT
GAAACTTACAAAGTCGTCTTATTGAAGATCCAAGAAATTACAGTACCCGA
AAGTTGGGAATCTTCTTTCATACTTTTAATTGACATAGACCCCAGTCATC
TAATAAAATAAGGATGATACATTGGGAGTGGTCGGGATAGCTCAGCTGGT
AGAGCAGAGGACTGAAAATCTGAGCCTTGGTATGGAAACCTACTAAGTGA
CAACTTTCAAATTCAGAGAAACCCTGGAATTAATAAAAATGGGCAATCCT
GAGCCAAATCCGGTTTTCCGAAAACAAACAAAAGTTGAAAAAGAAAAAGG
ATAGGTGCAGAGACTCAATGGAAGCTGTTCTAACAAATGGAGTTGACTGC
TTTGGTCGACGAATCTTTCTCATAAAGTGTGAAAGTATATACATTTGTAT
TGAATACTTTATCAAATGAAATGATTAATGACTACCAAAATTTCGAAGAG
TTGGTGTTAATCAATTCCACATAGAAGAAAGAGTCGAGTATTCATTGATC
AAATTATTCACTCCATAGTCCGATAGATCTTTTGAAGAATTGATTAATCG
GACGAGAATAAAGATAGAGTCCCGTTCTACATGTCAATACCGGCAACAAT
GAAATTTTTAGTAATAGGAAAATCCGTCGACTT
>ww19529
ATAAGACTCTGTCTTAGTGTATAGGAGTTATTGAAGAAAATAAAGGAACA
ATACTCACCTTCTTAGAAGGTGAGTATTGTTCCTTTATTTTCTTTTTATT
TAGTTGTATTTTAGTTACATGGACTTTTATTCCTTACAAAAGAAAAAGAA
GAAAAGGGGGATTCATGATTGAGGATCTTATTTGTTCTGTTTTGTTTGTA
ATTTCTATAATTCCGTCCCTATTTTTTATATTTA-ATATATAAA-TATAA
AAAATAGATTTATATATTAAGCAAAAGCCTATTTGACATCCCAACGATTT
CTCCTATATCTATTTTCGTTAGTGGTTCCAAATTCCTCACCTTTCTCATT
CACTCTATTCTTTTACAAACGGATCTGTCCGAAAACGCCTTTCATCTTAC
ACAAGTCTTGTATGATACACATACAAATGACCATCTTTGAACAAGGAATG
AATCGCCTTTTGAATTTGAATGATTCACGATGGATATTATTTCTCAGACT
GAAACTTACAAAGTCGTCTTATTGAAGATCCAAGAAATTACAGTACCCGA
AAGTTGGGAATCTTCTTTCATACTTTTAATTGACATAGACCCCAGTCATC
TAATAAAATAAGGATGATACATTGGGAGTGGTCGGGATAGCTCAGCTGGT
AGAGCAGAGGACTGAAAATCTGAGCCTTGGTATGGAAACCTACTAAGTGA
CAACTTTCAAATTCAGAGAAACCCTGGAATTAATAAAAATGGGCAATCCT
GAGCCAAATCCGGTTTTCCGAAAACAAACAAAAGTTGAAAAAGAAAAAGG
ATAGGTGCAGAGACTCAATGGAAGCTGTTCTAACAAATGGAGTTGACTGC
TTTGGTCGACGAATCTTTCTCATAAAGTGTGAAAGTATATACATTTGTAT
TGAATACTTTATCAAATGAAATGATTAATGACTACCAAAATTTCGAAGAG
TTGGTGTTAATCAATTCCACATAGAAGAAAGAGTCGAGTATTCATTGATC
AAATTATTCACTCCATAGTCCGATAGATCTTTTGAAGAATTGATTAATCG
GACGAGAATAAAGATAGAGTCCCGTTCTACATGTCAATACCGGCAACAAT
GAAATTTTTAGTAATAGGAAAATCCGTCGACTT
>ww19530
ATAAGACTCTGTCTTAGTGTATAGGAGTTATTGAAGAAAATAAAGGAACA
ATACTCACCTTCTTAGAAGGTGAGTATTGTTCCTTTATTTTCTTTTTATT
TAGTTGTATTTTAGTTACATGGACTTTTATTCCTTACAAAAGAAAAAGAA
GAAAAGGGGGATTCATGATTGAGGATCTTATTTGTTCTGTTTTGTTTGTA
ATTTCTATAATTCCGTCCCTATTTTTTATATTTA-ATATATAAA-TATAA
AAAATAGATTTATATATTAAGCAAAAGCCTATTTGACATCCCAACGATTT
CTCCTATATCTATTTTCGTTAGTGGTTCCAAATTCCTCACCTTTCTCATT
CACTCTATTCTTTTACAAACGGATCTGTCCGAAAACGCCTTTCATCTTAC
ACAAGTCTTGTATGATACACATACAAATGACCATCTTTGAACAAGGAATG
AATCGCCTTTTGAATTTGAATGATTCACGATGGATATTATTTCTCAGACT
GAAACTTACAAAGTCGTCTTATTGAAGATCCAAGAAATTACAGTACCCGA
AAGTTGGGAATCTTCTTTCATACTTTTAATTGACATAGACCCCAGTCATC
TAATAAAATAAGGATGATACATTGGGAGTGGTCGGGATAGCTCAGCTGGT
AGAGCAGAGGACTGAAAATCTGAGCCTTGGTATGGAAACCTACTAAGTGA
CAACTTTCAAATTCAGAGAAACCCTGGAATTAATAAAAATGGGCAATCCT
GAGCCAAATCCGGTTTTCCGAAAACAAACAAAAGTTGAAAAAGAAAAAGG
ATAGGTGCAGAGACTCAATGGAAGCTGTTCTAACAAATGGAGTTGACTGC
TTTGGTCGACGAATCTTTCTCATAAAGTGTGAAAGTATATACATTTGTAT
TGAATACTTTATCAAATGAAATGATTAATGACTACCAAAATTTCGAAGAG
TTGGTGTTAATCAATTCCACATAGAAGAAAGAGTCGAGTATTCATTGATC
AAATTATTCACTCCATAGTCCGATAGATCTTTTGAAGAATTGATTAATCG
GACGAGAATAAAGATAGAGTCCCGTTCTACATGTCAATACCGGCAACAAT
GAAATTTTTAGTAATAGGAAAATCCGTCGACTT
>ww19531
ATAAGACTCTGTCTTAGTGTATAGGAGTTATTGAAGAAAATAAAGGAACA
ATACTCACCTTCTTAGAAGGTGAGTATTGTTCCTTTATTTTCTTTTTATT
TAGTTGTATTTTAGTTACATGGACTTTTATTCCTTACAAAAGAAAAAGAA
GAAAAGGGGGATTCATGATTGAGGATCTTATTTGTTCTGTTTTGTTTGTA
ATTTCTATAATTCCGTCCCTATTTTTTATATTTA-ATATATAAA-TATAA
AAAATAGATTTATATATTAAGCAAAAGCCTATTTGACATCCCAACGATTT
CTCCTATATCTATTTTCGTTAGTGGTTCCAAATTCCTCACCTTTCTCATT
CACTCTATTCTTTTACAAACGGATCTGTCCGAAAACGCCTTTCATCTTAC
ACAAGTCTTGTATGATACACATACAAATGACCATCTTTGAACAAGGAATG
AATCGCCTTTTGAATTTGAATGATTCACGATGGATATTATTTCTCAGACT
GAAACTTACAAAGTCGTCTTATTGAAGATCCAAGAAATTACAGTACCCGA
AAGTTGGGAATCTTCTTTCATACTTTTAATTGACATAGACCCCAGTCATC
TAATAAAATAAGGATGATACATTGGGAGTGGTCGGGATAGCTCAGCTGGT
AGAGCAGAGGACTGAAAATCTGAGCCTTGGTATGGAAACCTACTAAGTGA
CAACTTTCAAATTCAGAGAAACCCTGGAATTAATAAAAATGGGCAATCCT
GAGCCAAATCCGGTTTTCCGAAAACAAACAAAAGTTGAAAAAGAAAAAGG
ATAGGTGCAGAGACTCAATGGAAGCTGTTCTAACAAATGGAGTTGACTGC
TTTGGTCGACGAATCTTTCTCATAAAGTGTGAAAGTATATACATTTGTAT
TGAATACTTTATCAAATGAAATGATTAATGACTACCAAAATTTCGAAGAG
TTGGTGTTAATCAATTCCACATAGAAGAAAGAGTCGAGTATTCATTGATC
AAATTATTCACTCCATAGTCCGATAGATCTTTTGAAGAATTGATTAATCG
GACGAGAATAAAGATAGAGTCCCGTTCTACATGTCAATACCGGCAACAAT
GAAATTTTTAGTAATAGGAAAATCCGTCGACTT
>ww19532
ATAAGACTCTGTCTTAGTGTATAGGAGTTATTGAAGAAAATAAAGGAACA
ATACTCACCTTCTTAGAAGGTGAGTATTGTTCCTTTATTTTCTTTTTATT
TAGTTGTATTTTAGTTACATGGACTTTTATTCCTTACAAAAGAAAAAGAA
GAAAAGGGGGATTCATGATTGAGGATCTTATTTGTTCTGTTTTGTTTGTA
ATTTCTATAATTCCGTCCCTATTTTTTATATTTA-ATATATAAA-TATAA
AAAATAGATTTATATATTAAGCAAAAGCCTATTTGACATCCCAACGATTT
CTCCTATATCTATTTTCGTTAGTGGTTCCAAATTCCTCACCTTTCTCATT
CACTCTATTCTTTTACAAACGGATCTGTCCGAAAACGCCTTTCATCTTAC
ACAAGTCTTGTATGATACACATACAAATGACCATCTTTGAACAAGGAATG
AATCGCCTTTTGAATTTGAATGATTCACGATGGATATTATTTCTCAGACT
GAAACTTACAAAGTCGTCTTATTGAAGATCCAAGAAATTACAGTACCCGA
AAGTTGGGAATCTTCTTTCATACTTTTAATTGACATAGACCCCAGTCATC
TAATAAAATAAGGATGATACATTGGGAGTGGTCGGGATAGCTCAGCTGGT
AGAGCAGAGGACTGAAAATCTGAGCCTTGGTATGGAAACCTACTAAGTGA
CAACTTTCAAATTCAGAGAAACCCTGGAATTAATAAAAATGGGCAATCCT
GAGCCAAATCCGGTTTTCCGAAAACAAACAAAAGTTGAAAAAGAAAAAGG
ATAGGTGCAGAGACTCAATGGAAGCTGTTCTAACAAATGGAGTTGACTGC
TTTGGTCGACGAATCTTTCTCATAAAGTGTGAAAGTATATACATTTGTAT
TGAATACTTTATCAAATGAAATGATTAATGACTACCAAAATTTCGAAGAG
TTGGTGTTAATCAATTCCACATAGAAGAAAGAGTCGAGTATTCATTGATC
AAATTATTCACTCCATAGTCCGATAGATCTTTTGAAGAATTGATTAATCG
GACGAGAATAAAGATAGAGTCCCGTTCTACATGTCAATACCGGCAACAAT
GAAATTTTTAGTAATAGGAAAATCCGTCGACTT
>ww19533
ATAAGACTCTGTCTTAGTGTATAGGAGTTATTGAAGAAAATAAAGGAACA
ATACTCACCTTCTTAGAAGGTGAGTATTGTTCCTTTATTTTCTTTTTATT
TAGTTGTATTTTAGTTACATGGACTTTTATTCCTTACAAAAGAAAAAGAA
GAAAAGGGGGATTCATGATTGAGGATCTTATTTGTTCTGTTTTGTTTGTA
ATTTCTATAATTCCGTCCCTATTTTTTATATTTA-ATATATAAA-TATAA
AAAATAGATTTATATATTAAGCAAAAGCCTATTTGACATCCCAACGATTT
CTCCTATATCTATTTTCGTTAGTGGTTCCAAATTCCTCACCTTTCTCATT
CACTCTATTCTTTTACAAACGGATCTGTCCGAAAACGCCTTTCATCTTAC
ACAAGTCTTGTATGATACACATACAAATGACCATCTTTGAACAAGGAATG
AATCGCCTTTTGAATTTGAATGATTCACGATGGATATTATTTCTCAGACT
GAAACTTACAAAGTCGTCTTATTGAAGATCCAAGAAATTACAGTACCCGA
AAGTTGGGAATCTTCTTTCATACTTTTAATTGACATAGACCCCAGTCATC
TAATAAAATAAGGATGATACATTGGGAGTGGTCGGGATAGCTCAGCTGGT
AGAGCAGAGGACTGAAAATCTGAGCCTTGGTATGGAAACCTACTAAGTGA
CAACTTTCAAATTCAGAGAAACCCTGGAATTAATAAAAATGGGCAATCCT
GAGCCAAATCCGGTTTTCCGAAAACAAACAAAAGTTGAAAAAGAAAAAGG
ATAGGTGCAGAGACTCAATGGAAGCTGTTCTAACAAATGGAGTTGACTGC
TTTGGTCGACGAATCTTTCTCATAAAGTGTGAAAGTATATACATTTGTAT
TGAATACTTTATCAAATGAAATGATTAATGACTACCAAAATTTCGAAGAG
TTGGTGTTAATCAATTCCACATAGAAGAAAGAGTCGAGTATTCATTGATC
AAATTATTCACTCCATAGTCCGATAGATCTTTTGAAGAATTGATTAATCG
GACGAGAATAAAGATAGAGTCCCGTTCTACATGTCAATACCGGCAACAAT
GAAATTTTTAGTAATAGGAAAATCCGTCGACTT
>ww19534
ATAAGACTCTGTCTTAGTGTATAGGAGTTATTGAAGAAAATAAAGGAACA
ATACTCACCTTCTTAGAAGGTGAGTATTGTTCCTTTATTTTCTTTTTATT
TAGTTGTATTTTAGTTACATGGACTTTTATTCCTTACAAAAGAAAAAGAA
GAAAAGGGGGATTCATGATTGAGGATCTTATTTGTTCTGTTTTGTTTGTA
ATTTCTATAATTCCGTCCCTATTTTTTATATTTA-ATATATAAA-TATAA
AAAATAGATTTATATATTAAGCAAAAGCCTATTTGACATCCCAACGATTT
CTCCTATATCTATTTTCGTTAGTGGTTCCAAATTCCTCACCTTTCTCATT
CACTCTATTCTTTTACAAACGGATCTGTCCGAAAACGCCTTTCATCTTAC
ACAAGTCTTGTATGATACACATACAAATGACCATCTTTGAACAAGGAATG
AATCGCCTTTTGAATTTGAATGATTCACGATGGATATTATTTCTCAGACT
GAAACTTACAAAGTCGTCTTATTGAAGATCCAAGAAATTACAGTACCCGA
AAGTTGGGAATCTTCTTTCATACTTTTAATTGACATAGACCCCAGTCATC
TAATAAAATAAGGATGATACATTGGGAGTGGTCGGGATAGCTCAGCTGGT
AGAGCAGAGGACTGAAAATCTGAGCCTTGGTATGGAAACCTACTAAGTGA
CAACTTTCAAATTCAGAGAAACCCTGGAATTAATAAAAATGGGCAATCCT
GAGCCAAATCCGGTTTTCCGAAAACAAACAAAAGTTGAAAAAGAAAAAGG
ATAGGTGCAGAGACTCAATGGAAGCTGTTCTAACAAATGGAGTTGACTGC
TTTGGTCGACGAATCTTTCTCATAAAGTGTGAAAGTATATACATTTGTAT
TGAATACTTTATCAAATGAAATGATTAATGACTACCAAAATTTCGAAGAG
TTGGTGTTAATCAATTCCACATAGAAGAAAGAGTCGAGTATTCATTGATC
AAATTATTCACTCCATAGTCCGATAGATCTTTTGAAGAATTGATTAATCG
GACGAGAATAAAGATAGAGTCCCGTTCTACATGTCAATACCGGCAACAAT
GAAATTTTTAGTAATAGGAAAATCCGTCGACTT
>ww19535
ATAAGACTCTGTCTTAGTGTATAGGAGTTATTGAAGAAAATAAAGGAACA
ATACTCACCTTCTTAGAAGGTGAGTATTGTTCCTTTATTTTCTTTTTATT
TAGTTGTATTTTAGTTACATGGACTTTTATTCCTTACAAAAGAAAAAGAA
GAAAAGGGGGATTCATGATTGAGGATCTTATTTGTTCTGTTTTGTTTGTA
ATTTCTATAATTCCGTCCCTATTTTTTATATTTA-ATATATAAA-TATAA
AAAATAGATTTATATATTAAGCAAAAGCCTATTTGACATCCCAACGATTT
CTCCTATATCTATTTTCGTTAGTGGTTCCAAATTCCTCACCTTTCTCATT
CACTCTATTCTTTTACAAACGGATCTGTCCGAAAACGCCTTTCATCTTAC
ACAAGTCTTGTATGATACACATACAAATGACCATCTTTGAACAAGGAATG
AATCGCCTTTTGAATTTGAATGATTCACGATGGATATTATTTCTCAGACT
GAAACTTACAAAGTCGTCTTATTGAAGATCCAAGAAATTACAGTACCCGA
AAGTTGGGAATCTTCTTTCATACTTTTAATTGACATAGACCCCAGTCATC
TAATAAAATAAGGATGATACGTTGGGAGTGGTCGGGATAGCTCAGCTGGT
AGAGCAGAGGACTGAAAATCTGAGCCTTGGTATGGAAACCTACTAAGTGA
CAACTTTCAAATTCAGAGAAACCCTGGAATTAATAAAAATGGGCAATCCT
GAGCCAAATCCGGTTTTCCGAAAACAAACAAAAGTTGAAAAAGAAAAAGG
ATAGGTGCAGAGACTCAATGGAAGCTGTTCTAACAAATGGAGTTGACTGC
TTTGGTCGACGAATCTTTCTCATAAAGTGTGAAAGTATATACATTTGTAT
TGAATACTTTATCAAATGAAATGATTAATGACTACCAAAATTTCGAAGAG
TTGGTGTTAATCAATTCCACATAGAAGAAAGAGTCGAGTATTCATTGATC
AAATTATTCACTCCATAGTCCGATAGATCTTTTGAAGAATTGATTAATCG
GACGAGAATAAAGATAGAGTCCCGTTCTACATGTCAATACCGGCAACAAT
GAAATTTTTAGTAATAGGAAAATCCGTCGACTT
>ww19536
ATAAGACTCTGTCTTAGTGTATAGGAGTTATTGAAGAAAATAAAGGAACA
ATACTCACCTTCTTAGAAGGTGAGTATTGTTCCTTTATTTTCTTTTTATT
TAGTTGTATTTTAGTTACATGGACTTTTATTCCTTACAAAAGAAAAAGAA
GAAAAGGGGGATTCATGATTGAGGATCTTATTTGTTCTGTTTTGTTTGTA
ATTTCTATAATTCCGTCCCTATTTTTTATATTTA-ATATATAAA-TATAA
AAAATAGATTTATATATTAAGCAAAAGCCTATTTGACATCCCAACGATTT
CTCCTATATCTATTTTCGTTAGTGGTTCCAAATTCCTCACCTTTCTCATT
CACTCTATTCTTTTACAAACGGATCTGTCCGAAAACGCCTTTCATCTTAC
ACAAGTCTTGTATGATACACATACAAATGACCATCTTTGAACAAGGAATG
AATCGCCTTTTGAATTTGAATGATTCACGATGGATATTATTTCTCAGACT
GAAACTTACAAAGTCGTCTTATTGAAGATCCAAGAAATTACAGTACCCGA
AAGTTGGGAATCTTCTTTCATACTTTTAATTGACATAGACCCCAGTCATC
TAATAAAATAAGGATGATACATTGGGAGTGGTCGGGATAGCTCAGCTGGT
AGAGCAGAGGACTGAAAATCTGAGCCTTGGTATGGAAACCTACTAAGTGA
CAACTTTCAAATTCAGAGAAACCCTGGAATTAATAAAAATGGGCAATCCT
GAGCCAAATCCGGTTTTCCGAAAACAAACAAAAGTTGAAAAAGAAAAAGG
ATAGGTGCAGAGACTCAATGGAAGCTGTTCTAACAAATGGAGTTGACTGC
TTTGGTCGACGAATCTTTCTCATAAAGTGTGAAAGTATATACATTTGTAT
TGAATACTTTATCAAATGAAATGATTAATGACTACCAAAATTTCGAAGAG
TTGGTGTTAATCAATTCCACATAGAAGAAAGAGTCGAGTATTCATTGATC
AAATTATTCACTCCATAGTCCGATAGATCTTTTGAAGAATTGATTAATCG
GACGAGAATAAAGATAGAGTCCCGTTCTACATGTCAATACCGGCAACAAT
GAAATTTTTAGTAATAGGAAAATCCGTCGACTT
>ww19537
ATAAGACTCTGTCTTAGTGTATAGGAGTTATTGAAGAAAATAAAGGAACA
ATACTCACCTTCTAAGAAGGTGAGTATTGTTCCTTTATTTTCTTTTTATT
TAGTTGTATTTTAGTTACATGGACTTTTATTCCTTACAAAAGAAAAAGAA
GAAAAGGGGGATTCATGATTGAGGATCTTATTTGTTCTGTTTTGTTTGTA
ATTTCTATAATTCCGTCCCTATTTTTTAGATTTA-ATATATAAA-TCTAA
AAAATAGATTTATATATTAAGCAAAAGCCTATTTGACATCCCAACGATTT
CTCCTATATCTATTTTCGTTAGTGGTTCAAAATTCCTCACCTTTCTCATT
CACTCTATTCTTTTACAAACGGATCTGGCCGAAAACGCCTTTCATCTTAC
ACAAGTCTTGTATGATACACATACAAATGACCATCTTTGAACAAGGAATG
AATCGCCTTTTGAATTTGAATGATTCACGATGGATATTATTTCTCAGACT
GAAACTTACAAAGTCGTCTTATTGAAGATCCAAGAAATTACAGTACCCGA
AAGTTGGGAATCTTCTTTCATACTTTTAATTGACATAGACCCCAGTCATC
TAATAAAATAAGGATGATACATTGGGAGTGGTCGGGATAGCTCAGCTGGT
AGAGCAGAGGACTGAAAATCTGAGCCTTGGTATGGAAACCTACTAAGTGA
CAACTTTCAAATTCAGAGAAACCCTGGAATTAATAAAAATGGGCAATCCT
GAGCCAAATCCGGTTTTCCGAAAACAAACAAAAGTTGAAAAAGAAAAAGG
ATAGGTGCAGAGACTCAATGGAAGCTGTTCTAACAAATGGAGTTGACTGC
TTTGGTCGACGAATCTTTCTCATAAAGTGTGAAAGTATATACATTTGTAT
TGAATACTTTATCAAATGAAATGATTAATGACTACCAAAATTTAGAAGAG
TTGGTGTTAATCAATTCCACATAGAAGAAAGAGTCGAGTATTCATTGATC
AAATTATTCACTCCATAGTCCGATAGATCTTTTGAAGAACTGATTAATCG
GACGAGAATAAAGATAGAGTCCCGTTCTACATGTCAATACCGGCAACAAT
GAAATTTTTAGTAATAGGAAAATCCGTCGACTT
>ww19538
ATAAGACTCTGTCTTAGTGTATAGGAGTTATTGAAGAAAATAAAGGAACA
ATACTCACCTTCTTAGAAGGTGAGTATTGTTCCTTTATTTTCTTTTTATT
TAGTTGTATTTTAGTTACATGGACTTTTATTCCTTACAAAAGAAAAAGAA
GAAAAGGGGGATTCATGATTGAGGATCTTATTTGTTCTGTTTTGTTTGTA
ATTTCTATAATTCCGTCCCTATTTTTTATATTTA-ATATATAAA-TATAA
AAAATAGATTTATATATTAAGCAAAAGCCTATTTGACATCCCAACGATTT
CTCCTATATCTATTTTCGTTAGTGGTTCCAAATTCCTCACCTTTCTCATT
CACTCTATTCTTTTACAAACGGATCTGTCCGAAAACGCCTTTCATCTTAC
ACAAGTCTTGTATGATACACATACAAATGACCATCTTTGAACAAGGAATG
AATCGCCTTTTGAATTTGAATGATTCACGATGGATATTATTTCTCAGACT
GAAACTTACAAAGTCGTCTTATTGAAGATCCAAGAAATTACAGTACCCGA
AAGTTGGGAATCTTCTTTCATACTTTTAATTGACATAGACCCCAGTCATC
TAATAAAATAAGGATGATACATTGGGAGTGGTCGGGATAGCTCAGCTGGT
AGAGCAGAGGACTGAAAATCTGAGCCTTGGTATGGAAACCTACTAAGTGA
CAACTTTCAAATTCAGAGAAACCCTGGAATTAATAAAAATGGGCAATCCT
GAGCCAAATCCGGTTTTCCGAAAACAAACAAAAGTTGAAAAAGAAAAAGG
ATAGGTGCAGAGACTCAATGGAAGCTGTTCTAACAAATGGAGTTGACTGC
TTTGGTCGACGAATCTTTCTCATAAAGTGTGAAAGTATATACATTTGTAT
TGAATACTTTATCAAATGAAATGATTAATGACTACCAAAATTTCGAAGAG
TTGGTGTTAATCAATTCCACATAGAAGAAAGAGTCGAGTATTCATTGATC
AAATTATTCACTCCATAGTCCGATAGATCTTTTGAAGAATTGATTAATCG
GACGAGAATAAAGATAGAGTCCCGTTCTACATGTCAATACCGGCAACAAT
GAAATTTTTAGTAATAGGAAAATCCGTCGACTT
>ww19540
ATAAGACTCTGTCTTAGTGTATAGGAGTTATTGAAGAAAATAAAGGAACA
ATACTCACCTTCTTAGAAGGTGAGTATTGTTCCTTTATTTTCTTTTTATT
TAGTTGTATTTTAGTTACATGGACTTTTATTCCTTACAAAAGAAAAAGAA
GAAAAGGGGGATTCATGATTGAGGATCTTATTTGTTCTGTTTTGTTTGTA
ATTTCTATAATTCCGTCCCTATTTTTTATATTTA-ATATATAAA-TATAA
AAAATAGATTTATATATTAAGCAAAAGCCTATTTGACATCCCAACGATTT
CTCCTATATCTATTTTCGTTAGTGGTTCCAAATTCCTCACCTTTCTCATT
CACTCTATTCTTTTACAAACGGATCTGTCCGAAAACGCCTTTCATCTTAC
ACAAGTCTTGTATGATACACATACAAATGACCATCTTTGAACAAGGAATG
AATCGCCTTTTGAATTTGAATGATTCACGATGGATATTATTTCTCAGACT
GAAACTTACAAAGTCGTCTTATTGAAGATCCAAGAAATTACAGTACCCGA
AAGTTGGGAATCTTCTTTCATACTTTTAATTGACATAGACCCCAGTCATC
TAATAAAATAAGGATGATACATTGGGAGTGGTCGGGATAGCTCAGCTGGT
AGAGCAGAGGACTGAAAATCTGAGCCTTGGTATGGAAACCTACTAAGTGA
CAACTTTCAAATTCAGAGAAACCCTGGAATTAATAAAAATGGGCAATCCT
GAGCCAAATCCGGTTTTCCGAAAACAAACAAAAGTTGAAAAAGAAAAAGG
ATAGGTGCAGAGACTCAATGGAAGCTGTTCTAACAAATGGAGTTGACTGC
TTTGGTCGACGAATCTTTCTCATAAAGTGTGAAAGTATATACATTTGTAT
TGAATACTTTATCAAATGAAATGATTAATGACTACCAAAATTTCGAAGAG
TTGGTGTTAATCAATTCCACATAGAAGAAAGAGTCGAGTATTCATTGATC
AAATTATTCACTCCATAGTCCGATAGATCTTTTGAAGAATTGATTAATCG
GACGAGAATAAAGATAGAGTCCCGTTCTACATGTCAATACCGGCAACAAT
GAAATTTTTAGTAATAGGAAAATCCGTCGACTT
>ww19541
ATAAGACTCTGTCTTAGTGTATAGGAGTTATTGAAGAAAATAAAGGAACA
ATACTCACCTTCTTAGAAGGTGAGTATTGTTCCTTTATTTTCTTTTTATT
TAGTTGTATTTTAGTTACATGGACTTTTATTCCTTACAAAAGAAAAAGAA
GAAAAGGGGGATTCATGATTGAGGATCTTATTTGTTCTGTTTTGTTTGTA
ATTTCTATAATTCCGTCCCTATTTTTTATATTTA-ATATATAAA-TATAA
AAAATAGATTTATATATTAAGCAAAAGCCTATTTGACATCCCAACGATTT
CTCCTATATCTATTTTCGTTAGTGGTTCCAAATTCCTCACCTTTCTCATT
CACTCTATTCTTTTACAAACGGATCTGTCCGAAAACGCCTTTCATCTTAC
ACAAGTCTTGTATGATACACATACAAATGACCATCTTTGAACAAGGAATG
AATCGCCTTTTGAATTTGAATGATTCACGATGGATATTATTTCTCAGACT
GAAACTTACAAAGTCGTCTTATTGAAGATCCAAGAAATTACAGTACCCGA
AAGTTGGGAATCTTCTTTCATACTTTTAATTGACATAGACCCCAGTCATC
TAATAAAATAAGGATGATACATTGGGAGTGGTCGGGATAGCTCAGCTGGT
AGAGCAGAGGACTGAAAATCTGAGCCTTGGTATGGAAACCTACTAAGTGA
CAACTTTCAAATTCAGAGAAACCCTGGAATTAATAAAAATGGGCAATCCT
GAGCCAAATCCGGTTTTCCGAAAACAAACAAAAGTTGAAAAAGAAAAAGG
ATAGGTGCAGAGACTCAATGGAAGCTGTTCTAACAAATGGAGTTGACTGC
TTTGGTCGACGAATCTTTCTCATAAAGTGTGAAAGTATATACATTTGTAT
TGAATACTTTATCAAATGAAATGATTAATGACTACCAAAATTTCGAAGAG
TTGGTGTTAATCAATTCCACATAGAAGAAAGAGTCGAGTATTCATTGATC
AAATTATTCACTCCATAGTCCGATAGATCTTTTGAAGAATTGATTAATCG
GACGAGAATAAAGATAGAGTCCCGTTCTACATGTCAATACCGGCAACAAT
GAAATTTTTAGTAATAGGAAAATCCGTCGACTT
>ww19542
ATAAGACTCTGTCTTAGTGTATAGGAGTTATTGAAGAAAATAAAGGAACA
ATACTCACCTTCTTAGAAGGTGAGTATTGTTCCTTTATTTTCTTTTTATT
TAGTTGTATTTTAGTTACATGGACTTTTATTCCTTACAAAAGAAAAAGAA
GAAAAGGGGGATTCATGATTGAGGATCTTATTTGTTCTGTTTTGTTTGTA
ATTTCTATAATTCCGTCCCTATTTTTTATATTTA-ATATATAAA-TATAA
AAAATAGATTTATATATTAAGCAAAAGCCTATTTGACATCCCAACGATTT
CTCCTATATCTATTTTCGTTAGTGGTTCCAAATTCCTCACCTTTCTCATT
CACTCTATTCTTTTACAAACGGATCTGTCCGAAAACGCCTTTCATCTTAC
ACAAGTCTTGTATGATACACATACAAATGACCATCTTTGAACAAGGAATG
AATCGCCTTTTGAATTTGAATGATTCACGATGGATATTATTTCTCAGACT
GAAACTTACAAAGTCGTCTTATTGAAGATCCAAGAAATTACAGTACCCGA
AAGTTGGGAATCTTCTTTCATACTTTTAATTGACATAGACCCCAGTCATC
TAATAAAATAAGGATGATACATTGGGAGTGGTCGGGATAGCTCAGCTGGT
AGAGCAGAGGACTGAAAATCTGAGCCTTGGTATGGAAACCTACTAAGTGA
CAACTTTCAAATTCAGAGAAACCCTGGAATTAATAAAAATGGGCAATCCT
GAGCCAAATCCGGTTTTCCGAAAACAAACAAAAGTTGAAAAAGAAAAAGG
ATAGGTGCAGAGACTCAATGGAAGCTGTTCTAACAAATGGAGTTGACTGC
TTTGGTCGACGAATCTTTCTCATAAAGTGTGAAAGTATATACATTTGTAT
TGAATACTTTATCAAATGAAATGATTAATGACTACCAAAATTTCGAAGAG
TTGGTGTTAATCAATTCCACATAGAAGAAAGAGTCGAGTATTCATTGATC
AAATTATTCACTCCATAGTCCGATAGATCTTTTGAAGAATTGATTAATCG
GACGAGAATAAAGATAGAGTCCCGTTCTACATGTCAATACCGGCAACAAT
GAAATTTTTAGTAATAGGAAAATCCGTCGACTT
>ww19544
ATAAGACTCTGTCTTAGTGTATAGGAGTTATTGAAGAAAATAAAGGAACA
ATACTCACCTTCTTAGAAGGTGAGTATTGTTCCTTTATTTTCTTTTTATT
TAGTTGTATTTTAGTTACATGGACTTTTATTCCTTACAAAAGAAAAAGAA
GAAAAGGGGGATTCATGATTGAGGATCTTATTTGTTCTGTTTTGTTTGTA
ATTTCTATAATTCCGTCCCTATTTTTTATATTTA-ATATATAAA-TATAA
AAAATAGATTTATATATTAAGCAAAAGCCTATTTGACATCCCAACGATTT
CTCCTATATCTATTTTCGTTAGTGGTTCCAAATTCCTCACCTTTCTCATT
CACTCTATTCTTTTACAAACGGATCTGTCCGAAAACGCCTTTCATCTTAC
ACAAGTCTTGTATGATACACATACAAATGACCATCTTTGAACAAGGAATG
AATCGCCTTTTGAATTTGAATGATTCACGATGGATATTATTTCTCAGACT
GAAACTTACAAAGTCGTCTTATTGAAGATCCAAGAAATTACAGTACCCGA
AAGTTGGGAATCTTCTTTCATACTTTTAATTGACATAGACCCCAGTCATC
TAATAAAATAAGGATGATACATTGGGAGTGGTCGGGATAGCTCAGCTGGT
AGAGCAGAGGACTGAAAATCTGAGCCTTGGTATGGAAACCTACTAAGTGA
CAACTTTCAAATTCAGAGAAACCCTGGAATTAATAAAAATGGGCAATCCT
GAGCCAAATCCGGTTTTCCGAAAACAAACAAAAGTTGAAAAAGAAAAAGG
ATAGGTGCAGAGACTCAATGGAAGCTGTTCTAACAAATGGAGTTGACTGC
TTTGGTCGACGAATCTTTCTCATAAAGTGTGAAAGTATATACATTTGTAT
TGAATACTTTATCAAATGAAATGATTAATGACTACCAAAATTTCGAAGAG
TTGGTGTTAATCAATTCCACATAGAAGAAAGAGTCGAGTATTCATTGATC
AAATTATTCACTCCATAGTCCGATAGATCTTTTGAAGAATTGATTAATCG
GACGAGAATAAAGATAGAGTCCCGTTCTACATGTCAATACCGGCAACAAT
GAAATTTTTAGTAATAGGAAAATCCGTCGACTT
>ww19545
ATAAGACTCTGTCTTAGTGTATAGGAGTTATTGAAGAAAATAAAGGAACA
ATACTCACCTTCTTAGAAGGTGAGTATTGTTCCTTTATTTTCTTTTTATT
TAGTTGTATTTTAGTTACATGGACTTTTATTCCTTACAAAAGAAAAAGAA
GAAAAGGGGGATTCATGATTGAGGATCTTATTTGTTCTGTTTTGTTTGTA
ATTTCTATAATTCCGTCCCTATTTTTTATATTTA-ATATATAAA-TATAA
AAAATAGATTTATATATTAAGCAAAAGCCTATTTGACATCCCAACGATTT
CTCCTATATCTATTTTCGTTAGTGGTTCCAAATTCCTCACCTTTCTCATT
CACTCTATTCTTTTACAAACGGATCTGTCCGAAAACGCCTTTCATCTTAC
ACAAGTCTTGTATGATACACATACAAATGACCATCTTTGAACAAGGAATG
AATCGCCTTTTGAATTTGAATGATTCACGATGGATATTATTTCTCAGACT
GAAACTTACAAAGTCGTCTTATTGAAGATCCAAGAAATTACAGTACCCGA
AAGTTGGGAATCTTCTTTCATACTTTTAATTGACATAGACCCCAGTCATC
TAATAAAATAAGGATGATACATTGGGAGTGGTCGGGATAGCTCAGCTGGT
AGAGCAGAGGACTGAAAATCTGAGCCTTGGTATGGAAACCTACTAAGTGA
CAACTTTCAAATTCAGAGAAACCCTGGAATTAATAAAAATGGGCAATCCT
GAGCCAAATCCGGTTTTCCGAAAACAAACAAAAGTTGAAAAAGAAAAAGG
ATAGGTGCAGAGACTCAATGGAAGCTGTTCTAACAAATGGAGTTGACTGC
TTTGGTCGACGAATCTTTCTCATAAAGTGTGAAAGTATATACATTTGTAT
TGAATACTTTATCAAATGAAATGATTAATGACTACCAAAATTTCGAAGAG
TTGGTGTTAATCAATTCCACATAGAAGAAAGAGTCGAGTATTCATTGATC
AAATTATTCACTCCATAGTCCGATAGATCTTTTGAAGAATTGATTAATCG
GACGAGAATAAAGATAGAGTCCCGTTCTACATGTCAATACCGGCAACAAT
GAAATTTTTAGTAATAGGAAAATCCGTCGACTT
>ww19546
ATAAGACTCTGTCTTAGTGTATAGGAGTTATTGAAGAAAATAAAGGAACA
ATACTCACCTTCTTAGAAGGTGAGTATTGTTCCTTTATTTTCTTTTTATT
TAGTTGTATTTTAGTTACATGGACTTTTATTCCTTACAAAAGAAAAAGAA
GAAAAGGGGGATTCATGATTGAGGATCTTATTTGTTCTGTTTTGTTTGTA
ATTTCTATAATTCCGTCCCTATTTTTTATATTTA-ATATATAAA-TATAA
AAAATAGATTTATATATTAAGCAAAAGCCTATTTGACATCCCAACGATTT
CTCCTATATCTATTTTCGTTAGTGGTTCCAAATTCCTCACCTTTCTCATT
CACTCTATTCTTTTACAAACGGATCTGTCCGAAAACGCCTTTCATCTTAC
ACAAGTCTTGTATGATACACATACAAATGACCATCTTTGAACAAGGAATG
AATCGCCTTTTGAATTTGAATGATTCACGATGGATATTATTTCTCAGACT
GAAACTTACAAAGTCGTCTTATTGAAGATCCAAGAAATTACAGTACCCGA
AAGTTGGGAATCTTCTTTCATACTTTTAATTGACATAGACCCCAGTCATC
TAATAAAATAAGGATGATACATTGGGAGTGGTCGGGATAGCTCAGCTGGT
AGAGCAGAGGACTGAAAATCTGAGCCTTGGTATGGAAACCTACTAAGTGA
CAACTTTCAAATTCAGAGAAACCCTGGAATTAATAAAAATGGGCAATCCT
GAGCCAAATCCGGTTTTCCGAAAACAAACAAAAGTTGAAAAAGAAAAAGG
ATAGGTGCAGAGACTCAATGGAAGCTGTTCTAACAAATGGAGTTGACTGC
TTTGGTCGACGAATCTTTCTCATAAAGTGTGAAAGTATATACATTTGTAT
TGAATACTTTATCAAATGAAATGATTAATGACTACCAAAATTTCGAAGAG
TTGGTGTTAATCAATTCCACATAGAAGAAAGAGTCGAGTATTCATTGATC
AAATTATTCACTCCATAGTCCGATAGATCTTTTGAAGAATTGATTAATCG
GACGAGAATAAAGATAGAGTCCCGTTCTACATGTCAATACCGGCAACAAT
GAAATTTTTAGTAATAGGAAAATCCGTCGACTT
>ww19547
ATAAGACTCTGTCTTAGTGTATAGGAGTTATTGAAGAAAATAAAGGAACA
ATACTCACCTTCTTAGAAGGTGAGTATTGTTCCTTTATTTTCTTTTTATT
TAGTTGTATTTTAGTTACATGGACTTTTATTCCTTACAAAAGAAAAAGAA
GAAAAGGGGGATTCATGATTGAGGATCTTATTTGTTCTGTTTTGTTTGTA
ATTTCTATAATTCCGTCCCTATTTTTTATATTTA-ATATATAAA-TATAA
AAAATAGATTTATATATTAAGCAAAAGCCTATTTGACATCCCAACGATTT
CTCCTATATCTATTTTCGTTAGTGGTTCCAAATTCCTCACCTTTCTCATT
CACTCTATTCTTTTACAAACGGATCTGTCCGAAAACGCCTTTCATCTTAC
ACAAGTCTTGTATGATACACATACAAATGACCATCTTTGAACAAGGAATG
AATCGCCTTTTGAATTTGAATGATTCACGATGGATATTATTTCTCAGACT
GAAACTTACAAAGTCGTCTTATTGAAGATCCAAGAAATTACAGTACCCGA
AAGTTGGGAATCTTCTTTCATACTTTTAATTGACATAGACCCCAGTCATC
TAATAAAATAAGGATGATACATTGGGAGTGGTCGGGATAGCTCAGCTGGT
AGAGCAGAGGACTGAAAATCTGAGCCTTGGTATGGAAACCTACTAAGTGA
CAACTTTCAAATTCAGAGAAACCCTGGAATTAATAAAAATGGGCAATCCT
GAGCCAAATCCGGTTTTCCGAAAACAAACAAAAGTTGAAAAAGAAAAAGG
ATAGGTGCAGAGACTCAATGGAAGCTGTTCTAACAAATGGAGTTGACTGC
TTTGGTCGACGAATCTTTCTCATAAAGTGTGAAAGTATATACATTTGTAT
TGAATACTTTATCAAATGAAATGATTAATGACTACCAAAATTTCGAAGAG
TTGGTGTTAATCAATTCCACATAGAAGAAAGAGTCGAGTATTCATTGATC
AAATTATTCACTCCATAGTCCGATAGATCTTTTGAAGAATTGATTAATCG
GACGAGAATAAAGATAGAGTCCCGTTCTACATGTCAATACCGGCAACAAT
GAAATTTTTAGTAATAGGAAAATCCGTCGACTT
>ww19548
ATAAGACTCTGTCTTAGTGTATAGGAGTTATTGAAGAAAATAAAGGAACA
ATACTCACCTTCTTAGAAGGTGAGTATTGTTCCTTTATTTTCTTTTTATT
TAGTTGTATTTTAGTTACATGGACTTTTATTCCTTACAAAAGAAAAAGAA
GAAAAGGGGGATTCATGATTGAGGATCTTATTTGTTCTGTTTTGTTTGTA
ATTTCTATAATTCCGTCCCTATTTTTTATATTTA-ATATATAAA-TATAA
AAAATAGATTTATATATTAAGCAAAAGCCTATTTGACATCCCAACGATTT
CTCCTATATCTATTTTCGTTAGTGGTTCCAAATTCCTCACCTTTCTCATT
CACTCTATTCTTTTACAAACGGATCTGTCCGAAAACGCCTTTCATCTTAC
ACAAGTCTTGTATGATACACATACAAATGACCATCTTTGAACAAGGAATG
AATCGCCTTTTGAATTTGAATGATTCACGATGGATATTATTTCTCAGACT
GAAACTTACAAAGTCGTCTTATTGAAGATCCAAGAAATTACAGTACCCGA
AAGTTGGGAATCTTCTTTCATACTTTTAATTGACATAGACCCCAGTCATC
TAATAAAATAAGGATGATACATTGGGAGTGGTCGGGATAGCTCAGCTGGT
AGAGCAGAGGACTGAAAATCTGAGCCTTGGTATGGAAACCTACTAAGTGA
CAACTTTCAAATTCAGAGAAACCCTGGAATTAATAAAAATGGGCAATCCT
GAGCCAAATCCGGTTTTCCGAAAACAAACAAAAGTTGAAAAAGAAAAAGG
ATAGGTGCAGAGACTCAATGGAAGCTGTTCTAACAAATGGAGTTGACTGC
TTTGGTCGACGAATCTTTCTCATAAAGTGTGAAAGTATATACATTTGTAT
TGAATACTTTATCAAATGAAATGATTAATGACTACCAAAATTTCGAAGAG
TTGGTGTTAATCAATTCCACATAGAAGAAAGAGTCGAGTATTCATTGATC
AAATTATTCACTCCATAGTCCGATAGATCTTTTGAAGAATTGATTAATCG
GACGAGAATAAAGATAGAGTCCCGTTCTACATGTCAATACCGGCAACAAT
GAAATTTTTAGTAATAGGAAAATCCGTCGACTT
>ww19549
ATAAGACTCTGTCTTAGTGTATAGGAGTTATTGAAGAAAATAAAGGAACA
ATACTCACCTTCTTAGAAGGTGAGTATTGTTCCTTTATTTTCTTTTTATT
TAGTTGTATTTTAGTTACATGGACTTTTATTCCTTACAAAAGAAAAAGAA
GAAAAGGGGGATTCATGATTGAGGATCTTATTTGTTCTGTTTTGTTTGTA
ATTTCTATAATTCCGTCCCTATTTTTTATATTTA-ATATATAAA-TATAA
AAAATAGATTTATATATTAAGCAAAAGCCTATTTGACATCCCAACGATTT
CTCCTATATCTATTTTCGTTAGTGGTTCCAAATTCCTCACCTTTCTCATT
CACTCTATTCTTTTACAAACGGATCTGTCCGAAAACGCCTTTCATCTTAC
ACAAGTCTTGTATGATACACATACAAATGACCATCTTTGAACAAGGAATG
AATCGCCTTTTGAATTTGAATGATTCACGATGGATATTATTTCTCAGACT
GAAACTTACAAAGTCGTCTTATTGAAGATCCAAGAAATTACAGTACCCGA
AAGTTGGGAATCTTCTTTCATACTTTTAATTGACATAGACCCCAGTCATC
TAATAAAATAAGGATGATACGTTGGGAGTGGTCGGGATAGCTCAGCTGGT
AGAGCAGAGGACTGAAAATCTGAGCCTTGGTATGGAAACCTACTAAGTGA
CAACTTTCAAATTCAGAGAAACCCTGGAATTAATAAAAATGGGCAATCCT
GAGCCAAATCCGGTTTTCCGAAAACAAACAAAAGTTGAAAAAGAAAAAGG
ATAGGTGCAGAGACTCAATGGAAGCTGTTCTAACAAATGGAGTTGACTGC
TTTGGTCGACGAATCTTTCTCATAAAGTGTGAAAGTATATACATTTGTAT
TGAATACTTTATCAAATGAAATGATTAATGACTACCAAAATTTAGAAGAG
TTGGTGTTAATCAATTCCACATAGAAGAAAGAGTCGAGTATTCATTGATC
AAATTATTCACTCCATAGTCCGATAGATCTTTTGAAGAATTGATTAATCG
GACGAGAATAAAGATAGAGTCCCGTTCTACATGTCAATACCGGCAACAAT
GAAATTTTTAGTAATAGGAAAATCCGTCGACTT
>ww19550
ATAAGACTCTGTCTTAGTGTATAGGAGTTATTGAAGAAAATAAAGGAACA
ATACTCACCTTCTTAGAAGGTGAGTATTGTTCCTTTATTTTCTTTTTATT
TAGTTGTATTTTAGTTACATGGACTTTTATTCCTTACAAAAGAAAAAGAA
GAAAAGGGGGATTCATGATTGAGGATCTTATTTGTTCTGTTTTGTTTGTA
ATTTCTATAATTCCGTCCCTATTTTTTATATTTA-ATATATAAA-TATAA
AAAATAGATTTATATATTAAGCAAAAGCCTATTTGACATCCCAACGATTT
CTCCTATATCTATTTTCGTTAGTGGTTCCAAATTCCTCACCTTTCTCATT
CACTCTATTCTTTTACAAACGGATCTGTCCGAAAACGCCTTTCATCTTAC
ACAAGTCTTGTATGATACACATACAAATGACCATCTTTGAACAAGGAATG
AATCGCCTTTTGAATTTGAATGATTCACGATGGATATTATTTCTCAGACT
GAAACTTACAAAGTCGTCTTATTGAAGATCCAAGAAATTACAGTACCCGA
AAGTTGGGAATCTTCTTTCATACTTTTAATTGACATAGACCCCAGTCATC
TAATAAAATAAGGATGATACATTGGGAGTGGTCGGGATAGCTCAGCTGGT
AGAGCAGAGGACTGAAAATCTGAGCCTTGGTATGGAAACCTACTAAGTGA
CAACTTTCAAATTCAGAGAAACCCTGGAATTAATAAAAATGGGCAATCCT
GAGCCAAATCCGGTTTTCCGAAAACAAACAAAAGTTGAAAAAGAAAAAGG
ATAGGTGCAGAGACTCAATGGAAGCTGTTCTAACAAATGGAGTTGACTGC
TTTGGTCGACGAATCTTTCTCATAAAGTGTGAAAGTATATACATTTGTAT
TGAATACTTTATCAAATGAAATGATTAATGACTACCAAAATTTCGAAGAG
TTGGTGTTAATCAATTCCACATAGAAGAAAGAGTCGAGTATTCATTGATC
AAATTATTCACTCCATAGTCCGATAGATCTTTTGAAGAATTGATTAATCG
GACGAGAATAAAGATAGAGTCCCGTTCTACATGTCAATACCGGCAACAAT
GAAATTTTTAGTAATAGGAAAATCCGTCGACTT
>ww19551
ATAAGACTCTGTCTTAGTGTATAGGAGTTATTGAAGAAAATAAAGGAACA
ATACTCACCTTCTTAGAAGGTGAGTATTGTTCCTTTATTTTCTTTTTATT
TAGTTGTATTTTAGTTACATGGACTTTTATTCCTTACAAAAGAAAAAGAA
GAAAAGGGGGATTCATGATTGAGGATCTTATTTGTTCTGTTTTGTTTGTA
ATTTCTATAATTCCGTCCCTATTTTTTATATTTA-ATATATAAA-TATAA
AAAATAGATTTATATATTAAGCAAAAGCCTATTTGACATCCCAACGATTT
CTCCTATATCTATTTTCGTTAGTGGTTCCAAATTCCTCACCTTTCTCATT
CACTCTATTCTTTTACAAACGGATCTGTCCGAAAACGCCTTTCATCTTAC
ACAAGTCTTGTATGATACACATACAAATGACCATCTTTGAACAAGGAATG
AATCGCCTTTTGAATTTGAATGATTCACGATGGATATTATTTCTCAGACT
GAAACTTACAAAGTCGTCTTATTGAAGATCCAAGAAATTACAGTACCCGA
AAGTTGGGAATCTTCTTTCATACTTTTAATTGACATAGACCCCAGTCATC
TAATAAAATAAGGATGATACATTGGGAGTGGTCGGGATAGCTCAGCTGGT
AGAGCAGAGGACTGAAAATCTGAGCCTTGGTATGGAAACCTACTAAGTGA
CAACTTTCAAATTCAGAGAAACCCTGGAATTAATAAAAATGGGCAATCCT
GAGCCAAATCCGGTTTTCCGAAAACAAACAAAAGTTGAAAAAGAAAAAGG
ATAGGTGCAGAGACTCAATGGAAGCTGTTCTAACAAATGGAGTTGACTGC
TTTGGTCGACGAATCTTTCTCATAAAGTGTGAAAGTATATACATTTGTAT
TGAATACTTTATCAAATGAAATGATTAATGACTACCAAAATTTCGAAGAG
TTGGTGTTAATCAATTCCACATAGAAGAAAGAGTCGAGTATTCATTGATC
AAATTATTCACTCCATAGTCCGATAGATCTTTTGAAGAATTGATTAATCG
GACGAGAATAAAGATAGAGTCCCGTTCTACATGTCAATACCGGCAACAAT
GAAATTTTTAGTAATAGGAAAATCCGTCGACTT
>ww19552
ATAAGACTCTGTCTTAGTGTATAGGAGTTATTGAAGAAAATAAAGGAACA
ATACTCACCTTCTTAGAAGGTGAGTATTGTTCCTTTATTTTCTTTTTATT
TAGTTGTATTTTAGTTACATGGACTTTTATTCCTTACAAAAGAAAAAGAA
GAAAAGGGGGATTCATGATTGAGGATCTTATTTGTTCTGTTTTGTTTGTA
ATTTCTATAATTCCGTCCCTATTTTTTATATTTA-ATATATAAA-TATAA
AAAATAGATTTATATATTAAGCAAAAGCCTATTTGACATCCCAACGATTT
CTCCTATATCTATTTTCGTTAGTGGTTCCAAATTCCTCACCTTTCTCATT
CACTCTATTCTTTTACAAACGGATCTGTCCGAAAACGCCTTTCATCTTAC
ACAAGTCTTGTATGATACACATACAAATGACCATCTTTGAACAAGGAATG
AATCGCCTTTTGAATTTGAATGATTCACGATGGATATTATTTCTCAGACT
GAAACTTACAAAGTCGTCTTATTGAAGATCCAAGAAATTACAGTACCCGA
AAGTTGGGAATCTTCTTTCATACTTTTAATTGACATAGACCCCAGTCATC
TAATAAAATAAGGATGATACATTGGGAGTGGTCGGGATAGCTCAGCTGGT
AGAGCAGAGGACTGAAAATCTGAGCCTTGGTATGGAAACCTACTAAGTGA
CAACTTTCAAATTCAGAGAAACCCTGGAATTAATAAAAATGGGCAATCCT
GAGCCAAATCCGGTTTTCCGAAAACAAACAAAAGTTGAAAAAGAAAAAGG
ATAGGTGCAGAGACTCAATGGAAGCTGTTCTAACAAATGGAGTTGACTGC
TTTGGTCGACGAATCTTTCTCATAAAGTGTGAAAGTATATACATTTGTAT
TGAATACTTTATCAAATGAAATGATTAATGACTACCAAAATTTCGAAGAG
TTGGTGTTAATCAATTCCACATAGAAGAAAGAGTCGAGTATTCATTGATC
AAATTATTCACTCCATAGTCCGATAGATCTTTTGAAGAATTGATTAATCG
GACGAGAATAAAGATAGAGTCCCGTTCTACATGTCAATACCGGCAACAAT
GAAATTTTTAGTAATAGGAAAATCCGTCGACTT
>ww19553
ATAAGACTCTGTCTTAGTGTATAGGAGTTATTGAAGAAAATAAAGGAACA
ATACTCACCTTCTTAGAAGGTGAGTATTGTTCCTTTATTTTCTTTTTATT
TAGTTGTATTTTAGTTACATGGACTTTTATTCCTTACAAAAGAAAAAGAA
GAAAAGGGGGATTCATGATTGAGGATCTTATTTGTTCTGTTTTGTTTGTA
ATTTCTATAATTCCGTCCCTATTTTTTATATTTA-ATATATAAA-TATAA
AAAATAGATTTATATATTAAGCAAAAGCCTATTTGACATCCCAACGATTT
CTCCTATATCTATTTTCGTTAGTGGTTCCAAATTCCTCACCTTTCTCATT
CACTCTATTCTTTTACAAACGGATCTGTCCGAAAACGCCTTTCATCTTAC
ACAAGTCTTGTATGATACACATACAAATGACCATCTTTGAACAAGGAATG
AATCGCCTTTTGAATTTGAATGATTCACGATGGATATTATTTCTCAGACT
GAAACTTACAAAGTCGTCTTATTGAAGATCCAAGAAATTACAGTACCCGA
AAGTTGGGAATCTTCTTTCATACTTTTAATTGACATAGACCCCAGTCATC
TAATAAAATAAGGATGATACATTGGGAGTGGTCGGGATAGCTCAGCTGGT
AGAGCAGAGGACTGAAAATCTGAGCCTTGGTATGGAAACCTACTAAGTGA
CAACTTTCAAATTCAGAGAAACCCTGGAATTAATAAAAATGGGCAATCCT
GAGCCAAATCCGGTTTTCCGAAAACAAACAAAAGTTGAAAAAGAAAAAGG
ATAGGTGCAGAGACTCAATGGAAGCTGTTCTAACAAATGGAGTTGACTGC
TTTGGTCGACGAATCTTTCTCATAAAGTGTGAAAGTATATACATTTGTAT
TGAATACTTTATCAAATGAAATGATTAATGACTACCAAAATTTCGAAGAG
TTGGTGTTAATCAATTCCACATAGAAGAAAGAGTCGAGTATTCATTGATC
AAATTATTCACTCCATAGTCCGATAGATCTTTTGAAGAATTGATTAATCG
GACGAGAATAAAGATAGAGTCCCGTTCTACATGTCAATACCGGCAACAAT
GAAATTTTTAGTAATAGGAAAATCCGTCGACTT
>ww19554
ATAAGACTCTGTCTTAGTGTATAGGAGTTATTGAAGAAAATAAAGGAACA
ATACTCACCTTCTTAGAAGGTGAGTATTGTTCCTTTATTTTCTTTTTATT
TAGTTGTATTTTAGTTACATGGACTTTTATTCCTTACAAAAGAAAAAGAA
GAAAAGGGGGATTCATGATTGAGGATCTTATTTGTTCTGTTTTGTTTGTA
ATTTCTATAATTCCGTCCCTATTTTTTATATTTA-ATATATAAA-TATAA
AAAATAGATTTATATATTAAGCAAAAGCCTATTTGACATCCCAACGATTT
CTCCTATATCTATTTTCGTTAGTGGTTCCAAATTCCTCACCTTTCTCATT
CACTCTATTCTTTTACAAACGGATCTGTCCGAAAACGCCTTTCATCTTAC
ACAAGTCTTGTATGATACACATACAAATGACCATCTTTGAACAAGGAATG
AATCGCCTTTTGAATTTGAATGATTCACGATGGATATTATTTCTCAGACT
GAAACTTACAAAGTCGTCTTATTGAAGATCCAAGAAATTACAGTACCCGA
AAGTTGGGAATCTTCTTTCATACTTTTAATTGACATAGACCCCAGTCATC
TAATAAAATAAGGATGATACATTGGGAGTGGTCGGGATAGCTCAGCTGGT
AGAGCAGAGGACTGAAAATCTGAGCCTTGGTATGGAAACCTACTAAGTGA
CAACTTTCAAATTCAGAGAAACCCTGGAATTAATAAAAATGGGCAATCCT
GAGCCAAATCCGGTTTTCCGAAAACAAACAAAAGTTGAAAAAGAAAAAGG
ATAGGTGCAGAGACTCAATGGAAGCTGTTCTAACAAATGGAGTTGACTGC
TTTGGTCGACGAATCTTTCTCATAAAGTGTGAAAGTATATACATTTGTAT
TGAATACTTTATCAAATGAAATGATTAATGACTACCAAAATTTCGAAGAG
TTGGTGTTAATCAATTCCACATAGAAGAAAGAGTCGAGTATTCATTGATC
AAATTATTCACTCCATAGTCCGATAGATCTTTTGAAGAATTGATTAATCG
GACGAGAATAAAGATAGAGTCCCGTTCTACATGTCAATACCGGCAACAAT
GAAATTTTTAGTAATAGGAAAATCCGTCGACTT
>ww19555
ATAAGACTCTGTCTTAGTGTATAGGAGTTATTGAAGAAAATAAAGGAACA
ATACTCACCTTCTTAGAAGGTGAGTATTGTTCCTTTATTTTCTTTTTATT
TAGTTGTATTTTAGTTACATGGACTTTTATTCCTTACAAAAGAAAAAGAA
GAAAAGGGGGATTCATGATTGAGGATCTTATTTGTTCTGTTTTGTTTGTA
ATTTCTATAATTCCGTCCCTATTTTTTAGATTTA-ATATATAAA-TCTAA
AAAATAGATTTATATATTAAGCAAAAGCCTATTTGACATCCCAACGATTT
CTCCTATATCTATTTTCGTTAGTGGTTCAAAATTCCTCACCTTTCTCATT
CACTCTATTCTTTTACAAACGGATCTGGCCGAAAACGCCTTTCATCTTAC
ACAAGTCTTGTATGATACACATACAAATGACCATCTTTGAACAAGGAATG
AATCGCCTTTTGAATTTGAATGATTCACGATGGATATTATTTCTCAGACT
GAAACTTACAAAGTCGTCTTATTGAAGATCCAAGAAATTACAGTACCCGA
AAGTTGGGAATCTTCTTTCATACTTTTAATTGACATAGACCCCAGTCATC
TAATAAAATAAGGATGATACATTGGGAGTGGTCGGGATAGCTCAGCTGGT
AGAGCAGAGGACTGAAAATCTGAGCCTTGGTATGGAAACCTACTAAGTGA
CAACTTTCAAATTCAGAGAAACCCTGGAATTAATAAAAATGGGCAATCCT
GAGCCAAATCCGGTTTTCCGAAAACAAACAAAAGTTGAAAAAGAAAAAGG
ATAGGTGCAGAGACTCAATGGAAGCTGTTCTAACAAATGGAGTTGACTGC
TTTGGTCGACGAATCTTTCTCATAAAGTGTGAAAGTATATACATTTGTAT
TGAATACTTTATCAAATGAAATGATTAATGACTACCAAAATTTAGAAGAG
TTGGTGTTAATCAATTCCACATAGAAGAAAGAGTCGAGTATTCATTGATC
AAATTATTCACTCCATAGTCCGATAGATCTTTTGAAGAACTGATTAATCG
GACGAGAATAAAGATAGAGTCCCGTTCTACATGTCAATACCGGCAACAAT
GAAATTTTTAGTAATAGGAAAATCCGTCGACTT
>ww19556
ATAAGACTCTGTCTTAGTGTATAGGAGTTATTGAAGAAAATAAAGGAACA
ATACTCACCTTCTTAGAAGGTGAGTATTGTTCCTTTATTTTCTTTTTATT
TAGTTGTATTTTAGTTACATGGACTTTTATTCCTTACAAAAGAAAAAGAA
GAAAAGGGGGATTCATGATTGAGGATCTTATTTGTTCTGTTTTGTTTGTA
ATTTCTATAATTCCGTCCCTATTTTTTAGATTTA-ATATATAAA-TCTAA
AAAATAGATTTATATATTAAGCAAAAGCCTATTTGACATCCCAACGATTT
CTCCTATATCTATTTTCGTTAGTGGTTCAAAATTCCTCACCTTTCTCATT
CACTCTATTCTTTTACAAACGGATCTGGCCGAAAACGCCTTTCATCTTAC
ACAAGTCTTGTATGATACACATACAAATGACCATCTTTGAACAAGGAATG
AATCGCCTTTTGAATTTGAATGATTCACGATGGATATTATTTCTCAGACT
GAAACTTACAAAGTCGTCTTATTGAAGATCCAAGAAATTACAGTACCCGA
AAGTTGGGAATCTTCTTTCATACTTTTAATTGACATAGACCCCAGTCATC
TAATAAAATAAGGATGATACATTGGGAGTGGTCGGGATAGCTCAGCTGGT
AGAGCAGAGGACTGAAAATCTGAGCCTTGGTATGGAAACCTACTAAGTGA
CAACTTTCAAATTCAGAGAAACCCTGGAATTAATAAAAATGGGCAATCCT
GAGCCAAATCCGGTTTTCCGAAAACAAACAAAAGTTGAAAAAGAAAAAGG
ATAGGTGCAGAGACTCAATGGAAGCTGTTCTAACAAATGGAGTTGACTGC
TTTGGTCGACGAATCTTTCTCATAAAGTGTGAAAGTATATACATTTGTAT
TGAATACTTTATCAAATGAAATGATTAATGACTACCAAAATTTAGAAGAG
TTGGTGTTAATCAATTCCACATAGAAGAAAGAGTCGAGTATTCATTGATC
AAATTATTCACTCCATAGTCCGATAGATCTTTTGAAGAACTGATTAATCG
GACGAGAATAAAGATAGAGTCCCGTTCTACATGTCAATACCGGCAACAAT
GAAATTTTTAGTAATAGGAAAATCCGTCGACTT
>ww19557
ATAAGACTCTGTCTTAGTGTATAGGAGTTATTGAAGAAAATAAAGGAACA
ATACTCACCTTCTTAGAAGGTGAGTATTGTTCCTTTATTTTCTTTTTATT
TAGTTGTATTTTAGTTACATGGACTTTTATTCCTTACAAAAGAAAAAGAA
GAAAAGGGGGATTCATGATTGAGGATCTTATTTGTTCTGTTTTGTTTGTA
ATTTCTATAATTCCGTCCCTATTTTTTATATTTA-ATATATAAA-TATAA
AAAATAGATTTATATATTAAGCAAAAGCCTATTTGACATCCCAACGATTT
CTCCTATATCTATTTTCGTTAGTGGTTCCAAATTCCTCACCTTTCTCATT
CACTCTATTCTTTTACAAACGGATCTGTCCGAAAACGCCTTTCATCTTAC
ACAAGTCTTGTATGATACACATACAAATGACCATCTTTGAACAAGGAATG
AATCGCCTTTTGAATTTGAATGATTCACGATGGATATTATTTCTCAGACT
GAAACTTACAAAGTCGTCTTATTGAAGATCCAAGAAATTACAGTACCCGA
AAGTTGGGAATCTTCTTTCATACTTTTAATTGACATAGACCCCAGTCATC
TAATAAAATAAGGATGATACATTGGGAGTGGTCGGGATAGCTCAGCTGGT
AGAGCAGAGGACTGAAAATCTGAGCCTTGGTATGGAAACCTACTAAGTGA
CAACTTTCAAATTCAGAGAAACCCTGGAATTAATAAAAATGGGCAATCCT
GAGCCAAATCCGGTTTTCCGAAAACAAACAAAAGTTGAAAAAGAAAAAGG
ATAGGTGCAGAGACTCAATGGAAGCTGTTCTAACAAATGGAGTTGACTGC
TTTGGTCGACGAATCTTTCTCATAAAGTGTGAAAGTATATACATTTGTAT
TGAATACTTTATCAAATGAAATGATTAATGACTACCAAAATTTCGAAGAG
TTGGTGTTAATCAATTCCACATAGAAGAAAGAGTCGAGTATTCATTGATC
AAATTATTCACTCCATAGTCCGATAGATCTTTTGAAGAATTGATTAATCG
GACGAGAATAAAGATAGAGTCCCGTTCTACATGTCAATACCGGCAACAAT
GAAATTTTTAGTAATAGGAAAATCCGTCGACTT
>ww19558
ATAAGACTCTGTCTTAGTGTATAGGAGTTATTGAAGAAAATAAAGGAACA
ATACTCACCTTCTAAGAAGGTGAGTATTGTTCCTTTATTTTCTTTTTATT
TAGTTGTATTTTAGTTACATGGACTTTTATTCCTTACAAAAGAAAAAGAA
GAAAAGGGGGATTCATGATTGAGGATCTTATTTGTTCTGTTTTGTTTGTA
ATTTCTATAATTCCGTCCCTATTTTTTATATTTATATATATAAA-TATAA
AAAATAGATTTATATATTAAGCAAAAGCCTATTTGACATCCCAACGATTT
CTCCTATATCTATTTTCGTTAGTGGTTCCAAATTCCTCACCTTTCTCATT
CACTCTATTCTTTTACAAACGGATCTGTCCGAAAACGCCTTTCATCTTAC
ACAAGTCTTGTATGATACACATACAAATGACCATCTTTGAACAAGGAATG
AATCGCCTTTTGAATTTGAATGATTCACGATGGATATTATTTCTCAGACT
GAAACTTACAAAGTCGTCTTATTGAAGATCCAAGAAATTACAGTACCCGA
AAGTTGGGAATCTTCTTTCATACTTTTAATTGACATAGACCCCAGTCATC
TAATAAAATAAGGATGATACGTTGGGAGTGGTCGGGATAGCTCAGCTGGT
AGAGCAGAGGACTGAAAATCTGAGCCTTGGTATGGAAACCTACTAAGTGA
CAACTTTCAAATTCAGAGAAACCCTGGAATTAATAAAAATGGGCAATCCT
GAGCCAAATCCGGTTTTCCGAAAACAAACAAAAGTTGAAAAAGAAAAAGG
ATAGGTGCAGAGACTCAATGGAAGCTGTTCTAACAAATGGAGTTGACTGC
TTTGGTCGACGAATCTTTCTCATAAAGTGTGAAAGTATATACATTTGTAT
TGAATACTTTATCAAATGAAATGATTAATGACTACCAAAATTTAGAAGAG
TTGGTGTTAATCAATTCCACATAGAAGAAAGAGTCGAGTATTCATTGATC
AAATTATTCACTCCATAGTCCGATAGATCTTTTGAAGAATTGATTAATCG
GACGAGAATAAAGATAGAGTCCCGTTCTACATGTCAATACCGGCAACAAT
GAAATTTTTAGTAATAGGAAAATCCGTCGACTT
>ww19559
ATAAGACTCTGTCTTAGTGTATAGGAGTTATTGAAGAAAATAAAGGAACA
ATACTCACCTTCTAAGAAGGTGAGTATTGTTCCTTTATTTTCTTTTTATT
TAGTTGTATTTTAGTTACATGGACTTTTATTCCTTACAAAAGAAAAAGAA
GAAAAGGGGGATTCATGATTGAGGATCTTATTTGTTCTGTTTTGTTTGTA
ATTTCTATAATTCCGTCCCTATTTTTTATATTTATATATATAAA-TATAA
AAAATAGATTTATATATTAAGCAAAAGCCTATTTGACATCCCAACGATTT
CTCCTATATCTATTTTCGTTAGTGGTTCCAAATTCCTCACCTTTCTCATT
CACTCTATTCTTTTACAAACGGATCTGTCCGAAAACGCCTTTCATCTTAC
ACAAGTCTTGTATGATACACATACAAATGACCATCTTTGAACAAGGAATG
AATCGCCTTTTGAATTTGAATGATTCACGATGGATATTATTTCTCAGACT
GAAACTTACAAAGTCGTCTTATTGAAGATCCAAGAAATTACAGTACCCGA
AAGTTGGGAATCTTCTTTCATACTTTTAATTGACATAGACCCCAGTCATC
TAATAAAATAAGGATGATACGTTGGGAGTGGTCGGGATAGCTCAGCTGGT
AGAGCAGAGGACTGAAAATCTGAGCCTTGGTATGGAAACCTACTAAGTGA
CAACTTTCAAATTCAGAGAAACCCTGGAATTAATAAAAATGGGCAATCCT
GAGCCAAATCCGGTTTTCCGAAAACAAACAAAAGTTGAAAAAGAAAAAGG
ATAGGTGCAGAGACTCAATGGAAGCTGTTCTAACAAATGGAGTTGACTGC
TTTGGTCGACGAATCTTTCTCATAAAGTGTGAAAGTATATACATTTGTAT
TGAATACTTTATCAAATGAAATGATTAATGACTACCAAAATTTAGAAGAG
TTGGTGTTAATCAATTCCACATAGAAGAAAGAGTCGAGTATTCATTGATC
AAATTATTCACTCCATAGTCCGATAGATCTTTTGAAGAATTGATTAATCG
GACGAGAATAAAGATAGAGTCCCGTTCTACATGTCAATACCGGCAACAAT
GAAATTTTTAGTAATAGGAAAATCCGTCGACTT
>ww19560
ATAAGACTCTGTCTTAGTGTATAGGAGTTATTGAAGAAAATAAAGGAACA
ATACTCACCTTCTTAGAAGGTGAGTATTGTTCCTTTATTTTCTTTTTATT
TAGTTGTATTTTAGTTACATGGACTTTTATTCCTTACAAAAGAAAAAGAA
GAAAAGGGGGATTCATGATTGAGGATCTTATTTGTTCTGTTTTGTTTGTA
ATTTCTATAATTCCGTCCCTATTTTTTATATTTA-ATATATAAA-TATAA
AAAATAGATTTATATATTAAGCAAAAGCCTATTTGACATCCCAACGATTT
CTCCTATATCTATTTTCGTTAGTGGTTCCAAATTCCTCACCTTTCTCATT
CACTCTATTCTTTTACAAACGGATCTGTCCGAAAACGCCTTTCATCTTAC
ACAAGTCTTGTATGATACACATACAAATGACCATCTTTGAACAAGGAATG
AATCGCCTTTTGAATTTGAATGATTCACGATGGATATTATTTCTCAGACT
GAAACTTACAAAGTCGTCTTATTGAAGATCCAAGAAATTACAGTACCCGA
AAGTTGGGAATCTTCTTTCATACTTTTAATTGACATAGACCCCAGTCATC
TAATAAAATAAGGATGATACATTGGGAGTGGTCGGGATAGCTCAGCTGGT
AGAGCAGAGGACTGAAAATCTGAGCCTTGGTATGGAAACCTACTAAGTGA
CAACTTTCAAATTCAGAGAAACCCTGGAATTAATAAAAATGGGCAATCCT
GAGCCAAATCCGGTTTTCCGAAAACAAACAAAAGTTGAAAAAGAAAAAGG
ATAGGTGCAGAGACTCAATGGAAGCTGTTCTAACAAATGGAGTTGACTGC
TTTGGTCGACGAATCTTTCTCATAAAGTGTGAAAGTATATACATTTGTAT
TGAATACTTTATCAAATGAAATGATTAATGACTACCAAAATTTCGAAGAG
TTGGTGTTAATCAATTCCACATAGAAGAAAGAGTCGAGTATTCATTGATC
AAATTATTCACTCCATAGTCCGATAGATCTTTTGAAGAATTGATTAATCG
GACGAGAATAAAGATAGAGTCCCGTTCTACATGTCAATACCGGCAACAAT
GAAATTTTTAGTAATAGGAAAATCCGTCGACTT
>ww19562
ATAAGACTCTGTCTTAGTGTATAGGAGTTATTGAAGAAAATAAAGGAACA
ATACTCACCTTCTTAGAAGGTGAGTATTGTTCCTTTATTTTCTTTTTATT
TAGTTGTATTTTAGTTACATGGACTTTTATTCCTTACAAAAGAAAAAGAA
GAAAAGGGGGATTCATGATTGAGGATCTTATTTGTTCTGTTTTGTTTGTA
ATTTCTATAATTCCGTCCCTATTTTTTATATTTA-ATATATAAA-TATAA
AAAATAGATTTATATATTAAGCAAAAGCCTATTTGACATCCCAACGATTT
CTCCTATATCTATTTTCGTTAGTGGTTCCAAATTCCTCACCTTTCTCATT
CACTCTATTCTTTTACAAACGGATCTGTCCGAAAACGCCTTTCATCTTAC
ACAAGTCTTGTATGATACACATACAAATGACCATCTTTGAACAAGGAATG
AATCGCCTTTTGAATTTGAATGATTCACGATGGATATTATTTCTCAGACT
GAAACTTACAAAGTCGTCTTATTGAAGATCCAAGAAATTACAGTACCCGA
AAGTTGGGAATCTTCTTTCATACTTTTAATTGACATAGACCCCAGTCATC
TAATAAAATAAGGATGATACATTGGGAGTGGTCGGGATAGCTCAGCTGGT
AGAGCAGAGGACTGAAAATCTGAGCCTTGGTATGGAAACCTACTAAGTGA
CAACTTTCAAATTCAGAGAAACCCTGGAATTAATAAAAATGGGCAATCCT
GAGCCAAATCCGGTTTTCCGAAAACAAACAAAAGTTGAAAAAGAAAAAGG
ATAGGTGCAGAGACTCAATGGAAGCTGTTCTAACAAATGGAGTTGACTGC
TTTGGTCGACGAATCTTTCTCATAAAGTGTGAAAGTATATACATTTGTAT
TGAATACTTTATCAAATGAAATGATTAATGACTACCAAAATTTCGAAGAG
TTGGTGTTAATCAATTCCACATAGAAGAAAGAGTCGAGTATTCATTGATC
AAATTATTCACTCCATAGTCCGATAGATCTTTTGAAGAATTGATTAATCG
GACGAGAATAAAGATAGAGTCCCGTTCTACATGTCAATACCGGCAACAAT
GAAATTTTTAGTAATAGGAAAATCCGTCGACTT
>ww19563
ATAAGACTCTGTCTTAGTGTATAGGAGTTATTGAAGAAAATAAAGGAACA
ATACTCACCTTCTTAGAAGGTGAGTATTGTTCCTTTATTTTCTTTTTATT
TAGTTGTATTTTAGTTACATGGACTTTTATTCCTTACAAAAGAAAAAGAA
GAAAAGGGGGATTCATGATTGAGGATCTTATTTGTTCTGTTTTGTTTGTA
ATTTCTATAATTCCGTCCCTATTTTTTATATTTA-ATATATAAA-TATAA
AAAATAGATTTATATATTAAGCAAAAGCCTATTTGACATCCCAACGATTT
CTCCTATATCTATTTTCGTTAGTGGTTCCAAATTCCTCACCTTTCTCATT
CACTCTATTCTTTTACAAACGGATCTGTCCGAAAACGCCTTTCATCTTAC
ACAAGTCTTGTATGATACACATACAAATGACCATCTTTGAACAAGGAATG
AATCGCCTTTTGAATTTGAATGATTCACGATGGATATTATTTCTCAGACT
GAAACTTACAAAGTCGTCTTATTGAAGATCCAAGAAATTACAGTACCCGA
AAGTTGGGAATCTTCTTTCATACTTTTAATTGACATAGACCCCAGTCATC
TAATAAAATAAGGATGATACATTGGGAGTGGTCGGGATAGCTCAGCTGGT
AGAGCAGAGGACTGAAAATCTGAGCCTTGGTATGGAAACCTACTAAGTGA
CAACTTTCAAATTCAGAGAAACCCTGGAATTAATAAAAATGGGCAATCCT
GAGCCAAATCCGGTTTTCCGAAAACAAACAAAAGTTGAAAAAGAAAAAGG
ATAGGTGCAGAGACTCAATGGAAGCTGTTCTAACAAATGGAGTTGACTGC
TTTGGTCGACGAATCTTTCTCATAAAGTGTGAAAGTATATACATTTGTAT
TGAATACTTTATCAAATGAAATGATTAATGACTACCAAAATTTCGAAGAG
TTGGTGTTAATCAATTCCACATAGAAGAAAGAGTCGAGTATTCATTGATC
AAATTATTCACTCCATAGTCCGATAGATCTTTTGAAGAATTGATTAATCG
GACGAGAATAAAGATAGAGTCCCGTTCTACATGTCAATACCGGCAACAAT
GAAATTTTTAGTAATAGGAAAATCCGTCGACTT
>ww19564
ATAAGACTCTGTCTTAGTGTATAGGAGTTATTGAAGAAAATAAAGGAACA
ATACTCACCTTCTTAGAAGGTGAGTATTGTTCCTTTATTTTCTTTTTATT
TAGTTGTATTTTAGTTACATGGACTTTTATTCCTTACAAAAGAAAAAGAA
GAAAAGGGGGATTCATGATTGAGGATCTTATTTGTTCTGTTTTGTTTGTA
ATTTCTATAATTCCGTCCCTATTTTTTATATTTA-ATATATAAA-TATAA
AAAATAGATTTATATATTAAGCAAAAGCCTATTTGACATCCCAACGATTT
CTCCTATATCTATTTTCGTTAGTGGTTCCAAATTCCTCACCTTTCTCATT
CACTCTATTCTTTTACAAACGGATCTGTCCGAAAACGCCTTTCATCTTAC
ACAAGTCTTGTATGATACACATACAAATGACCATCTTTGAACAAGGAATG
AATCGCCTTTTGAATTTGAATGATTCACGATGGATATTATTTCTCAGACT
GAAACTTACAAAGTCGTCTTATTGAAGATCCAAGAAATTACAGTACCCGA
AAGTTGGGAATCTTCTTTCATACTTTTAATTGACATAGACCCCAGTCATC
TAATAAAATAAGGATGATACATTGGGAGTGGTCGGGATAGCTCAGCTGGT
AGAGCAGAGGACTGAAAATCTGAGCCTTGGTATGGAAACCTACTAAGTGA
CAACTTTCAAATTCAGAGAAACCCTGGAATTAATAAAAATGGGCAATCCT
GAGCCAAATCCGGTTTTCCGAAAACAAACAAAAGTTGAAAAAGAAAAAGG
ATAGGTGCAGAGACTCAATGGAAGCTGTTCTAACAAATGGAGTTGACTGC
TTTGGTCGACGAATCTTTCTCATAAAGTGTGAAAGTATATACATTTGTAT
TGAATACTTTATCAAATGAAATGATTAATGACTACCAAAATTTCGAAGAG
TTGGTGTTAATCAATTCCACATAGAAGAAAGAGTCGAGTATTCATTGATC
AAATTATTCACTCCATAGTCCGATAGATCTTTTGAAGAATTGATTAATCG
GACGAGAATAAAGATAGAGTCCCGTTCTACATGTCAATACCGGCAACAAT
GAAATTTTTAGTAATAGGAAAATCCGTCGACTT
>ww19568
ATAAGACTCTGTCTTAGTGTATAGGAGTTATTGAAGAAAATAAAGGAACA
ATACTCACCTTCTTAGAAGGTGAGTATTGTTCCTTTATTTTCTTTTTATT
TAGTTGTATTTTAGTTACATGGACTTTTATTCCTTACAAAAGAAAAAGAA
GAAAAGGGGGATTCATGATTGAGGATCTTATTTGTTCTGTTTTGTTTGTA
ATTTCTATAATTCCGTCCCTATTTTTTATATTTA-ATATATAAA-TATAA
AAAATAGATTTATATATTAAGCAAAAGCCTATTTGACATCCCAACGATTT
CTCCTATATCTATTTTCGTTAGTGGTTCCAAATTCCTCACCTTTCTCATT
CACTCTATTCTTTTACAAACGGATCTGTCCGAAAACGCCTTTCATCTTAC
ACAAGTCTTGTATGATACACATACAAATGACCATCTTTGAACAAGGAATG
AATCGCCTTTTGAATTTGAATGATTCACGATGGATATTATTTCTCAGACT
GAAACTTACAAAGTCGTCTTATTGAAGATCCAAGAAATTACAGTACCCGA
AAGTTGGGAATCTTCTTTCATACTTTTAATTGACATAGACCCCAGTCATC
TAATAAAATAAGGATGATACGTTGGGAGTGGTCGGGATAGCTCAGCTGGT
AGAGCAGAGGACTGAAAATCTGAGCCTTGGTATGGAAACCTACTAAGTGA
CAACTTTCAAATTCAGAGAAACCCTGGAATTAATAAAAATGGGCAATCCT
GAGCCAAATCCGGTTTTCCGAAAACAAACAAAAGTTGAAAAAGAAAAAGG
ATAGGTGCAGAGACTCAATGGAAGCTGTTCTAACAAATGGAGTTGACTGC
TTTGGTCGACGAATCTTTCTCATAAAGTGTGAAAGTATATACATTTGTAT
TGAATACTTTATCAAATGAAATGATTAATGACTACCAAAATTTCGAAGAG
TTGGTGTTAATCAATTCCACATAGAAGAAAGAGTCGAGTATTCATTGATC
AAATTATTCACTCCATAGTCCGATAGATCTTTTGAAGAATTGATTAATCG
GACGAGAATAAAGATAGAGTCCCGTTCTACATGTCAATACCGGCAACAAT
GAAATTTTTAGTAATAGGAAAATCCGTCGACTT
>ww19569
ATAAGACTCTGTCTTAGTGTATAGGAGTTATTGAAGAAAATAAAGGAACA
ATACTCACCTTCTTAGAAGGTGAGTATTGTTCCTTTATTTTCTTTTTATT
TAGTTGTATTTTAGTTACATGGACTTTTATTCCTTACAAAAGAAAAAGAA
GAAAAGGGGGATTCATGATTGAGGATCTTATTTGTTCTGTTTTGTTTGTA
ATTTCTATAATTCCGTCCCTATTTTTTATATTTA-ATATATAAA-TATAA
AAAATAGATTTATATATTAAGCAAAAGCCTATTTGACATCCCAACGATTT
CTCCTATATCTATTTTCGTTAGTGGTTCCAAATTCCTCACCTTTCTCATT
CACTCTATTCTTTTACAAACGGATCTGTCCGAAAACGCCTTTCATCTTAC
ACAAGTCTTGTATGATACACATACAAATGACCATCTTTGAACAAGGAATG
AATCGCCTTTTGAATTTGAATGATTCACGATGGATATTATTTCTCAGACT
GAAACTTACAAAGTCGTCTTATTGAAGATCCAAGAAATTACAGTACCCGA
AAGTTGGGAATCTTCTTTCATACTTTTAATTGACATAGACCCCAGTCATC
TAATAAAATAAGGATGATACGTTGGGAGTGGTCGGGATAGCTCAGCTGGT
AGAGCAGAGGACTGAAAATCTGAGCCTTGGTATGGAAACCTACTAAGTGA
CAACTTTCAAATTCAGAGAAACCCTGGAATTAATAAAAATGGGCAATCCT
GAGCCAAATCCGGTTTTCCGAAAACAAACAAAAGTTGAAAAAGAAAAAGG
ATAGGTGCAGAGACTCAATGGAAGCTGTTCTAACAAATGGAGTTGACTGC
TTTGGTCGACGAATCTTTCTCATAAAGTGTGAAAGTATATACATTTGTAT
TGAATACTTTATCAAATGAAATGATTAATGACTACCAAAATTTCGAAGAG
TTGGTGTTAATCAATTCCACATAGAAGAAAGAGTCGAGTATTCATTGATC
AAATTATTCACTCCATAGTCCGATAGATCTTTTGAAGAATTGATTAATCG
GACGAGAATAAAGATAGAGTCCCGTTCTACATGTCAATACCGGCAACAAT
GAAATTTTTAGTAATAGGAAAATCCGTCGACTT
>ww19571
ATAAGACTCTGTCTTAGTGTATAGGAGTTATTGAAGAAAATAAAGGAACA
ATACTCACCTTCTTAGAAGGTGAGTATTGTTCCTTTATTTTCTTTTTATT
TAGTTGTATTTTAGTTACATGGACTTTTATTCCTTACAAAAGAAAAAGAA
GAAAAGGGGGATTCATGATTGAGGATCTTATTTGTTCTGTTTTGTTTGTA
ATTTCTATAATTCCGTCCCTATTTTTTATATTTA-ATATATAAA-TATAA
AAAATAGATTTATATATTAAGCAAAAGCCTATTTGACATCCCAACGATTT
CTCCTATATCTATTTTCGTTAGTGGTTCCAAATTCCTCACCTTTCTCATT
CACTCTATTCTTTTACAAACGGATCTGTCCGAAAACGCCTTTCATCTTAC
ACAAGTCTTGTATGATACACATACAAATGACCATCTTTGAACAAGGAATG
AATCGCCTTTTGAATTTGAATGATTCACGATGGATATTATTTCTCAGACT
GAAACTTACAAAGTCGTCTTATTGAAGATCCAAGAAATTACAGTACCCGA
AAGTTGGGAATCTTCTTTCATACTTTTAATTGACATAGACCCCAGTCATC
TAATAAAATAAGGATGATACATTGGGAGTGGTCGGGATAGCTCAGCTGGT
AGAGCAGAGGACTGAAAATCTGAGCCTTGGTATGGAAACCTACTAAGTGA
CAACTTTCAAATTCAGAGAAACCCTGGAATTAATAAAAATGGGCAATCCT
GAGCCAAATCCGGTTTTCCGAAAACAAACAAAAGTTGAAAAAGAAAAAGG
ATAGGTGCAGAGACTCAATGGAAGCTGTTCTAACAAATGGAGTTGACTGC
TTTGGTCGACGAATCTTTCTCATAAAGTGTGAAAGTATATACATTTGTAT
TGAATACTTTATCAAATGAAATGATTAATGACTACCAAAATTTCGAAGAG
TTGGTGTTAATCAATTCCACATAGAAGAAAGAGTCGAGTATTCATTGATC
AAATTATTCACTCCATAGTCCGATAGATCTTTTGAAGAATTGATTAATCG
GACGAGAATAAAGATAGAGTCCCGTTCTACATGTCAATACCGGCAACAAT
GAAATTTTTAGTAATAGGAAAATCCGTCGACTT
>ww19572
ATAAGACTCTGTCTTAGTGTATAGGAGTTATTGAAGAAAATAAAGGAACA
ATACTCACCTTCTTAGAAGGTGAGTATTGTTCCTTTATTTTCTTTTTATT
TAGTTGTATTTTAGTTACATGGACTTTTATTCCTTACAAAAGAAAAAGAA
GAAAAGGGGGATTCATGATTGAGGATCTTATTTGTTCTGTTTTGTTTGTA
ATTTCTATAATTCCGTCCCTATTTTTTATATTTA-ATATATAAA-TATAA
AAAATAGATTTATATATTAAGCAAAAGCCTATTTGACATCCCAACGATTT
CTCCTATATCTATTTTCGTTAGTGGTTCCAAATTCCTCACCTTTCTCATT
CACTCTATTCTTTTACAAACGGATCTGTCCGAAAACGCCTTTCATCTTAC
ACAAGTCTTGTATGATACACATACAAATGACCATCTTTGAACAAGGAATG
AATCGCCTTTTGAATTTGAATGATTCACGATGGATATTATTTCTCAGACT
GAAACTTACAAAGTCGTCTTATTGAAGATCCAAGAAATTACAGTACCCGA
AAGTTGGGAATCTTCTTTCATACTTTTAATTGACATAGACCCCAGTCATC
TAATAAAATAAGGATGATACATTGGGAGTGGTCGGGATAGCTCAGCTGGT
AGAGCAGAGGACTGAAAATCTGAGCCTTGGTATGGAAACCTACTAAGTGA
CAACTTTCAAATTCAGAGAAACCCTGGAATTAATAAAAATGGGCAATCCT
GAGCCAAATCCGGTTTTCCGAAAACAAACAAAAGTTGAAAAAGAAAAAGG
ATAGGTGCAGAGACTCAATGGAAGCTGTTCTAACAAATGGAGTTGACTGC
TTTGGTCGACGAATCTTTCTCATAAAGTGTGAAAGTATATACATTTGTAT
TGAATACTTTATCAAATGAAATGATTAATGACTACCAAAATTTCGAAGAG
TTGGTGTTAATCAATTCCACATAGAAGAAAGAGTCGAGTATTCATTGATC
AAATTATTCACTCCATAGTCCGATAGATCTTTTGAAGAATTGATTAATCG
GACGAGAATAAAGATAGAGTCCCGTTCTACATGTCAATACCGGCAACAAT
GAAATTTTTAGTAATAGGAAAATCCGTCGACTT
>ww19573
ATAAGACTCTGTCTTAGTGTATAGGAGTTATTGAAGAAAATAAAGGAACA
ATACTCACCTTCTTAGAAGGTGAGTATTGTTCCTTTATTTTCTTTTTATT
TAGTTGTATTTTAGTTACATGGACTTTTATTCCTTACAAAAGAAAAAGAA
GAAAAGGGGGATTCATGATTGAGGATCTTATTTGTTCTGTTTTGTTTGTA
ATTTCTATAATTCCGTCCCTATTTTTTATATTTA-ATATATAAA-TATAA
AAAATAGATTTATATATTAAGCAAAAGCCTATTTGACATCCCAACGATTT
CTCCTATATCTATTTTCGTTAGTGGTTCCAAATTCCTCACCTTTCTCATT
CACTCTATTCTTTTACAAACGGATCTGTCCGAAAACGCCTTTCATCTTAC
ACAAGTCTTGTATGATACACATACAAATGACCATCTTTGAACAAGGAATG
AATCGCCTTTTGAATTTGAATGATTCACGATGGATATTATTTCTCAGACT
GAAACTTACAAAGTCGTCTTATTGAAGATCCAAGAAATTACAGTACCCGA
AAGTTGGGAATCTTCTTTCATACTTTTAATTGACATAGACCCCAGTCATC
TAATAAAATAAGGATGATACATTGGGAGTGGTCGGGATAGCTCAGCTGGT
AGAGCAGAGGACTGAAAATCTGAGCCTTGGTATGGAAACCTACTAAGTGA
CAACTTTCAAATTCAGAGAAACCCTGGAATTAATAAAAATGGGCAATCCT
GAGCCAAATCCGGTTTTCCGAAAACAAACAAAAGTTGAAAAAGAAAAAGG
ATAGGTGCAGAGACTCAATGGAAGCTGTTCTAACAAATGGAGTTGACTGC
TTTGGTCGACGAATCTTTCTCATAAAGTGTGAAAGTATATACATTTGTAT
TGAATACTTTATCAAATGAAATGATTAATGACTACCAAAATTTCGAAGAG
TTGGTGTTAATCAATTCCACATAGAAGAAAGAGTCGAGTATTCATTGATC
AAATTATTCACTCCATAGTCCGATAGATCTTTTGAAGAATTGATTAATCG
GACGAGAATAAAGATAGAGTCCCGTTCTACATGTCAATACCGGCAACAAT
GAAATTTTTAGTAATAGGAAAATCCGTCGACTT
>ww19574
ATAAGACTCTGTCTTAGTGTATAGGAGTTATTGAAGAAAATAAAGGAACA
ATACTCACCTTCTAAGAAGGTGAGTATTGTTCCTTTATTTTCTTTTTATT
TAGTTGTATTTTAGTTACATGGACTTTTATTCCTTACAAAAGAAAAAGAA
GAAAAGGGGGATTCATGATTGAGGATCTTATTTGTTCTGTTTTGTTTGTA
ATTTCTATAATTCCGTCCCTATTTTTTATATTTATATATATAAA-TATAA
AAAATAGATTTATATATTAAGCAAAAGCCTATTTGACATCCCAACGATTT
CTCCTATATCTATTTTCGTTAGTGGTTCCAAATTCCTCACCTTTCTCATT
CACTCTATTCTTTTACAAACGGATCTGTCCGAAAACGCCTTTCATCTTAC
ACAAGTCTTGTATGATACACATACAAATGACCATCTTTGAACAAGGAATG
AATCGCCTTTTGAATTTGAATGATTCACGATGGATATTATTTCTCAGACT
GAAACTTACAAAGTCGTCTTATTGAAGATCCAAGAAATTACAGTACCCGA
AAGTTGGGAATCTTCTTTCATACTTTTAATTGACATAGACCCCAGTCATC
TAATAAAATAAGGATGATACGTTGGGAGTGGTCGGGATAGCTCAGCTGGT
AGAGCAGAGGACTGAAAATCTGAGCCTTGGTATGGAAACCTACTAAGTGA
CAACTTTCAAATTCAGAGAAACCCTGGAATTAATAAAAATGGGCAATCCT
GAGCCAAATCCGGTTTTCCGAAAACAAACAAAAGTTGAAAAAGAAAAAGG
ATAGGTGCAGAGACTCAATGGAAGCTGTTCTAACAAATGGAGTTGACTGC
TTTGGTCGACGAATCTTTCTCATAAAGTGTGAAAGTATATACATTTGTAT
TGAATACTTTATCAAATGAAATGATTAATGACTACCAAAATTTAGAAGAG
TTGGTGTTAATCAATTCCACATAGAAGAAAGAGTCGAGTATTCATTGATC
AAATTATTCACTCCATAGTCCGATAGATCTTTTGAAGAATTGATTAATCG
GACGAGAATAAAGATAGAGTCCCGTTCTACATGTCAATACCGGCAACAAT
GAAATTTTTAGTAATAGGAAAATCCGTCGACTT
>ww19575
ATAAGACTCTGTCTTAGTGTATAGGAGTTATTGAAGAAAATAAAGGAACA
ATACTCACCTTCTTAGAAGGTGAGTATTGTTCCTTTATTTTCTTTTTATT
TAGTTGTATTTTAGTTACATGGACTTTTATTCCTTACAAAAGAAAAAGAA
GAAAAGGGGGATTCATGATTGAGGATCTTATTTGTTCTGTTTTGTTTGTA
ATTTCTATAATTCCGTCCCTATTTTTTATATTTA-ATATATAAA-TATAA
AAAATAGATTTATATATTAAGCAAAAGCCTATTTGACATCCCAACGATTT
CTCCTATATCTATTTTCGTTAGTGGTTCCAAATTCCTCACCTTTCTCATT
CACTCTATTCTTTTACAAACGGATCTGTCCGAAAACGCCTTTCATCTTAC
ACAAGTCTTGTATGATACACATACAAATGACCATCTTTGAACAAGGAATG
AATCGCCTTTTGAATTTGAATGATTCACGATGGATATTATTTCTCAGACT
GAAACTTACAAAGTCGTCTTATTGAAGATCCAAGAAATTACAGTACCCGA
AAGTTGGGAATCTTCTTTCATACTTTTAATTGACATAGACCCCAGTCATC
TAATAAAATAAGGATGATACATTGGGAGTGGTCGGGATAGCTCAGCTGGT
AGAGCAGAGGACTGAAAATCTGAGCCTTGGTATGGAAACCTACTAAGTGA
CAACTTTCAAATTCAGAGAAACCCTGGAATTAATAAAAATGGGCAATCCT
GAGCCAAATCCGGTTTTCCGAAAACAAACAAAAGTTGAAAAAGAAAAAGG
ATAGGTGCAGAGACTCAATGGAAGCTGTTCTAACAAATGGAGTTGACTGC
TTTGGTCGACGAATCTTTCTCATAAAGTGTGAAAGTATATACATTTGTAT
TGAATACTTTATCAAATGAAATGATTAATGACTACCAAAATTTCGAAGAG
TTGGTGTTAATCAATTCCACATAGAAGAAAGAGTCGAGTATTCATTGATC
AAATTATTCACTCCATAGTCCGATAGATCTTTTGAAGAATTGATTAATCG
GACGAGAATAAAGATAGAGTCCCGTTCTACATGTCAATACCGGCAACAAT
GAAATTTTTAGTAATAGGAAAATCCGTCGACTT
>ww19576
ATAAGACTCTGTCTTAGTGTATAGGAGTTATTGAAGAAAATAAAGGAACA
ATACTCACCTTCTTAGAAGGTGAGTATTGTTCCTTTATTTTCTTTTTATT
TAGTTGTATTTTAGTTACATGGACTTTTATTCCTTACAAAAGAAAAAGAA
GAAAAGGGGGATTCATGATTGAGGATCTTATTTGTTCTGTTTTGTTTGTA
ATTTCTATAATTCCGTCCCTATTTTTTATATTTA-ATATATAAA-TATAA
AAAATAGATTTATATATTAAGCAAAAGCCTATTTGACATCCCAACGATTT
CTCCTATATCTATTTTCGTTAGTGGTTCCAAATTCCTCACCTTTCTCATT
CACTCTATTCTTTTACAAACGGATCTGTCCGAAAACGCCTTTCATCTTAC
ACAAGTCTTGTATGATACACATACAAATGACCATCTTTGAACAAGGAATG
AATCGCCTTTTGAATTTGAATGATTCACGATGGATATTATTTCTCAGACT
GAAACTTACAAAGTCGTCTTATTGAAGATCCAAGAAATTACAGTACCCGA
AAGTTGGGAATCTTCTTTCATACTTTTAATTGACATAGACCCCAGTCATC
TAATAAAATAAGGATGATACATTGGGAGTGGTCGGGATAGCTCAGCTGGT
AGAGCAGAGGACTGAAAATCTGAGCCTTGGTATGGAAACCTACTAAGTGA
CAACTTTCAAATTCAGAGAAACCCTGGAATTAATAAAAATGGGCAATCCT
GAGCCAAATCCGGTTTTCCGAAAACAAACAAAAGTTGAAAAAGAAAAAGG
ATAGGTGCAGAGACTCAATGGAAGCTGTTCTAACAAATGGAGTTGACTGC
TTTGGTCGACGAATCTTTCTCATAAAGTGTGAAAGTATATACATTTGTAT
TGAATACTTTATCAAATGAAATGATTAATGACTACCAAAATTTCGAAGAG
TTGGTGTTAATCAATTCCACATAGAAGAAAGAGTCGAGTATTCATTGATC
AAATTATTCACTCCATAGTCCGATAGATCTTTTGAAGAATTGATTAATCG
GACGAGAATAAAGATAGAGTCCCGTTCTACATGTCAATACCGGCAACAAT
GAAATTTTTAGTAATAGGAAAATCCGTCGACTT
>ww19577
ATAAGACTCTGTCTTAGTGTATAGGAGTTATTGAAGAAAATAAAGGAACA
ATACTCACCTTCTTAGAAGGTGAGTATTGTTCCTTTATTTTCTTTTTATT
TAGTTGTATTTTAGTTACATGGACTTTTATTCCTTACAAAAGAAAAAGAA
GAAAAGGGGGATTCATGATTGAGGATCTTATTTGTTCTGTTTTGTTTGTA
ATTTCTATAATTCCGTCCCTATTTTTTATATTTA-ATATATAAA-TATAA
AAAATAGATTTATATATTAAGCAAAAGCCTATTTGACATCCCAACGATTT
CTCCTATATCTATTTTCGTTAGTGGTTCCAAATTCCTCACCTTTCTCATT
CACTCTATTCTTTTACAAACGGATCTGTCCGAAAACGCCTTTCATCTTAC
ACAAGTCTTGTATGATACACATACAAATGACCATCTTTGAACAAGGAATG
AATCGCCTTTTGAATTTGAATGATTCACGATGGATATTATTTCTCAGACT
GAAACTTACAAAGTCGTCTTATTGAAGATCCAAGAAATTACAGTACCCGA
AAGTTGGGAATCTTCTTTCATACTTTTAATTGACATAGACCCCAGTCATC
TAATAAAATAAGGATGATACATTGGGAGTGGTCGGGATAGCTCAGCTGGT
AGAGCAGAGGACTGAAAATCTGAGCCTTGGTATGGAAACCTACTAAGTGA
CAACTTTCAAATTCAGAGAAACCCTGGAATTAATAAAAATGGGCAATCCT
GAGCCAAATCCGGTTTTCCGAAAACAAACAAAAGTTGAAAAAGAAAAAGG
ATAGGTGCAGAGACTCAATGGAAGCTGTTCTAACAAATGGAGTTGACTGC
TTTGGTCGACGAATCTTTCTCATAAAGTGTGAAAGTATATACATTTGTAT
TGAATACTTTATCAAATGAAATGATTAATGACTACCAAAATTTCGAAGAG
TTGGTGTTAATCAATTCCACATAGAAGAAAGAGTCGAGTATTCATTGATC
AAATTATTCACTCCATAGTCCGATAGATCTTTTGAAGAATTGATTAATCG
GACGAGAATAAAGATAGAGTCCCGTTCTACATGTCAATACCGGCAACAAT
GAAATTTTTAGTAATAGGAAAATCCGTCGACTT
>ww19578
ATAAGACTCTGTCTTAGTGTATAGGAGTTATTGAAGAAAATAAAGGAACA
ATACTCACCTTCTTAGAAGGTGAGTATTGTTCCTTTATTTTCTTTTTATT
TAGTTGTATTTTAGTTACATGGACTTTTATTCCTTACAAAAGAAAAAGAA
GAAAAGGGGGATTCATGATTGAGGATCTTATTTGTTCTGTTTTGTTTGTA
ATTTCTATAATTCCGTCCCTATTTTTTAGATTTA-ATATATAAA-TCTAA
AAAATAGATTTATATATTAAGCAAAAGCCTATTTGACATCCCAACGATTT
CTCCTATATCTATTTTCGTTAGTGGTTCAAAATTCCTCACCTTTCTCATT
CACTCTATTCTTTTACAAACGGATCTGGCCGAAAACGCCTTTCATCTTAC
ACAAGTCTTGTATGATACACATACAAATGACCATCTTTGAACAAGGAATG
AATCGCCTTTTGAATTTGAATGATTCACGATGGATATTATTTCTCAGACT
GAAACTTACAAAGTCGTCTTATTGAAGATCCAAGAAATTACAGTACCCGA
AAGTTGGGAATCTTCTTTCATACTTTTAATTGACATAGACCCCAGTCATC
TAATAAAATAAGGATGATACATTGGGAGTGGTCGGGATAGCTCAGCTGGT
AGAGCAGAGGACTGAAAATCTGAGCCTTGGTATGGAAACCTACTAAGTGA
CAACTTTCAAATTCAGAGAAACCCTGGAATTAATAAAAATGGGCAATCCT
GAGCCAAATCCGGTTTTCCGAAAACAAACAAAAGTTGAAAAAGAAAAAGG
ATAGGTGCAGAGACTCAATGGAAGCTGTTCTAACAAATGGAGTTGACTGC
TTTGGTCGACGAATCTTTCTCATAAAGTGTGAAAGTATATACATTTGTAT
TGAATACTTTATCAAATGAAATGATTAATGACTACCAAAATTTAGAAGAG
TTGGTGTTAATCAATTCCACATAGAAGAAAGAGTCGAGTATTCATTGATC
AAATTATTCACTCCATAGTCCGATAGATCTTTTGAAGAACTGATTAATCG
GACGAGAATAAAGATAGAGTCCCGTTCTACATGTCAATACCGGCAACAAT
GAAATTTTTAGTAATAGGAAAATCCGTCGACTT
>ww19579
ATAAGACTCTGTCTTAGTGTATAGGAGTTATTGAAGAAAATAAAGGAACA
ATACTCACCTTCTTAGAAGGTGAGTATTGTTCCTTTATTTTCTTTTTATT
TAGTTGTATTTTAGTTACATGGACTTTTATTCCTTACAAAAGAAAAAGAA
GAAAAGGGGGATTCATGATTGAGGATCTTATTTGTTCTGTTTTGTTTGTA
ATTTCTATAATTCCGTCCCTATTTTTTATATTTA-ATATATAAA-TATAA
AAAATAGATTTATATATTAAGCAAAAGCCTATTTGACATCCCAACGATTT
CTCCTATATCTATTTTCGTTAGTGGTTCCAAATTCCTCACCTTTCTCATT
CACTCTATTCTTTTACAAACGGATCTGTCCGAAAACGCCTTTCATCTTAC
ACAAGTCTTGTATGATACACATACAAATGACCATCTTTGAACAAGGAATG
AATCGCCTTTTGAATTTGAATGATTCACGATGGATATTATTTCTCAGACT
GAAACTTACAAAGTCGTCTTATTGAAGATCCAAGAAATTACAGTACCCGA
AAGTTGGGAATCTTCTTTCATACTTTTAATTGACATAGACCCCAGTCATC
TAATAAAATAAGGATGATACATTGGGAGTGGTCGGGATAGCTCAGCTGGT
AGAGCAGAGGACTGAAAATCTGAGCCTTGGTATGGAAACCTACTAAGTGA
CAACTTTCAAATTCAGAGAAACCCTGGAATTAATAAAAATGGGCAATCCT
GAGCCAAATCCGGTTTTCCGAAAACAAACAAAAGTTGAAAAAGAAAAAGG
ATAGGTGCAGAGACTCAATGGAAGCTGTTCTAACAAATGGAGTTGACTGC
TTTGGTCGACGAATCTTTCTCATAAAGTGTGAAAGTATATACATTTGTAT
TGAATACTTTATCAAATGAAATGATTAATGACTACCAAAATTTCGAAGAG
TTGGTGTTAATCAATTCCACATAGAAGAAAGAGTCGAGTATTCATTGATC
AAATTATTCACTCCATAGTCCGATAGATCTTTTGAAGAATTGATTAATCG
GACGAGAATAAAGATAGAGTCCCGTTCTACATGTCAATACCGGCAACAAT
GAAATTTTTAGTAATAGGAAAATCCGTCGACTT
>ww19580
ATAAGACTCTGTCTTAGTGTATAGGAGTTATTGAAGAAAATAAAGGAACA
ATACTCACCTTCTTAGAAGGTGAGTATTGTTCCTTTATTTTCTTTTTATT
TAGTTGTATTTTAGTTACATGGACTTTTATTCCTTACAAAAGAAAAAGAA
GAAAAGGGGGATTCATGATTGAGGATCTTATTTGTTCTGTTTTGTTTGTA
ATTTCTATAATTCCGTCCCTATTTTTTATATTTA-ATATATAAA-TATAA
AAAATAGATTTATATATTAAGCAAAAGCCTATTTGACATCCCAACGATTT
CTCCTATATCTATTTTCGTTAGTGGTTCCAAATTCCTCACCTTTCTCATT
CACTCTATTCTTTTACAAACGGATCTGTCCGAAAACGCCTTTCATCTTAC
ACAAGTCTTGTATGATACACATACAAATGACCATCTTTGAACAAGGAATG
AATCGCCTTTTGAATTTGAATGATTCACGATGGATATTATTTCTCAGACT
GAAACTTACAAAGTCGTCTTATTGAAGATCCAAGAAATTACAGTACCCGA
AAGTTGGGAATCTTCTTTCATACTTTTAATTGACATAGACCCCAGTCATC
TAATAAAATAAGGATGATACATTGGGAGTGGTCGGGATAGCTCAGCTGGT
AGAGCAGAGGACTGAAAATCTGAGCCTTGGTATGGAAACCTACTAAGTGA
CAACTTTCAAATTCAGAGAAACCCTGGAATTAATAAAAATGGGCAATCCT
GAGCCAAATCCGGTTTTCCGAAAACAAACAAAAGTTGAAAAAGAAAAAGG
ATAGGTGCAGAGACTCAATGGAAGCTGTTCTAACAAATGGAGTTGACTGC
TTTGGTCGACGAATCTTTCTCATAAAGTGTGAAAGTATATACATTTGTAT
TGAATACTTTATCAAATGAAATGATTAATGACTACCAAAATTTCGAAGAG
TTGGTGTTAATCAATTCCACATAGAAGAAAGAGTCGAGTATTCATTGATC
AAATTATTCACTCCATAGTCCGATAGATCTTTTGAAGAATTGATTAATCG
GACGAGAATAAAGATAGAGTCCCGTTCTACATGTCAATACCGGCAACAAT
GAAATTTTTAGTAATAGGAAAATCCGTCGACTT
>ww19581
ATAAGACTCTGTCTTAGTGTATAGGAGTTATTGAAGAAAATAAAGGAACA
ATACTCACCTTCTTAGAAGGTGAGTATTGTTCCTTTATTTTCTTTTTATT
TAGTTGTATTTTAGTTACATGGACTTTTATTCCTTACAAAAGAAAAAGAA
GAAAAGGGGGATTCATGATTGAGGATCTTATTTGTTCTGTTTTGTTTGTA
ATTTCTATAATTCCGTCCCTATTTTTTATATTTA-ATATATAAA-TATAA
AAAATAGATTTATATATTAAGCAAAAGCCTATTTGACATCCCAACGATTT
CTCCTATATCTATTTTCGTTAGTGGTTCCAAATTCCTCACCTTTCTCATT
CACTCTATTCTTTTACAAACGGATCTGTCCGAAAACGCCTTTCATCTTAC
ACAAGTCTTGTATGATACACATACAAATGACCATCTTTGAACAAGGAATG
AATCGCCTTTTGAATTTGAATGATTCACGATGGATATTATTTCTCAGACT
GAAACTTACAAAGTCGTCTTATTGAAGATCCAAGAAATTACAGTACCCGA
AAGTTGGGAATCTTCTTTCATACTTTTAATTGACATAGACCCCAGTCATC
TAATAAAATAAGGATGATACATTGGGAGTGGTCGGGATAGCTCAGCTGGT
AGAGCAGAGGACTGAAAATCTGAGCCTTGGTATGGAAACCTACTAAGTGA
CAACTTTCAAATTCAGAGAAACCCTGGAATTAATAAAAATGGGCAATCCT
GAGCCAAATCCGGTTTTCCGAAAACAAACAAAAGTTGAAAAAGAAAAAGG
ATAGGTGCAGAGACTCAATGGAAGCTGTTCTAACAAATGGAGTTGACTGC
TTTGGTCGACGAATCTTTCTCATAAAGTGTGAAAGTATATACATTTGTAT
TGAATACTTTATCAAATGAAATGATTAATGACTACCAAAATTTCGAAGAG
TTGGTGTTAATCAATTCCACATAGAAGAAAGAGTCGAGTATTCATTGATC
AAATTATTCACTCCATAGTCCGATAGATCTTTTGAAGAATTGATTAATCG
GACGAGAATAAAGATAGAGTCCCGTTCTACATGTCAATACCGGCAACAAT
GAAATTTTTAGTAATAGGAAAATCCGTCGACTT
>ww19590
ATAAGACTCTGTCTTAGTGTATAGGAGTTATTGAAGAAAATAAAGGAACA
ATACTCACCTTCTTAGAAGGTGAGTATTGTTCCTTTATTTTCTTTTTATT
TAGTTGTATTTTAGTTACATGGACTTTTATTCCTTACAAAAGAAAAAGAA
GAAAAGGGGGATTCATGATTGAGGATCTTATTTGTTCTGTTTTGTTTGTA
ATTTCTATAATTCCGTCCCTATTTTTTAGATTTA-ATATATAAA-TCTAA
AAAATAGATTTATATATTAAGCAAAAGCCTATTTGACATCCCAACGATTT
CTCCTATATCTATTTTCGTTAGTGGTTCAAAATTCCTCACCTTTCTCATT
CACTCTATTCTTTTACAAACGGATCTGGCCGAAAACGCCTTTCATCTTAC
ACAAGTCTTGTATGATACACATACAAATGACCATCTTTGAACAAGGAATG
AATCGCCTTTTGAATTTGAATGATTCACGATGGATATTATTTCTCAGACT
GAAACTTACAAAGTCGTCTTATTGAAGATCCAAGAAATTACAGTACCCGA
AAGTTGGGAATCTTCTTTCATACTTTTAATTGACATAGACCCCAGTCATC
TAATAAAATAAGGATGATACATTGGGAGTGGTCGGGATAGCTCAGCTGGT
AGAGCAGAGGACTGAAAATCTGAGCCTTGGTATGGAAACCTACTAAGTGA
CAACTTTCAAATTCAGAGAAACCCTGGAATTAATAAAAATGGGCAATCCT
GAGCCAAATCCGGTTTTCCGAAAACAAACAAAAGTTGAAAAAGAAAAAGG
ATAGGTGCAGAGACTCAATGGAAGCTGTTCTAACAAATGGAGTTGACTGC
TTTGGTCGACGAATCTTTCTCATAAAGTGTGAAAGTATATACATTTGTAT
TGAATACTTTATCAAATGAAATGATTAATGACTACCAAAATTTAGAAGAG
TTGGTGTTAATCAATTCCACATAGAAGAAAGAGTCGAGTATTCATTGATC
AAATTATTCACTCCATAGTCCGATAGATCTTTTGAAGAACTGATTAATCG
GACGAGAATAAAGATAGAGTCCCGTTCTACATGTCAATACCGGCAACAAT
GAAATTTTTAGTAATAGGAAAATCCGTCGACTT
>ww19591
ATAAGACTCTGTCTTAGTGTATAGGAGTTATTGAAGAAAATAAAGGAACA
ATACTCACCTTCTTAGAAGGTGAGTATTGTTCCTTTATTTTCTTTTTATT
TAGTTGTATTTTAGTTACATGGACTTTTATTCCTTACAAAAGAAAAAGAA
GAAAAGGGGGATTCATGATTGAGGATCTTATTTGTTCTGTTTTGTTTGTA
ATTTCTATAATTCCGTCCCTATTTTTTAGATTTA-ATATATAAA-TCTAA
AAAATAGATTTATATATTAAGCAAAAGCCTATTTGACATCCCAACGATTT
CTCCTATATCTATTTTCGTTAGTGGTTCAAAATTCCTCACCTTTCTCATT
CACTCTATTCTTTTACAAACGGATCTGGCCGAAAACGCCTTTCATCTTAC
ACAAGTCTTGTATGATACACATACAAATGACCATCTTTGAACAAGGAATG
AATCGCCTTTTGAATTTGAATGATTCACGATGGATATTATTTCTCAGACT
GAAACTTACAAAGTCGTCTTATTGAAGATCCAAGAAATTACAGTACCCGA
AAGTTGGGAATCTTCTTTCATACTTTTAATTGACATAGACCCCAGTCATC
TAATAAAATAAGGATGATACATTGGGAGTGGTCGGGATAGCTCAGCTGGT
AGAGCAGAGGACTGAAAATCTGAGCCTTGGTATGGAAACCTACTAAGTGA
CAACTTTCAAATTCAGAGAAACCCTGGAATTAATAAAAATGGGCAATCCT
GAGCCAAATCCGGTTTTCCGAAAACAAACAAAAGTTGAAAAAGAAAAAGG
ATAGGTGCAGAGACTCAATGGAAGCTGTTCTAACAAATGGAGTTGACTGC
TTTGGTCGACGAATCTTTCTCATAAAGTGTGAAAGTATATACATTTGTAT
TGAATACTTTATCAAATGAAATGATTAATGACTACCAAAATTTAGAAGAG
TTGGTGTTAATCAATTCCACATAGAAGAAAGAGTCGAGTATTCATTGATC
AAATTATTCACTCCATAGTCCGATAGATCTTTTGAAGAACTGATTAATCG
GACGAGAATAAAGATAGAGTCCCGTTCTACATGTCAATACCGGCAACAAT
GAAATTTTTAGTAATAGGAAAATCCGTCGACTT
>ww19592
ATAAGACTCTGTCTTAGTGTATAGGAGTTATTGAAGAAAATAAAGGAACA
ATACTCACCTTCTTAGAAGGTGAGTATTGTTCCTTTATTTTCTTTTTATT
TAGTTGTATTTTAGTTACATGGACTTTTATTCCTTACAAAAGAAAAAGAA
GAAAAGGGGGATTCATGATTGAGGATCTTATTTGTTCTGTTTTGTTTGTA
ATTTCTATAATTCCGTCCCTATTTTTTATATTTA-ATATATAAA-TATAA
AAAATAGATTTATATATTAAGCAAAAGCCTATTTGACATCCCAACGATTT
CTCCTATATCTATTTTCGTTAGTGGTTCCAAATTCCTCACCTTTCTCATT
CACTCTATTCTTTTACAAACGGATCTGTCCGAAAACGCCTTTCATCTTAC
ACAAGTCTTGTATGATACACATACAAATGACCATCTTTGAACAAGGAATG
AATCGCCTTTTGAATTTGAATGATTCACGATGGATATTATTTCTCAGACT
GAAACTTACAAAGTCGTCTTATTGAAGATCCAAGAAATTACAGTACCCGA
AAGTTGGGAATCTTCTTTCATACTTTTAATTGACATAGACCCCAGTCATC
TAATAAAATAAGGATGATACATTGGGAGTGGTCGGGATAGCTCAGCTGGT
AGAGCAGAGGACTGAAAATCTGAGCCTTGGTATGGAAACCTACTAAGTGA
CAACTTTCAAATTCAGAGAAACCCTGGAATTAATAAAAATGGGCAATCCT
GAGCCAAATCCGGTTTTCCGAAAACAAACAAAAGTTGAAAAAGAAAAAGG
ATAGGTGCAGAGACTCAATGGAAGCTGTTCTAACAAATGGAGTTGACTGC
TTTGGTCGACGAATCTTTCTCATAAAGTGTGAAAGTATATACATTTGTAT
TGAATACTTTATCAAATGAAATGATTAATGACTACCAAAATTTCGAAGAG
TTGGTGTTAATCAATTCCACATAGAAGAAAGAGTCGAGTATTCATTGATC
AAATTATTCACTCCATAGTCCGATAGATCTTTTGAAGAATTGATTAATCG
GACGAGAATAAAGATAGAGTCCCGTTCTACATGTCAATACCGGCAACAAT
GAAATTTTTAGTAATAGGAAAATCCGTCGACTT
>ww19593
ATAAGACTCTGTCTTAGTGTATAGGAGTTATTGAAGAAAATAAAGGAACA
ATACTCACCTTCTTAGAAGGTGAGTATTGTTCCTTTATTTTCTTTTTATT
TAGTTGTATTTTAGTTACATGGACTTTTATTCCTTACAAAAGAAAAAGAA
GAAAAGGGGGATTCATGATTGAGGATCTTATTTGTTCTGTTTTGTTTGTA
ATTTCTATAATTCCGTCCCTATTTTTTATATTTA-ATATATAAA-TATAA
AAAATAGATTTATATATTAAGCAAAAGCCTATTTGACATCCCAACGATTT
CTCCTATATCTATTTTCGTTAGTGGTTCCAAATTCCTCACCTTTCTCATT
CACTCTATTCTTTTACAAACGGATCTGTCCGAAAACGCCTTTCATCTTAC
ACAAGTCTTGTATGATACACATACAAATGACCATCTTTGAACAAGGAATG
AATCGCCTTTTGAATTTGAATGATTCACGATGGATATTATTTCTCAGACT
GAAACTTACAAAGTCGTCTTATTGAAGATCCAAGAAATTACAGTACCCGA
AAGTTGGGAATCTTCTTTCATACTTTTAATTGACATAGACCCCAGTCATC
TAATAAAATAAGGATGATACGTTGGGAGTGGTCGGGATAGCTCAGCTGGT
AGAGCAGAGGACTGAAAATCTGAGCCTTGGTATGGAAACCTACTAAGTGA
CAACTTTCAAATTCAGAGAAACCCTGGAATTAATAAAAATGGGCAATCCT
GAGCCAAATCCGGTTTTCCGAAAACAAACAAAAGTTGAAAAAGAAAAAGG
ATAGGTGCAGAGACTCAATGGAAGCTGTTCTAACAAATGGAGTTGACTGC
TTTGGTCGACGAATCTTTCTCATAAAGTGTGAAAGTATATACATTTGTAT
TGAATACTTTATCAAATGAAATGATTAATGACTACCAAAATTTAGAAGAG
TTGGTGTTAATCAATTCCACATAGAAGAAAGAGTCGAGTATTCATTGATC
AAATTATTCACTCCATAGTCCGATAGATCTTTTGAAGAATTGATTAATCG
GACGAGAATAAAGATAGAGTCCCGTTCTACATGTCAATACCGGCAACAAT
GAAATTTTTAGTAATAGGAAAATCCGTCGACTT
>ww19594
ATAAGACTCTGTCTTAGTGTATAGGAGTTATTGAAGAAAATAAAGGAACA
ATACTCACCTTCTTAGAAGGTGAGTATTGTTCCTTTATTTTCTTTTTATT
TAGTTGTATTTTAGTTACATGGACTTTTATTCCTTACAAAAGAAAAAGAA
GAAAAGGGGGATTCATGATTGAGGATCTTATTTGTTCTGTTTTGTTTGTA
ATTTCTATAATTCCGTCCCTATTTTTTATATTTA-ATATATAAA-TATAA
AAAATAGATTTATATATTAAGCAAAAGCCTATTTGACATCCCAACGATTT
CTCCTATATCTATTTTCGTTAGTGGTTCCAAATTCCTCACCTTTCTCATT
CACTCTATTCTTTTACAAACGGATCTGTCCGAAAACGCCTTTCATCTTAC
ACAAGTCTTGTATGATACACATACAAATGACCATCTTTGAACAAGGAATG
AATCGCCTTTTGAATTTGAATGATTCACGATGGATATTATTTCTCAGACT
GAAACTTACAAAGTCGTCTTATTGAAGATCCAAGAAATTACAGTACCCGA
AAGTTGGGAATCTTCTTTCATACTTTTAATTGACATAGACCCCAGTCATC
TAATAAAATAAGGATGATACATTGGGAGTGGTCGGGATAGCTCAGCTGGT
AGAGCAGAGGACTGAAAATCTGAGCCTTGGTATGGAAACCTACTAAGTGA
CAACTTTCAAATTCAGAGAAACCCTGGAATTAATAAAAATGGGCAATCCT
GAGCCAAATCCGGTTTTCCGAAAACAAACAAAAGTTGAAAAAGAAAAAGG
ATAGGTGCAGAGACTCAATGGAAGCTGTTCTAACAAATGGAGTTGACTGC
TTTGGTCGACGAATCTTTCTCATAAAGTGTGAAAGTATATACATTTGTAT
TGAATACTTTATCAAATGAAATGATTAATGACTACCAAAATTTCGAAGAG
TTGGTGTTAATCAATTCCACATAGAAGAAAGAGTCGAGTATTCATTGATC
AAATTATTCACTCCATAGTCCGATAGATCTTTTGAAGAATTGATTAATCG
GACGAGAATAAAGATAGAGTCCCGTTCTACATGTCAATACCGGCAACAAT
GAAATTTTTAGTAATAGGAAAATCCGTCGACTT
>ww19595
ATAAGACTCTGTCTTAGTGTATAGGAGTTATTGAAGAAAATAAAGGAACA
ATACTCACCTTCTTAGAAGGTGAGTATTGTTCCTTTATTTTCTTTTTATT
TAGTTGTATTTTAGTTACATGGACTTTTATTCCTTACAAAAGAAAAAGAA
GAAAAGGGGGATTCATGATTGAGGATCTTATTTGTTCTGTTTTGTTTGTA
ATTTCTATAATTCCGTCCCTATTTTTTATATTTA-ATATATAAA-TATAA
AAAATAGATTTATATATTAAGCAAAAGCCTATTTGACATCCCAACGATTT
CTCCTATATCTATTTTCGTTAGTGGTTCCAAATTCCTCACCTTTCTCATT
CACTCTATTCTTTTACAAACGGATCTGTCCGAAAACGCCTTTCATCTTAC
ACAAGTCTTGTATGATACACATACAAATGACCATCTTTGAACAAGGAATG
AATCGCCTTTTGAATTTGAATGATTCACGATGGATATTATTTCTCAGACT
GAAACTTACAAAGTCGTCTTATTGAAGATCCAAGAAATTACAGTACCCGA
AAGTTGGGAATCTTCTTTCATACTTTTAATTGACATAGACCCCAGTCATC
TAATAAAATAAGGATGATACATTGGGAGTGGTCGGGATAGCTCAGCTGGT
AGAGCAGAGGACTGAAAATCTGAGCCTTGGTATGGAAACCTACTAAGTGA
CAACTTTCAAATTCAGAGAAACCCTGGAATTAATAAAAATGGGCAATCCT
GAGCCAAATCCGGTTTTCCGAAAACAAACAAAAGTTGAAAAAGAAAAAGG
ATAGGTGCAGAGACTCAATGGAAGCTGTTCTAACAAATGGAGTTGACTGC
TTTGGTCGACGAATCTTTCTCATAAAGTGTGAAAGTATATACATTTGTAT
TGAATACTTTATCAAATGAAATGATTAATGACTACCAAAATTTCGAAGAG
TTGGTGTTAATCAATTCCACATAGAAGAAAGAGTCGAGTATTCATTGATC
AAATTATTCACTCCATAGTCCGATAGATCTTTTGAAGAATTGATTAATCG
GACGAGAATAAAGATAGAGTCCCGTTCTACATGTCAATACCGGCAACAAT
GAAATTTTTAGTAATAGGAAAATCCGTCGACTT
>ww19596
ATAAGACTCTGTCTTAGTGTATAGGAGTTATTGAAGAAAATAAAGGAACA
ATACTCACCTTCTTAGAAGGTGAGTATTGTTCCTTTATTTTCTTTTTATT
TAGTTGTATTTTAGTTACATGGACTTTTATTCCTTACAAAAGAAAAAGAA
GAAAAGGGGGATTCATGATTGAGGATCTTATTTGTTCTGTTTTGTTTGTA
ATTTCTATAATTCCGTCCCTATTTTTTATATTTA-ATATATAAA-TATAA
AAAATAGATTTATATATTAAGCAAAAGCCTATTTGACATCCCAACGATTT
CTCCTATATCTATTTTCGTTAGTGGTTCCAAATTCCTCACCTTTCTCATT
CACTCTATTCTTTTACAAACGGATCTGTCCGAAAACGCCTTTCATCTTAC
ACAAGTCTTGTATGATACACATACAAATGACCATCTTTGAACAAGGAATG
AATCGCCTTTTGAATTTGAATGATTCACGATGGATATTATTTCTCAGACT
GAAACTTACAAAGTCGTCTTATTGAAGATCCAAGAAATTACAGTACCCGA
AAGTTGGGAATCTTCTTTCATACTTTTAATTGACATAGACCCCAGTCATC
TAATAAAATAAGGATGATACGTTGGGAGTGGTCGGGATAGCTCAGCTGGT
AGAGCAGAGGACTGAAAATCTGAGCCTTGGTATGGAAACCTACTAAGTGA
CAACTTTCAAATTCAGAGAAACCCTGGAATTAATAAAAATGGGCAATCCT
GAGCCAAATCCGGTTTTCCGAAAACAAACAAAAGTTGAAAAAGAAAAAGG
ATAGGTGCAGAGACTCAATGGAAGCTGTTCTAACAAATGGAGTTGACTGC
TTTGGTCGACGAATCTTTCTCATAAAGTGTGAAAGTATATACATTTGTAT
TGAATACTTTATCAAATGAAATGATTAATGACTACCAAAATTTCGAAGAG
TTGGTGTTAATCAATTCCACATAGAAGAAAGAGTCGAGTATTCATTGATC
AAATTATTCACTCCATAGTCCGATAGATCTTTTGAAGAATTGATTAATCG
GACGAGAATAAAGATAGAGTCCCGTTCTACATGTCAATACCGGCAACAAT
GAAATTTTTAGTAATAGGAAAATCCGTCGACTT
>ww19597
ATAAGACTCTGTCTTAGTGTATAGGAGTTATTGAAGAAAATAAAGGAACA
ATACTCACCTTCTAAGAAGGTGAGTATTGTTCCTTTATTTTCTTTTTATT
TAGTTGTATTTTAGTTACATGGACTTTTATTCCTTACAAAAGAAAAAGAA
GAAAAGGGGGATTCATGATTGAGGATCTTATTTGTTCTGTTTTGTTTGTA
ATTTCTATAATTCCGTCCCTATTTTTTATATTTA-ATATATAAA-TATAA
AAAATAGATTTATATATTAAGCAAAAGCCTATTTGACATCCCAACGATTT
CTCCTATATCTATTTTCGTTAGTGGTTCCAAATTCCTCACCTTTCTCATT
CACTCTATTCTTTTACAAACGGATCTGTCCGAAAACGCCTTTCATCTTAC
ACAAGTCTTGTATGATACACATACAAATGACCATCTTTGAACAAGGAATG
AATCGCCTTTTGAATTTGAATGATTCACGATGGATATTATTTCTCAGACT
GAAACTTACAAAGTCGTCTTATTGAAGATCCAAGAAATTACAGTACCCGA
AAGTTGGGAATCTTCTTTCATACTTTTAATTGACATAGACCCCAGTCATC
TAATAAAATAAGGATGATACGTTGGGAGTGGTCGGGATAGCTCAGCTGGT
AGAGCAGAGGACTGAAAATCTGAGCCTTGGTATGGAAACCTACTAAGTGA
CAACTTTCAAATTCAGAGAAACCCTGGAATTAATAAAAATGGGCAATCCT
GAGCCAAATCCGGTTTTCCGAAAACAAACAAAAGTTGAAAAAGAAAAAGG
ATAGGTGCAGAGACTCAATGGAAGCTGTTCTAACAAATGGAGTTGACTGC
TTTGGTCGACGAATCTTTCTCATAAAGTGTGAAAGTATATACATTTGTAT
TGAATACTTTATCAAATGAAATGATTAATGACTACCAAAATTTAGAAGAG
TTGGTGTTAATCAATTCCACATAGAAGAAAGAGTCGAGTATTCATTGATC
AAATTATTCACTCCATAGTCCGATAGATCTTTTGAAGAATTGATTAATCG
GACGAGAATAAAGATAGAGTCCCGTTCTACATGTCAATACCGGCAACAAT
GAAATTTTTAGTAATAGGAAAATCCGTCGACTT
>ww19598
ATAAGACTCTGTCTTAGTGTATAGGAGTTATTGAAGAAAATAAAGGAACA
ATACTCACCTTCTTAGAAGGTGAGTATTGTTCCTTTATTTTCTTTTTATT
TAGTTGTATTTTAGTTACATGGACTTTTATTCCTTACAAAAGAAAAAGAA
GAAAAGGGGGATTCATGATTGAGGATCTTATTTGTTCTGTTTTGTTTGTA
ATTTCTATAATTCCGTCCCTATTTTTTATATTTA-ATATATAAA-TATAA
AAAATAGATTTATATATTAAGCAAAAGCCTATTTGACATCCCAACGATTT
CTCCTATATCTATTTTCGTTAGTGGTTCCAAATTCCTCACCTTTCTCATT
CACTCTATTCTTTTACAAACGGATCTGTCCGAAAACGCCTTTCATCTTAC
ACAAGTCTTGTATGATACACATACAAATGACCATCTTTGAACAAGGAATG
AATCGCCTTTTGAATTTGAATGATTCACGATGGATATTATTTCTCAGACT
GAAACTTACAAAGTCGTCTTATTGAAGATCCAAGAAATTACAGTACCCGA
AAGTTGGGAATCTTCTTTCATACTTTTAATTGACATAGACCCCAGTCATC
TAATAAAATAAGGATGATACGTTGGGAGTGGTCGGGATAGCTCAGCTGGT
AGAGCAGAGGACTGAAAATCTGAGCCTTGGTATGGAAACCTACTAAGTGA
CAACTTTCAAATTCAGAGAAACCCTGGAATTAATAAAAATGGGCAATCCT
GAGCCAAATCCGGTTTTCCGAAAACAAACAAAAGTTGAAAAAGAAAAAGG
ATAGGTGCAGAGACTCAATGGAAGCTGTTCTAACAAATGGAGTTGACTGC
TTTGGTCGACGAATCTTTCTCATAAAGTGTGAAAGTATATACATTTGTAT
TGAATACTTTATCAAATGAAATGATTAATGACTACCAAAATTTCGAAGAG
TTGGTGTTAATCAATTCCACATAGAAGAAAGAGTCGAGTATTCATTGATC
AAATTATTCACTCCATAGTCCGATAGATCTTTTGAAGAATTGATTAATCG
GACGAGAATAAAGATAGAGTCCCGTTCTACATGTCAATACCGGCAACAAT
GAAATTTTTAGTAATAGGAAAATCCGTCGACTT
>ww19599
ATAAGACTCTGTCTTAGTGTATAGGAGTTATTGAAGAAAATAAAGGAACA
ATACTCACCTTCTAAGAAGGTGAGTATTGTTCCTTTATTTTCTTTTTATT
TAGTTGTATTTTAGTTACATGGACTTTTATTCCTTACAAAAGAAAAAGAA
GAAAAGGGGGATTCATGATTGAGGATCTTATTTGTTCTGTTTTGTTTGTA
ATTTCTATAATTCCGTCCCTATTTTT-ATATTTA-ATATATAAA-TATAA
AAAATAGATTTATATATTAAGCAAAAGCCTATTTGACATCCCAACGATTT
CTCCTATATCTATTTTCGTTAGTGGTTCCAAATTCCTCACCTTTCTCATT
CACTCTATTCTTTTACAAACGGATCTGTCCGAAAACGCCTTTCATCTTAC
ACAAGTCTTGTATGATACACATACAAATGACCATCTTTGAACAAGGAATG
AATCGCCTTTTGAATTTGAATGATTCACGATGGATATTATTTCTCAGACT
GAAACTTACAAAGTCGTCTTATTGAAGATCCAAGAAATTACAGTACCCGA
AAGTTGGGAATCTTCTTTCATACTTTTAATTGACATAGACCCCAGTCATC
TAATAAAATAAGGATGATACGTTGGGAGTGGTCGGGATAGCTCAGCTGGT
AGAGCAGAGGACTGAAAATCTGAGCCTTGGTATGGAAACCTACTAAGTGA
CAACTTTCAAATTCAGAGAAACCCTGGAATTAATAAAAATGGGCAATCCT
GAGCCAAATCCGGTTTTCCGAAAACAAACAAAAGTTGAAAAAGAAAAAGG
ATAGGTGCAGAGACTCAATGGAAGCTGTTCTAACAAATGGAGTTGACTGC
TTTGGTCGACGAATCTTTCTCATAAAGTGTGAAAGTATATACATTTGTAT
TGAATACTTTATCAAATGAAATGATTAATGACTACCAAAATTTCGAAGAG
TTGGTGTTAATCAATTCCACATAGAAGAAAGAGTCGAGTATTCATTGATC
AAATTATTCACTCCATAGTCCGATAGATCTTTTGAAGAATTGATTAATCG
GACGAGAATAAAGATAGAGTCCCGTTCTACATGTCAATACCGGCAACAAT
GAAATTTTTAGTAATAGGAAAATCCGTCGACTT
>ww19600
ATAAGACTCTGTCTTAGTGTATAGGAGTTATTGAAGAAAATAAAGGAACA
ATACTCACCTTCTTAGAAGGTGAGTATTGTTCCTTTATTTTCTTTTTATT
TAGTTGTATTTTAGTTACATGGACTTTTATTCCTTACAAAAGAAAAAGAA
GAAAAGGGGGATTCATGATTGAGGATCTTATTTGTTCTGTTTTGTTTGTA
ATTTCTATAATTCCGTCCCTATTTTTTATATTTA-ATATATAAA-TATAA
AAAATAGATTTATATATTAAGCAAAAGCCTATTTGACATCCCAACGATTT
CTCCTATATCTATTTTCGTTAGTGGTTCCAAATTCCTCACCTTTCTCATT
CACTCTATTCTTTTACAAACGGATCTGTCCGAAAACGCCTTTCATCTTAC
ACAAGTCTTGTATGATACACATACAAATGACCATCTTTGAACAAGGAATG
AATCGCCTTTTGAATTTGAATGATTCACGATGGATATTATTTCTCAGACT
GAAACTTACAAAGTCGTCTTATTGAAGATCCAAGAAATTACAGTACCCGA
AAGTTGGGAATCTTCTTTCATACTTTTAATTGACATAGACCCCAGTCATC
TAATAAAATAAGGATGATACATTGGGAGTGGTCGGGATAGCTCAGCTGGT
AGAGCAGAGGACTGAAAATCTGAGCCTTGGTATGGAAACCTACTAAGTGA
CAACTTTCAAATTCAGAGAAACCCTGGAATTAATAAAAATGGGCAATCCT
GAGCCAAATCCGGTTTTCCGAAAACAAACAAAAGTTGAAAAAGAAAAAGG
ATAGGTGCAGAGACTCAATGGAAGCTGTTCTAACAAATGGAGTTGACTGC
TTTGGTCGACGAATCTTTCTCATAAAGTGTGAAAGTATATACATTTGTAT
TGAATACTTTATCAAATGAAATGATTAATGACTACCAAAATTTCGAAGAG
TTGGTGTTAATCAATTCCACATAGAAGAAAGAGTCGAGTATTCATTGATC
AAATTATTCACTCCATAGTCCGATAGATCTTTTGAAGAATTGATTAATCG
GACGAGAATAAAGATAGAGTCCCGTTCTACATGTCAATACCGGCAACAAT
GAAATTTTTAGTAATAGGAAAATCCGTCGACTT
>ww19601
ATAAGACTCTGTCTTAGTGTATAGGAGTTATTGAAGAAAATAAAGGAACA
ATACTCACCTTCTTAGAAGGTGAGTATTGTTCCTTTATTTTCTTTTTATT
TAGTTGTATTTTAGTTACATGGACTTTTATTCCTTACAAAAGAAAAAGAA
GAAAAGGGGGATTCATGATTGAGGATCTTATTTGTTCTGTTTTGTTTGTA
ATTTCTATAATTCCGTCCCTATTTTTTATATTTA-ATATATAAA-TATAA
AAAATAGATTTATATATTAAGCAAAAGCCTATTTGACATCCCAACGATTT
CTCCTATATCTATTTTCGTTAGTGGTTCCAAATTCCTCACCTTTCTCATT
CACTCTATTCTTTTACAAACGGATCTGTCCGAAAACGCCTTTCATCTTAC
ACAAGTCTTGTATGATACACATACAAATGACCATCTTTGAACAAGGAATG
AATCGCCTTTTGAATTTGAATGATTCACGATGGATATTATTTCTCAGACT
GAAACTTACAAAGTCGTCTTATTGAAGATCCAAGAAATTACAGTACCCGA
AAGTTGGGAATCTTCTTTCATACTTTTAATTGACATAGACCCCAGTCATC
TAATAAAATAAGGATGATACGTTGGGAGTGGTCGGGATAGCTCAGCTGGT
AGAGCAGAGGACTGAAAATCTGAGCCTTGGTATGGAAACCTACTAAGTGA
CAACTTTCAAATTCAGAGAAACCCTGGAATTAATAAAAATGGGCAATCCT
GAGCCAAATCCGGTTTTCCGAAAACAAACAAAAGTTGAAAAAGAAAAAGG
ATAGGTGCAGAGACTCAATGGAAGCTGTTCTAACAAATGGAGTTGACTGC
TTTGGTCGACGAATCTTTCTCATAAAGTGTGAAAGTATATACATTTGTAT
TGAATACTTTATCAAATGAAATGATTAATGACTACCAAAATTTAGAAGAG
TTGGTGTTAATCAATTCCACATAGAAGAAAGAGTCGAGTATTCATTGATC
AAATTATTCACTCCATAGTCCGATAGATCTTTTGAAGAATTGATTAATCG
GACGAGAATAAAGATAGAGTCCCGTTCTACATGTCAATACCGGCAACAAT
GAAATTTTTAGTAATAGGAAAATCCGTCGACTT
>ww19602
ATAAGACTCTGTCTTAGTGTATAGGAGTTATTGAAGAAAATAAAGGAACA
ATACTCACCTTCTAAGAAGGTGAGTATTGTTCCTTTATTTTCTTTTTATT
TAGTTGTATTTTAGTTACATGGACTTTTATTCCTTACAAAAGAAAAAGAA
GAAAAGGGGGATTCATGATTGAGGATCTTATTTGTTCTGTTTTGTTTGTA
ATTTCTATAATTCCGTCCCTATTTTTTATATTTA-ATATATAAA-TATAA
AAAATAGATTTATATATTAAGCAAAAGCCTATTTGACATCCCAACGATTT
CTCCTATATCTATTTTCGTTAGTGGTTCCAAATTCCTCACCTTTCTCATT
CACTCTATTCTTTTACAAACGGATCTGTCCGAAAACGCCTTTCATCTTAC
ACAAGTCTTGTATGATACACATACAAATGACCATCTTTGAACAAGGAATG
AATCGCCTTTTGAATTTGAATGATTCACGATGGATATTATTTCTCAGACT
GAAACTTACAAAGTCGTCTTATTGAAGATCCAAGAAATTACAGTACCCGA
AAGTTGGGAATCTTCTTTCATACTTTTAATTGACATAGACCCCAGTCATC
TAATAAAATAAGGATGATACATTGGGAGTGGTCGGGATAGCTCAGCTGGT
AGAGCAGAGGACTGAAAATCTGAGCCTTGGTATGGAAACCTACTAAGTGA
CAACTTTCAAATTCAGAGAAACCCTGGAATTAATAAAAATGGGCAATCCT
GAGCCAAATCCGGTTTTCCGAAAACAAACAAAAGTTGAAAAAGAAAAAGG
ATAGGTGCAGAGACTCAATGGAAGCTGTTCTAACAAATGGAGTTGACTGC
TTTGGTCGACGAATCTTTCTCATAAAGTGTGAAAGTATATACATTTGTAT
TGAATACTTTATCAAATGAAATGATTAATGACTACCAAAATTTCGAAGAG
TTGGTGTTAATCAATTCCACATAGAAGAAAGAGTCGAGTATTCATTGATC
AAATTATTCACTCCATAGTCCGATAGATCTTTTGAAGAATTGATTAATCG
GACGAGAATAAAGATAGAGTCCCGTTCTACATGTCAATACCGGCAACAAT
GAAATTTTTAGTAATAGGAAAATCCGTCGACTT
>ww19603
ATAAGACTCTGTCTTAGTGTATAGGAGTTATTGAAGAAAATAAAGGAACA
ATACTCACCTTCTAAGAAGGTGAGTATTGTTCCTTTATTTTCTTTTTATT
TAGTTGTATTTTAGTTACATGGACTTTTATTCCTTACAAAAGAAAAAGAA
GAAAAGGGGGATTCATGATTGAGGATCTTATTTGTTCTGTTTTGTTTGTA
ATTTCTATAATTCCGTCCCTATTTTTTATATTTA-ATATATAAA-TATAA
AAAATAGATTTATATATTAAGCAAAAGCCTATTTGACATCCCAACGATTT
CTCCTATATCTATTTTCGTTAGTGGTTCCAAATTCCTCACCTTTCTCATT
CACTCTATTCTTTTACAAACGGATCTGTCCGAAAACGCCTTTCATCTTAC
ACAAGTCTTGTATGATACACATACAAATGACCATCTTTGAACAAGGAATG
AATCGCCTTTTGAATTTGAATGATTCACGATGGATATTATTTCTCAGACT
GAAACTTACAAAGTCGTCTTATTGAAGATCCAAGAAATTACAGTACCCGA
AAGTTGGGAATCTTCTTTCATACTTTTAATTGACATAGACCCCAGTCATC
TAATAAAATAAGGATGATACATTGGGAGTGGTCGGGATAGCTCAGCTGGT
AGAGCAGAGGACTGAAAATCTGAGCCTTGGTATGGAAACCTACTAAGTGA
CAACTTTCAAATTCAGAGAAACCCTGGAATTAATAAAAATGGGCAATCCT
GAGCCAAATCCGGTTTTCCGAAAACAAACAAAAGTTGAAAAAGAAAAAGG
ATAGGTGCAGAGACTCAATGGAAGCTGTTCTAACAAATGGAGTTGACTGC
TTTGGTCGACGAATCTTTCTCATAAAGTGTGAAAGTATATACATTTGTAT
TGAATACTTTATCAAATGAAATGATTAATGACTACCAAAATTTCGAAGAG
TTGGTGTTAATCAATTCCACATAGAAGAAAGAGTCGAGTATTCATTGATC
AAATTATTCACTCCATAGTCCGATAGATCTTTTGAAGAATTGATTAATCG
GACGAGAATAAAGATAGAGTCCCGTTCTACATGTCAATACCGGCAACAAT
GAAATTTTTAGTAATAGGAAAATCCGTCGACTT
>ww19604
ATAAGACTCTGTCTTAGTGTATAGGAGTTATTGAAGAAAATAAAGGAACA
ATACTCACCTTCTTAGAAGGTGAGTATTGTTCCTTTATTTTCTTTTTATT
TAGTTGTATTTTAGTTACATGGACTTTTATTCCTTACAAAAGAAAAAGAA
GAAAAGGGGGATTCATGATTGAGGATCTTATTTGTTCTGTTTTGTTTGTA
ATTTCTATAATTCCGTCCCTATTTTTTATATTTATATATATAAA-TATAA
AAAATAGATTTATATATTAAGCAAAAGCCTATTTGACATCCCAACGATTT
CTCCTATATCTATTTTCGTTAGTGGTTCCAAATTCCTCACCTTTCTCATT
CACTCTATTCTTTTACAAACGGATCTGTCCGAAAACGCCTTTCATCTTAC
ACAAGTCTTGTATGATACACATACAAATGACCATCTTTGAACAAGGAATG
AATCGCCTTTTGAATTTGAATGATTCACGATGGATATTATTTCTCAGACT
GAAACTTACAAAGTCGTCTTATTGAAGATCCAAGAAATTACAGTACCCGA
AAGTTGGGAATCTTCTTTCATACTTTTAATTGACATAGACCCCAGTCATC
TAATAAAATAAGGATGATACGTTGGGAGTGGTCGGGATAGCTCAGCTGGT
AGAGCAGAGGACTGAAAATCTGAGCCTTGGTATGGAAACCTACTAAGTGA
CAACTTTCAAATTCAGAGAAACCCTGGAATTAATAAAAATGGGCAATCCT
GAGCCAAATCCGGTTTTCCGAAAACAAACAAAAGTTGAAAAAGAAAAAGG
ATAGGTGCAGAGACTCAATGGAAGCTGTTCTAACAAATGGAGTTGACTGC
TTTGGTCGACGAATCTTTCTCATAAAGTGTGAAAGTATATACATTTGTAT
TGAATACTTTATCAAATGAAATGATTAATGACTACCAAAATTTAGAAGAG
TTGGTGTTAATCAATTCCACATAGAAGAAAGAGTCGAGTATTCATTGATC
AAATTATTCACTCCATAGTCCGATAGATCTTTTGAAGAATTGATTAATCG
GACGAGAATAAAGATAGAGTCCCGTTCTACATGTCAATACCGGCAACAAT
GAAATTTTTAGTAATAGGAAAATCCGTCGACTT
>ww19605
ATAAGACTCTGTCTTAGTGTATAGGAGTTATTGAAGAAAATAAAGGAACA
ATACTCACCTTCTAAGAAGGTGAGTATTGTTCCTTTATTTTCTTTTTATT
TAGTTGTATTTTAGTTACATGGACTTTTATTCCTTACAAAAGAAAAAGAA
GAAAAGGGGGATTCATGATTGAGGATCTTATTTGTTCTGTTTTGTTTGTA
ATTTCTATAATTCCGTCCCTATTTTTTATATTTA-ATATATAAA-TATAA
AAAATAGATTTATATATTAAGCAAAAGCCTATTTGACATCCCAACGATTT
CTCCTATATCTATTTTCGTTAGTGGTTCCAAATTCCTCACCTTTCTCATT
CACTCTATTCTTTTACAAACGGATCTGTCCGAAAACGCCTTTCATCTTAC
ACAAGTCTTGTATGATACACATACAAATGACCATCTTTGAACAAGGAATG
AATCGCCTTTTGAATTTGAATGATTCACGATGGATATTATTTCTCAGACT
GAAACTTACAAAGTCGTCTTATTGAAGATCCAAGAAATTACAGTACCCGA
AAGTTGGGAATCTTCTTTCATACTTTTAATTGACATAGACCCCAGTCATC
TAATAAAATAAGGATGATACGTTGGGAGTGGTCGGGATAGCTCAGCTGGT
AGAGCAGAGGACTGAAAATCTGAGCCTTGGTATGGAAACCTACTAAGTGA
CAACTTTCAAATTCAGAGAAACCCTGGAATTAATAAAAATGGGCAATCCT
GAGCCAAATCCGGTTTTCCGAAAACAAACAAAAGTTGAAAAAGAAAAAGG
ATAGGTGCAGAGACTCAATGGAAGCTGTTCTAACAAATGGAGTTGACTGC
TTTGGTCGACGAATCTTTCTCATAAAGTGTGAAAGTATATACATTTGTAT
TGAATACTTTATCAAATGAAATGATTAATGACTACCAAAATTTAGAAGAG
TTGGTGTTAATCAATTCCACATAGAAGAAAGAGTCGAGTATTCATTGATC
AAATTATTCACTCCATAGTCCGATAGATCTTTTGAAGAATTGATTAATCG
GACGAGAATAAAGATAGAGTCCCGTTCTACATGTCAATACCGGCAACAAT
GAAATTTTTAGTAATAGGAAAATCCGTCGACTT
>ww19606
ATAAGACTCTGTCTTAGTGTATAGGAGTTATTGAAGAAAATAAAGGAACA
ATACTCACCTTCTAAGAAGGTGAGTATTGTTCCTTTATTTTCTTTTTATT
TAGTTGTATTTTAGTTACATGGACTTTTATTCCTTACAAAAGAAAAAGAA
GAAAAGGGGGATTCATGATTGAGGATCTTATTTGTTCTGTTTTGTTTGTA
ATTTCTATAATTCCGTCCCTATTTTTTATATTTA-ATATATAAA-TATAA
AAAATAGATTTATATATTAAGCAAAAGCCTATTTGACATCCCAACGATTT
CTCCTATATCTATTTTCGTTAGTGGTTCCAAATTCCTCACCTTTCTCATT
CACTCTATTCTTTTACAAACGGATCTGTCCGAAAACGCCTTTCATCTTAC
ACAAGTCTTGTATGATACACATACAAATGACCATCTTTGAACAAGGAATG
AATCGCCTTTTGAATTTGAATGATTCACGATGGATATTATTTCTCAGACT
GAAACTTACAAAGTCGTCTTATTGAAGATCCAAGAAATTACAGTACCCGA
AAGTTGGGAATCTTCTTTCATACTTTTAATTGACATAGACCCCAGTCATC
TAATAAAATAAGGATGATACATTGGGAGTGGTCGGGATAGCTCAGCTGGT
AGAGCAGAGGACTGAAAATCTGAGCCTTGGTATGGAAACCTACTAAGTGA
CAACTTTCAAATTCAGAGAAACCCTGGAATTAATAAAAATGGGCAATCCT
GAGCCAAATCCGGTTTTCCGAAAACAAACAAAAGTTGAAAAAGAAAAAGG
ATAGGTGCAGAGACTCAATGGAAGCTGTTCTAACAAATGGAGTTGACTGC
TTTGGTCGACGAATCTTTCTCATAAAGTGTGAAAGTATATACATTTGTAT
TGAATACTTTATCAAATGAAATGATTAATGACTACCAAAATTTCGAAGAG
TTGGTGTTAATCAATTCCACATAGAAGAAAGAGTCGAGTATTCATTGATC
AAATTATTCACTCCATAGTCCGATAGATCTTTTGAAGAATTGATTAATCG
GACGAGAATAAAGATAGAGTCCCGTTCTACATGTCAATACCGGCAACAAT
GAAATTTTTAGTAATAGGAAAATCCGTCGACTT
>ww19607
ATAAGACTCTGTCTTAGTGTATAGGAGTTATTGAAGAAAATAAAGGAACA
ATACTCACCTTCTTAGAAGGTGAGTATTGTTCCTTTATTTTCTTTTTATT
TAGTTGTATTTTAGTTACATGGACTTTTATTCCTTACAAAAGAAAAAGAA
GAAAAGGGGGATTCATGATTGAGGATCTTATTTGTTCTGTTTTGTTTGTA
ATTTCTATAATTCCGTCCCTATTTTTTATATTTA-ATATATAAA-TATAA
AAAATAGATTTATATATTAAGCAAAAGCCTATTTGACATCCCAACGATTT
CTCCTATATCTATTTTCGTTAGTGGTTCCAAATTCCTCACCTTTCTCATT
CACTCTATTCTTTTACAAACGGATCTGTCCGAAAACGCCTTTCATCTTAC
ACAAGTCTTGTATGATACACATACAAATGACCATCTTTGAACAAGGAATG
AATCGCCTTTTGAATTTGAATGATTCACGATGGATATTATTTCTCAGACT
GAAACTTACAAAGTCGTCTTATTGAAGATCCAAGAAATTACAGTACCCGA
AAGTTGGGAATCTTCTTTCATACTTTTAATTGACATAGACCCCAGTCATC
TAATAAAATAAGGATGATACATTGGGAGTGGTCGGGATAGCTCAGCTGGT
AGAGCAGAGGACTGAAAATCTGAGCCTTGGTATGGAAACCTACTAAGTGA
CAACTTTCAAATTCAGAGAAACCCTGGAATTAATAAAAATGGGCAATCCT
GAGCCAAATCCGGTTTTCCGAAAACAAACAAAAGTTGAAAAAGAAAAAGG
ATAGGTGCAGAGACTCAATGGAAGCTGTTCTAACAAATGGAGTTGACTGC
TTTGGTCGACGAATCTTTCTCATAAAGTGTGAAAGTATATACATTTGTAT
TGAATACTTTATCAAATGAAATGATTAATGACTACCAAAATTTAGAAGAG
TTGGTGTTAATCAATTCCACATAGAAGAAAGAGTCGAGTATTCATTGATC
AAATTATTCACTCCATAGTCCGATAGATCTTTTGAAGAATTGATTAATCG
GACGAGAATAAAGATAGAGTCCCGTTCTACATGTCAATACCGGCAACAAT
GAAATTTTTAGTAATAGGAAAATCCGTCGACTT
>ww19608
ATAAGACTCTGTCTTAGTGTATAGGAGTTATTGAAGAAAATAAAGGAACA
ATACTCACCTTCTTAGAAGGTGAGTATTGTTCCTTTATTTTCTTTTTATT
TAGTTGTATTTTAGTTACATGGACTTTTATTCCTTACAAAAGAAAAAGAA
GAAAAGGGGGATTCATGATTGAGGATCTTATTTGTTCTGTTTTGTTTGTA
ATTTCTATAATTCCGTCCCTATTTTTTATATTTA-ATATATAAA-TATAA
AAAATAGATTTATATATTAAGCAAAAGCCTATTTGACATCCCAACGATTT
CTCCTATATCTATTTTCGTTAGTGGTTCCAAATTCCTCACCTTTCTCATT
CACTCTATTCTTTTACAAACGGATCTGTCCGAAAACGCCTTTCATCTTAC
ACAAGTCTTGTATGATACACATACAAATGACCATCTTTGAACAAGGAATG
AATCGCCTTTTGAATTTGAATGATTCACGATGGATATTATTTCTCAGACT
GAAACTTACAAAGTCGTCTTATTGAAGATCCAAGAAATTACAGTACCCGA
AAGTTGGGAATCTTCTTTCATACTTTTAATTGACATAGACCCCAGTCATC
TAATAAAATAAGGATGATACATTGGGAGTGGTCGGGATAGCTCAGCTGGT
AGAGCAGAGGACTGAAAATCTGAGCCTTGGTATGGAAACCTACTAAGTGA
CAACTTTCAAATTCAGAGAAACCCTGGAATTAATAAAAATGGGCAATCCT
GAGCCAAATCCGGTTTTCCGAAAACAAACAAAAGTTGAAAAAGAAAAAGG
ATAGGTGCAGAGACTCAATGGAAGCTGTTCTAACAAATGGAGTTGACTGC
TTTGGTCGACGAATCTTTCTCATAAAGTGTGAAAGTATATACATTTGTAT
TGAATACTTTATCAAATGAAATGATTAATGACTACCAAAATTTCGAAGAG
TTGGTGTTAATCAATTCCACATAGAAGAAAGAGTCGAGTATTCATTGATC
AAATTATTCACTCCATAGTCCGATAGATCTTTTGAAGAATTGATTAATCG
GACGAGAATAAAGATAGAGTCCCGTTCTACATGTCAATACCGGCAACAAT
GAAATTTTTAGTAATAGGAAAATCCGTCGACTT
>ww19609
ATAAGACTCTGTCTTAGTGTATAGGAGTTATTGAAGAAAATAAAGGAACA
ATACTCACCTTCTTAGAAGGTGAGTATTGTTCCTTTATTTTCTTTTTATT
TAGTTGTATTTTAGTTACATGGACTTTTATTCCTTACAAAAGAAAAAGAA
GAAAAGGGGGATTCATGATTGAGGATCTTATTTGTTCTGTTTTGTTTGTA
ATTTCTATAATTCCGTCCCTATTTTTTATATTTA-ATATATAAA-TATAA
AAAATAGATTTATATATTAAGCAAAAGCCTATTTGACATCCCAACGATTT
CTCCTATATCTATTTTCGTTAGTGGTTCCAAATTCCTCACCTTTCTCATT
CACTCTATTCTTTTACAAACGGATCTGTCCGAAAACGCCTTTCATCTTAC
ACAAGTCTTGTATGATACACATACAAATGACCATCTTTGAACAAGGAATG
AATCGCCTTTTGAATTTGAATGATTCACGATGGATATTATTTCTCAGACT
GAAACTTACAAAGTCGTCTTATTGAAGATCCAAGAAATTACAGTACCCGA
AAGTTGGGAATCTTCTTTCATACTTTTAATTGACATAGACCCCAGTCATC
TAATAAAATAAGGATGATACGTTGGGAGTGGTCGGGATAGCTCAGCTGGT
AGAGCAGAGGACTGAAAATCTGAGCCTTGGTATGGAAACCTACTAAGTGA
CAACTTTCAAATTCAGAGAAACCCTGGAATTAATAAAAATGGGCAATCCT
GAGCCAAATCCGGTTTTCCGAAAACAAACAAAAGTTGAAAAAGAAAAAGG
ATAGGTGCAGAGACTCAATGGAAGCTGTTCTAACAAATGGAGTTGACTGC
TTTGGTCGACGAATCTTTCTCATAAAGTGTGAAAGTATATACATTTGTAT
TGAATACTTTATCAAATGAAATGATTAATGACTACCAAAATTTAGAAGAG
TTGGTGTTAATCAATTCCACATAGAAGAAAGAGTCGAGTATTCATTGATC
AAATTATTCACTCCATAGTCCGATAGATCTTTTGAAGAATTGATTAATCG
GACGAGAATAAAGATAGAGTCCCGTTCTACATGTCAATACCGGCAACAAT
GAAATTTTTAGTAATAGGAAAATCCGTCGACTT
>ww19610
ATAAGACTCTGTCTTAGTGTATAGGAGTTATTGAAGAAAATAAAGGAACA
ATACTCACCTTCTTAGAAGGTGAGTATTGTTCCTTTATTTTCTTTTTATT
TAGTTGTATTTTAGTTACATGGACTTTTATTCCTTACAAAAGAAAAAGAA
GAAAAGGGGGATTCATGATTGAGGATCTTATTTGTTCTGTTTTGTTTGTA
ATTTCTATAATTCCGTCCCTATTTTTTATATTTA-ATATATAAA-TATAA
AAAATAGATTTATATATTAAGCAAAAGCCTATTTGACATCCCAACGATTT
CTCCTATATCTATTTTCGTTAGTGGTTCCAAATTCCTCACCTTTCTCATT
CACTCTATTCTTTTACAAACGGATCTGTCCGAAAACGCCTTTCATCTTAC
ACAAGTCTTGTATGATACACATACAAATGACCATCTTTGAACAAGGAATG
AATCGCCTTTTGAATTTGAATGATTCACGATGGATATTATTTCTCAGACT
GAAACTTACAAAGTCGTCTTATTGAAGATCCAAGAAATTACAGTACCCGA
AAGTTGGGAATCTTCTTTCATACTTTTAATTGACATAGACCCCAGTCATC
TAATAAAATAAGGATGATACATTGGGAGTGGTCGGGATAGCTCAGCTGGT
AGAGCAGAGGACTGAAAATCTGAGCCTTGGTATGGAAACCTACTAAGTGA
CAACTTTCAAATTCAGAGAAACCCTGGAATTAATAAAAATGGGCAATCCT
GAGCCAAATCCGGTTTTCCGAAAACAAACAAAAGTTGAAAAAGAAAAAGG
ATAGGTGCAGAGACTCAATGGAAGCTGTTCTAACAAATGGAGTTGACTGC
TTTGGTCGACGAATCTTTCTCATAAAGTGTGAAAGTATATACATTTGTAT
TGAATACTTTATCAAATGAAATGATTAATGACTACCAAAATTTCGAAGAG
TTGGTGTTAATCAATTCCACATAGAAGAAAGAGTCGAGTATTCATTGATC
AAATTATTCACTCCATAGTCCGATAGATCTTTTGAAGAATTGATTAATCG
GACGAGAATAAAGATAGAGTCCCGTTCTACATGTCAATACCGGCAACAAT
GAAATTTTTAGTAATAGGAAAATCCGTCGACTT
>ww19611
ATAAGACTCTGTCTTAGTGTATAGGAGTTATTGAAGAAAATAAAGGAACA
ATACTCACCTTCTTAGAAGGTGAGTATTGTTCCTTTATTTTCTTTTTATT
TAGTTGTATTTTAGTTACATGGACTTTTATTCCTTACAAAAGAAAAAGAA
GAAAAGGGGGATTCATGATTGAGGATCTTATTTGTTCTGTTTTGTTTGTA
ATTTCTATAATTCCGTCCCTATTTTTTAGATTTA-ATATATAAA-TCTAA
AAAATAGATTTATATATTAAGCAAAAGCCTATTTGACATCCCAACGATTT
CTCCTATATCTATTTTCGTTAGTGGTTCAAAATTCCTCACCTTTCTCATT
CACTCTATTCTTTTACAAACGGATCTGGCCGAAAACGCCTTTCATCTTAC
ACAAGTCTTGTATGATACACATACAAATGACCATCTTTGAACAAGGAATG
AATCGCCTTTTGAATTTGAATGATTCACGATGGATATTATTTCTCAGACT
GAAACTTACAAAGTCGTCTTATTGAAGATCCAAGAAATTACAGTACCCGA
AAGTTGGGAATCTTCTTTCATACTTTTAATTGACATAGACCCCAGTCATC
TAATAAAATAAGGATGATACATTGGGAGTGGTCGGGATAGCTCAGCTGGT
AGAGCAGAGGACTGAAAATCTGAGCCTTGGTATGGAAACCTACTAAGTGA
CAACTTTCAAATTCAGAGAAACCCTGGAATTAATAAAAATGGGCAATCCT
GAGCCAAATCCGGTTTTCCGAAAACAAACAAAAGTTGAAAAAGAAAAAGG
ATAGGTGCAGAGACTCAATGGAAGCTGTTCTAACAAATGGAGTTGACTGC
TTTGGTCGACGAATCTTTCTCATAAAGTGTGAAAGTATATACATTTGTAT
TGAATACTTTATCAAATGAAATGATTAATGACTACCAAAATTTAGAAGAG
TTGGTGTTAATCAATTCCACATAGAAGAAAGAGTCGAGTATTCATTGATC
AAATTATTCACTCCATAGTCCGATAGATCTTTTGAAGAACTGATTAATCG
GACGAGAATAAAGATAGAGTCCCGTTCTACATGTCAATACCGGCAACAAT
GAAATTTTTAGTAATAGGAAAATCCGTCGACTT
>ww19612
ATAAGACTCTGTCTTAGTGTATAGGAGTTATTGAAGAAAATAAAGGAACA
ATACTCACCTTCTTAGAAGGTGAGTATTGTTCCTTTATTTTCTTTTTATT
TAGTTGTATTTTAGTTACATGGACTTTTATTCCTTACAAAAGAAAAAGAA
GAAAAGGGGGATTCATGATTGAGGATCTTATTTGTTCTGTTTTGTTTGTA
ATTTCTATAATTCCGTCCCTATTTTTTATATTTA-ATATATAAA-TATAA
AAAATAGATTTATATATTAAGCAAAAGCCTATTTGACATCCCAACGATTT
CTCCTATATCTATTTTCGTTAGTGGTTCCAAATTCCTCACCTTTCTCATT
CACTCTATTCTTTTACAAACGGATCTGTCCGAAAACGCCTTTCATCTTAC
ACAAGTCTTGTATGATACACATACAAATGACCATCTTTGAACAAGGAATG
AATCGCCTTTTGAATTTGAATGATTCACGATGGATATTATTTCTCAGACT
GAAACTTACAAAGTCGTCTTATTGAAGATCCAAGAAATTACAGTACCCGA
AAGTTGGGAATCTTCTTTCATACTTTTAATTGACATAGACCCCAGTCATC
TAATAAAATAAGGATGATACATTGGGAGTGGTCGGGATAGCTCAGCTGGT
AGAGCAGAGGACTGAAAATCTGAGCCTTGGTATGGAAACCTACTAAGTGA
CAACTTTCAAATTCAGAGAAACCCTGGAATTAATAAAAATGGGCAATCCT
GAGCCAAATCCGGTTTTCCGAAAACAAACAAAAGTTGAAAAAGAAAAAGG
ATAGGTGCAGAGACTCAATGGAAGCTGTTCTAACAAATGGAGTTGACTGC
TTTGGTCGACGAATCTTTCTCATAAAGTGTGAAAGTATATACATTTGTAT
TGAATACTTTATCAAATGAAATGATTAATGACTACCAAAATTTCGAAGAG
TTGGTGTTAATCAATTCCACATAGAAGAAAGAGTCGAGTATTCATTGATC
AAATTATTCACTCCATAGTCCGATAGATCTTTTGAAGAATTGATTAATCG
GACGAGAATAAAGATAGAGTCCCGTTCTACATGTCAATACCGGCAACAAT
GAAATTTTTAGTAATAGGAAAATCCGTCGACTT
>ww19613
ATAAGACTCTGTCTTAGTGTATAGGAGTTATTGAAGAAAATAAAGGAACA
ATACTCACCTTCTTAGAAGGTGAGTATTGTTCCTTTATTTTCTTTTTATT
TAGTTGTATTTTAGTTACATGGACTTTTATTCCTTACAAAAGAAAAAGAA
GAAAAGGGGGATTCATGATTGAGGATCTTATTTGTTCTGTTTTGTTTGTA
ATTTCTATAATTCCGTCCCTATTTTTTATATTTA-ATATATAAA-TATAA
AAAATAGATTTATATATTAAGCAAAAGCCTATTTGACATCCCAACGATTT
CTCCTATATCTATTTTCGTTAGTGGTTCCAAATTCCTCACCTTTCTCATT
CACTCTATTCTTTTACAAACGGATCTGTCCGAAAACGCCTTTCATCTTAC
ACAAGTCTTGTATGATACACATACAAATGACCATCTTTGAACAAGGAATG
AATCGCCTTTTGAATTTGAATGATTCACGATGGATATTATTTCTCAGACT
GAAACTTACAAAGTCGTCTTATTGAAGATCCAAGAAATTACAGTACCCGA
AAGTTGGGAATCTTCTTTCATACTTTTAATTGACATAGACCCCAGTCATC
TAATAAAATAAGGATGATACATTGGGAGTGGTCGGGATAGCTCAGCTGGT
AGAGCAGAGGACTGAAAATCTGAGCCTTGGTATGGAAACCTACTAAGTGA
CAACTTTCAAATTCAGAGAAACCCTGGAATTAATAAAAATGGGCAATCCT
GAGCCAAATCCGGTTTTCCGAAAACAAACAAAAGTTGAAAAAGAAAAAGG
ATAGGTGCAGAGACTCAATGGAAGCTGTTCTAACAAATGGAGTTGACTGC
TTTGGTCGACGAATCTTTCTCATAAAGTGTGAAAGTATATACATTTGTAT
TGAATACTTTATCAAATGAAATGATTAATGACTACCAAAATTTCGAAGAG
TTGGTGTTAATCAATTCCACATAGAAGAAAGAGTCGAGTATTCATTGATC
AAATTATTCACTCCATAGTCCGATAGATCTTTTGAAGAATTGATTAATCG
GACGAGAATAAAGATAGAGTCCCGTTCTACATGTCAATACCGGCAACAAT
GAAATTTTTAGTAATAGGAAAATCCGTCGACTT
>ww19614
ATAAGACTCTGTCTTAGTGTATAGGAGTTATTGAAGAAAATAAAGGAACA
ATACTCACCTTCTTAGAAGGTGAGTATTGTTCCTTTATTTTCTTTTTATT
TAGTTGTATTTTAGTTACATGGACTTTTATTCCTTACAAAAGAAAAAGAA
GAAAAGGGGGATTCATGATTGAGGATCTTATTTGTTCTGTTTTGTTTGTA
ATTTCTATAATTCCGTCCCTATTTTTTATATTTA-ATATATAAA-TATAA
AAAATAGATTTATATATTAAGCAAAAGCCTATTTGACATCCCAACGATTT
CTCCTATATCTATTTTCGTTAGTGGTTCCAAATTCCTCACCTTTCTCATT
CACTCTATTCTTTTACAAACGGATCTGTCCGAAAACGCCTTTCATCTTAC
ACAAGTCTTGTATGATACACATACAAATGACCATCTTTGAACAAGGAATG
AATCGCCTTTTGAATTTGAATGATTCACGATGGATATTATTTCTCAGACT
GAAACTTACAAAGTCGTCTTATTGAAGATCCAAGAAATTACAGTACCCGA
AAGTTGGGAATCTTCTTTCATACTTTTAATTGACATAGACCCCAGTCATC
TAATAAAATAAGGATGATACATTGGGAGTGGTCGGGATAGCTCAGCTGGT
AGAGCAGAGGACTGAAAATCTGAGCCTTGGTATGGAAACCTACTAAGTGA
CAACTTTCAAATTCAGAGAAACCCTGGAATTAATAAAAATGGGCAATCCT
GAGCCAAATCCGGTTTTCCGAAAACAAACAAAAGTTGAAAAAGAAAAAGG
ATAGGTGCAGAGACTCAATGGAAGCTGTTCTAACAAATGGAGTTGACTGC
TTTGGTCGACGAATCTTTCTCATAAAGTGTGAAAGTATATACATTTGTAT
TGAATACTTTATCAAATGAAATGATTAATGACTACCAAAATTTCGAAGAG
TTGGTGTTAATCAATTCCACATAGAAGAAAGAGTCGAGTATTCATTGATC
AAATTATTCACTCCATAGTCCGATAGATCTTTTGAAGAATTGATTAATCG
GACGAGAATAAAGATAGAGTCCCGTTCTACATGTCAATACCGGCAACAAT
GAAATTTTTAGTAATAGGAAAATCCGTCGACTT
>ww19615
ATAAGACTCTGTCTTAGTGTATAGGAGTTATTGAAGAAAATAAAGGAACA
ATACTCACCTTCTAAGAAGGTGAGTATTGTTCCTTTATTTTCTTTTTATT
TAGTTGTATTTTAGTTACATGGACTTTTATTCCTTACAAAAGAAAAAGAA
GAAAAGGGGGATTCATGATTGAGGATCTTATTTGTTCTGTTTTGTTTGTA
ATTTCTATAATTCCGTCCCTATTTTTTATATTTA-ATATATAAA-TATAA
AAAATAGATTTATATATTAAGCAAAAGCCTATTTGACATCCCAACGATTT
CTCCTATATCTATTTTCGTTAGTGGTTCCAAATTCCTCACCTTTCTCATT
CACTCTATTCTTTTACAAACGGATCTGTCCGAAAACGCCTTTCATCTTAC
ACAAGTCTTGTATGATACACATACAAATGACCATCTTTGAACAAGGAATG
AATCGCCTTTTGAATTTGAATGATTCACGATGGATATTATTTCTCAGACT
GAAACTTACAAAGTCGTCTTATTGAAGATCCAAGAAATTACAGTACCCGA
AAGTTGGGAATCTTCTTTCATACTTTTAATTGACATAGACCCCAGTCATC
TAATAAAATAAGGATGATACATTGGGAGTGGTCGGGATAGCTCAGCTGGT
AGAGCAGAGGACTGAAAATCTGAGCCTTGGTATGGAAACCTACTAAGTGA
CAACTTTCAAATTCAGAGAAACCCTGGAATTAATAAAAATGGGCAATCCT
GAGCCAAATCCGGTTTTCCGAAAACAAACAAAAGTTGAAAAAGAAAAAGG
ATAGGTGCAGAGACTCAATGGAAGCTGTTCTAACAAATGGAGTTGACTGC
TTTGGTCGACGAATCTTTCTCATAAAGTGTGAAAGTATATACATTTGTAT
TGAATACTTTATCAAATGAAATGATTAATGACTACCAAAATTTCGAAGAG
TTGGTGTTAATCAATTCCACATAGAAGAAAGAGTCGAGTATTCATTGATC
AAATTATTCACTCCATAGTCCGATAGATCTTTTGAAGAATTGATTAATCG
GACGAGAATAAAGATAGAGTCCCGTTCTACATGTCAATACCGGCAACAAT
GAAATTTTTAGTAATAGGAAAATCCGTCGACTT
>ww19616
ATAAGACTCTGTCTTAGTGTATAGGAGTTATTGAAGAAAATAAAGGAACA
ATACTCACCTTCTTAGAAGGTGAGTATTGTTCCTTTATTTTCTTTTTATT
TAGTTGTATTTTAGTTACATGGACTTTTATTCCTTACAAAAGAAAAAGAA
GAAAAGGGGGATTCATGATTGAGGATCTTATTTGTTCTGTTTTGTTTGTA
ATTTCTATAATTCCGTCCCTATTTTTTATATTTA-ATATATAAA-TATAA
AAAATAGATTTATATATTAAGCAAAAGCCTATTTGACATCCCAACGATTT
CTCCTATATCTATTTTCGTTAGTGGTTCCAAATTCCTCACCTTTCTCATT
CACTCTATTCTTTTACAAACGGATCTGTCCGAAAACGCCTTTCATCTTAC
ACAAGTCTTGTATGATACACATACAAATGACCATCTTTGAACAAGGAATG
AATCGCCTTTTGAATTTGAATGATTCACGATGGATATTATTTCTCAGACT
GAAACTTACAAAGTCGTCTTATTGAAGATCCAAGAAATTACAGTACCCGA
AAGTTGGGAATCTTCTTTCATACTTTTAATTGACATAGACCCCAGTCATC
TAATAAAATAAGGATGATACGTTGGGAGTGGTCGGGATAGCTCAGCTGGT
AGAGCAGAGGACTGAAAATCTGAGCCTTGGTATGGAAACCTACTAAGTGA
CAACTTTCAAATTCAGAGAAACCCTGGAATTAATAAAAATGGGCAATCCT
GAGCCAAATCCGGTTTTCCGAAAACAAACAAAAGTTGAAAAAGAAAAAGG
ATAGGTGCAGAGACTCAATGGAAGCTGTTCTAACAAATGGAGTTGACTGC
TTTGGTCGACGAATCTTTCTCATAAAGTGTGAAAGTATATACATTTGTAT
TGAATACTTTATCAAATGAAATGATTAATGACTACCAAAATTTCGAAGAG
TTGGTGTTAATCAATTCCACATAGAAGAAAGAGTCGAGTATTCATTGATC
AAATTATTCACTCCATAGTCCGATAGATCTTTTGAAGAATTGATTAATCG
GACGAGAATAAAGATAGAGTCCCGTTCTACATGTCAATACCGGCAACAAT
GAAATTTTTAGTAATAGGAAAATCCGTCGACTT
>ww19617
ATAAGACTCTGTCTTAGTGTATAGGAGTTATTGAAGAAAATAAAGGAACA
ATACTCACCTTCTTAGAAGGTGAGTATTGTTCCTTTATTTTCTTTTTATT
TAGTTGTATTTTAGTTACATGGACTTTTATTCCTTACAAAAGAAAAAGAA
GAAAAGGGGGATTCATGATTGAGGATCTTATTTGTTCTGTTTTGTTTGTA
ATTTCTATAATTCCGTCCCTATTTTTTATATTTA-ATATATAAA-TATAA
AAAATAGATTTATATATTAAGCAAAAGCCTATTTGACATCCCAACGATTT
CTCCTATATCTATTTTCGTTAGTGGTTCCAAATTCCTCACCTTTCTCATT
CACTCTATTCTTTTACAAACGGATCTGTCCGAAAACGCCTTTCATCTTAC
ACAAGTCTTGTATGATACACATACAAATGACCATCTTTGAACAAGGAATG
AATCGCCTTTTGAATTTGAATGATTCACGATGGATATTATTTCTCAGACT
GAAACTTACAAAGTCGTCTTATTGAAGATCCAAGAAATTACAGTACCCGA
AAGTTGGGAATCTTCTTTCATACTTTTAATTGACATAGACCCCAGTCATC
TAATAAAATAAGGATGATACGTTGGGAGTGGTCGGGATAGCTCAGCTGGT
AGAGCAGAGGACTGAAAATCTGAGCCTTGGTATGGAAACCTACTAAGTGA
CAACTTTCAAATTCAGAGAAACCCTGGAATTAATAAAAATGGGCAATCCT
GAGCCAAATCCGGTTTTCCGAAAACAAACAAAAGTTGAAAAAGAAAAAGG
ATAGGTGCAGAGACTCAATGGAAGCTGTTCTAACAAATGGAGTTGACTGC
TTTGGTCGACGAATCTTTCTCATAAAGTGTGAAAGTATATACATTTGTAT
TGAATACTTTATCAAATGAAATGATTAATGACTACCAAAATTTCGAAGAG
TTGGTGTTAATCAATTCCACATAGAAGAAAGAGTCGAGTATTCATTGATC
AAATTATTCACTCCATAGTCCGATAGATCTTTTGAAGAATTGATTAATCG
GACGAGAATAAAGATAGAGTCCCGTTCTACATGTCAATACCGGCAACAAT
GAAATTTTTAGTAATAGGAAAATCCGTCGACTT
>ww19618
ATAAGACTCTGTCTTAGTGTATAGGAGTTATTGAAGAAAATAAAGGAACA
ATACTCACCTTCTTAGAAGGTGAGTATTGTTCCTTTATTTTCTTTTTATT
TAGTTGTATTTTAGTTACATGGACTTTTATTCCTTACAAAAGAAAAAGAA
GAAAAGGGGGATTCATGATTGAGGATCTTATTTGTTCTGTTTTGTTTGTA
ATTTCTATAATTCCGTCCCTATTTTTTATATTTA-ATATATAAA-TATAA
AAAATAGATTTATATATTAAGCAAAAGCCTATTTGACATCCCAACGATTT
CTCCTATATCTATTTTCGTTAGTGGTTCCAAATTCCTCACCTTTCTCATT
CACTCTATTCTTTTACAAACGGATCTGTCCGAAAACGCCTTTCATCTTAC
ACAAGTCTTGTATGATACACATACAAATGACCATCTTTGAACAAGGAATG
AATCGCCTTTTGAATTTGAATGATTCACGATGGATATTATTTCTCAGACT
GAAACTTACAAAGTCGTCTTATTGAAGATCCAAGAAATTACAGTACCCGA
AAGTTGGGAATCTTCTTTCATACTTTTAATTGACATAGACCCCAGTCATC
TAATAAAATAAGGATGATACGTTGGGAGTGGTCGGGATAGCTCAGCTGGT
AGAGCAGAGGACTGAAAATCTGAGCCTTGGTATGGAAACCTACTAAGTGA
CAACTTTCAAATTCAGAGAAACCCTGGAATTAATAAAAATGGGCAATCCT
GAGCCAAATCCGGTTTTCCGAAAACAAACAAAAGTTGAAAAAGAAAAAGG
ATAGGTGCAGAGACTCAATGGAAGCTGTTCTAACAAATGGAGTTGACTGC
TTTGGTCGACGAATCTTTCTCATAAAGTGTGAAAGTATATACATTTGTAT
TGAATACTTTATCAAATGAAATGATTAATGACTACCAAAATTTCGAAGAG
TTGGTGTTAATCAATTCCACATAGAAGAAAGAGTCGAGTATTCATTGATC
AAATTATTCACTCCATAGTCCGATAGATCTTTTGAAGAATTGATTAATCG
GACGAGAATAAAGATAGAGTCCCGTTCTACATGTCAATACCGGCAACAAT
GAAATTTTTAGTAATAGGAAAATCCGTCGACTT
>ww19619
ATAAGACTCTGTCTTAGTGTATAGGAGTTATTGAAGAAAATAAAGGAACA
ATACTCACCTTCTTAGAAGGTGAGTATTGTTCCTTTATTTTCTTTTTATT
TAGTTGTATTTTAGTTACATGGACTTTTATTCCTTACAAAAGAAAAAGAA
GAAAAGGGGGATTCATGATTGAGGATCTTATTTGTTCTGTTTTGTTTGTA
ATTTCTATAATTCCGTCCCTATTTTTTATATTTA-ATATATAAA-TATAA
AAAATAGATTTATATATTAAGCAAAAGCCTATTTGACATCCCAACGATTT
CTCCTATATCTATTTTCGTTAGTGGTTCCAAATTCCTCACCTTTCTCATT
CACTCTATTCTTTTACAAACGGATCTGTCCGAAAACGCCTTTCATCTTAC
ACAAGTCTTGTATGATACACATACAAATGACCATCTTTGAACAAGGAATG
AATCGCCTTTTGAATTTGAATGATTCACGATGGATATTATTTCTCAGACT
GAAACTTACAAAGTCGTCTTATTGAAGATCCAAGAAATTACAGTACCCGA
AAGTTGGGAATCTTCTTTCATACTTTTAATTGACATAGACCCCAGTCATC
TAATAAAATAAGGATGATACGTTGGGAGTGGTCGGGATAGCTCAGCTGGT
AGAGCAGAGGACTGAAAATCTGAGCCTTGGTATGGAAACCTACTAAGTGA
CAACTTTCAAATTCAGAGAAACCCTGGAATTAATAAAAATGGGCAATCCT
GAGCCAAATCCGGTTTTCCGAAAACAAACAAAAGTTGAAAAAGAAAAAGG
ATAGGTGCAGAGACTCAATGGAAGCTGTTCTAACAAATGGAGTTGACTGC
TTTGGTCGACGAATCTTTCTCATAAAGTGTGAAAGTATATACATTTGTAT
TGAATACTTTATCAAATGAAATGATTAATGACTACCAAAATTTCGAAGAG
TTGGTGTTAATCAATTCCACATAGAAGAAAGAGTCGAGTATTCATTGATC
AAATTATTCACTCCATAGTCCGATAGATCTTTTGAAGAATTGATTAATCG
GACGAGAATAAAGATAGAGTCCCGTTCTACATGTCAATACCGGCAACAAT
GAAATTTTTAGTAATAGGAAAATCCGTCGACTT
>ww19620
ATAAGACTCTGTCTTAGTGTATAGGAGTTATTGAAGAAAATAAAGGAACA
ATACTCACCTTCTTAGAAGGTGAGTATTGTTCCTTTATTTTCTTTTTATT
TAGTTGTATTTTAGTTACATGGACTTTTATTCCTTACAAAAGAAAAAGAA
GAAAAGGGGGATTCATGATTGAGGATCTTATTTGTTCTGTTTTGTTTGTA
ATTTCTATAATTCCGTCCCTATTTTTTATATTTA-ATATATAAA-TATAA
AAAATAGATTTATATATTAAGCAAAAGCCTATTTGACATCCCAACGATTT
CTCCTATATCTATTTTCGTTAGTGGTTCCAAATTCCTCACCTTTCTCATT
CACTCTATTCTTTTACAAACGGATCTGTCCGAAAACGCCTTTCATCTTAC
ACAAGTCTTGTATGATACACATACAAATGACCATCTTTGAACAAGGAATG
AATCGCCTTTTGAATTTGAATGATTCACGATGGATATTATTTCTCAGACT
GAAACTTACAAAGTCGTCTTATTGAAGATCCAAGAAATTACAGTACCCGA
AAGTTGGGAATCTTCTTTCATACTTTTAATTGACATAGACCCCAGTCATC
TAATAAAATAAGGATGATACGTTGGGAGTGGTCGGGATAGCTCAGCTGGT
AGAGCAGAGGACTGAAAATCTGAGCCTTGGTATGGAAACCTACTAAGTGA
CAACTTTCAAATTCAGAGAAACCCTGGAATTAATAAAAATGGGCAATCCT
GAGCCAAATCCGGTTTTCCGAAAACAAACAAAAGTTGAAAAAGAAAAAGG
ATAGGTGCAGAGACTCAATGGAAGCTGTTCTAACAAATGGAGTTGACTGC
TTTGGTCGACGAATCTTTCTCATAAAGTGTGAAAGTATATACATTTGTAT
TGAATACTTTATCAAATGAAATGATTAATGACTACCAAAATTTAGAAGAG
TTGGTGTTAATCAATTCCACATAGAAGAAAGAGTCGAGTATTCATTGATC
AAATTATTCACTCCATAGTCCGATAGATCTTTTGAAGAATTGATTAATCG
GACGAGAATAAAGATAGAGTCCCGTTCTACATGTCAATACCGGCAACAAT
GAAATTTTTAGTAATAGGAAAATCCGTCGACTT
>ww19622
ATAAGACTCTGTCTTAGTGTATAGGAGTTATTGAAGAAAATAAAGGAACA
ATACTCACCTTCTAAGAAGGTGAGTATTGTTCCTTTATTTTCTTTTTATT
TAGTTGTATTTTAGTTACATGGACTTTTATTCCTTACAAAAGAAAAAGAA
GAAAAGGGGGATTCATGATTGAGGATCTTATTTGTTCTGTTTTGTTTGTA
ATTTCTATAATTCCGTCCCTATTTTTTATATTTA-ATATATAAA-TATAA
AAAATAGATTTATATATTAAGCAAAAGCCTATTTGACATCCCAACGATTT
CTCCTATATCTATTTTCGTTAGTGGTTCCAAATTCCTCACCTTTCTCATT
CACTCTATTCTTTTACAAACGGATCTGTCCGAAAACGCCTTTCATCTTAC
ACAAGTCTTGTATGATACACATACAAATGACCATCTTTGAACAAGGAATG
AATCGCCTTTTGAATTTGAATGATTCACGATGGATATTATTTCTCAGACT
GAAACTTACAAAGTCGTCTTATTGAAGATCCAAGAAATTACAGTACCCGA
AAGTTGGGAATCTTCTTTCATACTTTTAATTGACATAGACCCCAGTCATC
TAATAAAATAAGGATGATACGTTGGGAGTGGTCGGGATAGCTCAGCTGGT
AGAGCAGAGGACTGAAAATCTGAGCCTTGGTATGGAAACCTACTAAGTGA
CAACTTTCAAATTCAGAGAAACCCTGGAATTAATAAAAATGGGCAATCCT
GAGCCAAATCCGGTTTTCCGAAAACAAACAAAAGTTGAAAAAGAAAAAGG
ATAGGTGCAGAGACTCAATGGAAGCTGTTCTAACAAATGGAGTTGACTGC
TTTGGTCGACGAATCTTTCTCATAAAGTGTGAAAGTATATACATTTGTAT
TGAATACTTTATCAAATGAAATGATTAATGACTACCAAAATTTAGAAGAG
TTGGTGTTAATCAATTCCACATAGAAGAAAGAGTCGAGTATTCATTGATC
AAATTATTCACTCCATAGTCCGATAGATCTTTTGAAGAATTGATTAATCG
GACGAGAATAAAGATAGAGTCCCGTTCTACATGTCAATACCGGCAACAAT
GAAATTTTTAGTAATAGGAAAATCCGTCGACTT
>ww19623
ATAAGACTCTGTCTTAGTGTATAGGAGTTATTGAAGAAAATAAAGGAACA
ATACTCACCTTCTAAGAAGGTGAGTATTGTTCCTTTATTTTCTTTTTATT
TAGTTGTATTTTAGTTACATGGACTTTTATTCCTTACAAAAGAAAAAGAA
GAAAAGGGGGATTCATGATTGAGGATCTTATTTGTTCTGTTTTGTTTGTA
ATTTCTATAATTCCGTCCCTATTTTTTATATTTA-ATATATAAA-TATAA
AAAATAGATTTATATATTAAGCAAAAGCCTATTTGACATCCCAACGATTT
CTCCTATATCTATTTTCGTTAGTGGTTCCAAATTCCTCACCTTTCTCATT
CACTCTATTCTTTTACAAACGGATCTGTCCGAAAACGCCTTTCATCTTAC
ACAAGTCTTGTATGATACACATACAAATGACCATCTTTGAACAAGGAATG
AATCGCCTTTTGAATTTGAATGATTCACGATGGATATTATTTCTCAGACT
GAAACTTACAAAGTCGTCTTATTGAAGATCCAAGAAATTACAGTACCCGA
AAGTTGGGAATCTTCTTTCATACTTTTAATTGACATAGACCCCAGTCATC
TAATAAAATAAGGATGATACATTGGGAGTGGTCGGGATAGCTCAGCTGGT
AGAGCAGAGGACTGAAAATCTGAGCCTTGGTATGGAAACCTACTAAGTGA
CAACTTTCAAATTCAGAGAAACCCTGGAATTAATAAAAATGGGCAATCCT
GAGCCAAATCCGGTTTTCCGAAAACAAACAAAAGTTGAAAAAGAAAAAGG
ATAGGTGCAGAGACTCAATGGAAGCTGTTCTAACAAATGGAGTTGACTGC
TTTGGTCGACGAATCTTTCTCATAAAGTGTGAAAGTATATACATTTGTAT
TGAATACTTTATCAAATGAAATGATTAATGACTACCAAAATTTCGAAGAG
TTGGTGTTAATCAATTCCACATAGAAGAAAGAGTCGAGTATTCATTGATC
AAATTATTCACTCCATAGTCCGATAGATCTTTTGAAGAATTGATTAATCG
GACGAGAATAAAGATAGAGTCCCGTTCTACATGTCAATACCGGCAACAAT
GAAATTTTTAGTAATAGGAAAATCCGTCGACTT
>ww19624
ATAAGACTCTGTCTTAGTGTATAGGAGTTATTGAAGAAAATAAAGGAACA
ATACTCACCTTCTTAGAAGGTGAGTATTGTTCCTTTATTTTCTTTTTATT
TAGTTGTATTTTAGTTACATGGACTTTTATTCCTTACAAAAGAAAAAGAA
GAAAAGGGGGATTCATGATTGAGGATCTTATTTGTTCTGTTTTGTTTGTA
ATTTCTATAATTCCGTCCCTATTTTTTATATTTA-ATATATAAA-TATAA
AAAATAGATTTATATATTAAGCAAAAGCCTATTTGACATCCCAACGATTT
CTCCTATATCTATTTTCGTTAGTGGTTCCAAATTCCTCACCTTTCTCATT
CACTCTATTCTTTTACAAACGGATCTGTCCGAAAACGCCTTTCATCTTAC
ACAAGTCTTGTATGATACACATACAAATGACCATCTTTGAACAAGGAATG
AATCGCCTTTTGAATTTGAATGATTCACGATGGATATTATTTCTCAGACT
GAAACTTACAAAGTCGTCTTATTGAAGATCCAAGAAATTACAGTACCCGA
AAGTTGGGAATCTTCTTTCATACTTTTAATTGACATAGACCCCAGTCATC
TAATAAAATAAGGATGATACGTTGGGAGTGGTCGGGATAGCTCAGCTGGT
AGAGCAGAGGACTGAAAATCTGAGCCTTGGTATGGAAACCTACTAAGTGA
CAACTTTCAAATTCAGAGAAACCCTGGAATTAATAAAAATGGGCAATCCT
GAGCCAAATCCGGTTTTCCGAAAACAAACAAAAGTTGAAAAAGAAAAAGG
ATAGGTGCAGAGACTCAATGGAAGCTGTTCTAACAAATGGAGTTGACTGC
TTTGGTCGACGAATCTTTCTCATAAAGTGTGAAAGTATATACATTTGTAT
TGAATACTTTATCAAATGAAATGATTAATGACTACCAAAATTTAGAAGAG
TTGGTGTTAATCAATTCCACATAGAAGAAAGAGTCGAGTATTCATTGATC
AAATTATTCACTCCATAGTCCGATAGATCTTTTGAAGAATTGATTAATCG
GACGAGAATAAAGATAGAGTCCCGTTCTACATGTCAATACCGGCAACAAT
GAAATTTTTAGTAATAGGAAAATCCGTCGACTT
>ww19626
ATAAGACTCTGTCTTAGTGTATAGGAGTTATTGAAGAAAATAAAGGAACA
ATACTCACCTTCTAAGAAGGTGAGTATTGTTCCTTTATTTTCTTTTTATT
TAGTTGTATTTTAGTTACATGGACTTTTATTCCTTACAAAAGAAAAAGAA
GAAAAGGGGGATTCATGATTGAGGATCTTATTTGTTCTGTTTTGTTTGTA
ATTTCTATAATTCCGTCCCTATTTTTTATATTTA-ATATATAAA-TATAA
AAAATAGATTTATATATTAAGCAAAAGCCTATTTGACATCCCAACGATTT
CTCCTATATCTATTTTCGTTAGTGGTTCCAAATTCCTCACCTTTCTCATT
CACTCTATTCTTTTACAAACGGATCTGTCCGAAAACGCCTTTCATCTTAC
ACAAGTCTTGTATGATACACATACAAATGACCATCTTTGAACAAGGAATG
AATCGCCTTTTGAATTTGAATGATTCACGATGGATATTATTTCTCAGACT
GAAACTTACAAAGTCGTCTTATTGAAGATCCAAGAAATTACAGTACCCGA
AAGTTGGGAATCTTCTTTCATACTTTTAATTGACATAGACCCCAGTCATC
TAATAAAATAAGGATGATACATTGGGAGTGGTCGGGATAGCTCAGCTGGT
AGAGCAGAGGACTGAAAATCTGAGCCTTGGTATGGAAACCTACTAAGTGA
CAACTTTCAAATTCAGAGAAACCCTGGAATTAATAAAAATGGGCAATCCT
GAGCCAAATCCGGTTTTCCGAAAACAAACAAAAGTTGAAAAAGAAAAAGG
ATAGGTGCAGAGACTCAATGGAAGCTGTTCTAACAAATGGAGTTGACTGC
TTTGGTCGACGAATCTTTCTCATAAAGTGTGAAAGTATATACATTTGTAT
TGAATACTTTATCAAATGAAATGATTAATGACTACCAAAATTTCGAAGAG
TTGGTGTTAATCAATTCCACATAGAAGAAAGAGTCGAGTATTCATTGATC
AAATTATTCACTCCATAGTCCGATAGATCTTTTGAAGAATTGATTAATCG
GACGAGAATAAAGATAGAGTCCCGTTCTACATGTCAATACCGGCAACAAT
GAAATTTTTAGTAATAGGAAAATCCGTCGACTT
>ww19627
ATAAGACTCTGTCTTAGTGTATAGGAGTTATTGAAGAAAATAAAGGAACA
ATACTCACCTTCTAAGAAGGTGAGTATTGTTCCTTTATTTTCTTTTTATT
TAGTTGTATTTTAGTTACATGGACTTTTATTCCTTACAAAAGAAAAAGAA
GAAAAGGGGGATTCATGATTGAGGATCTTATTTGTTCTGTTTTGTTTGTA
ATTTCTATAATTCCGTCCCTATTTTTTATATTTA-ATATATAAA-TATAA
AAAATAGATTTATATATTAAGCAAAAGCCTATTTGACATCCCAACGATTT
CTCCTATATCTATTTTCGTTAGTGGTTCCAAATTCCTCACCTTTCTCATT
CACTCTATTCTTTTACAAACGGATCTGTCCGAAAACGCCTTTCATCTTAC
ACAAGTCTTGTATGATACACATACAAATGACCATCTTTGAACAAGGAATG
AATCGCCTTTTGAATTTGAATGATTCACGATGGATATTATTTCTCAGACT
GAAACTTACAAAGTCGTCTTATTGAAGATCCAAGAAATTACAGTACCCGA
AAGTTGGGAATCTTCTTTCATACTTTTAATTGACATAGACCCCAGTCATC
TAATAAAATAAGGATGATACATTGGGAGTGGTCGGGATAGCTCAGCTGGT
AGAGCAGAGGACTGAAAATCTGAGCCTTGGTATGGAAACCTACTAAGTGA
CAACTTTCAAATTCAGAGAAACCCTGGAATTAATAAAAATGGGCAATCCT
GAGCCAAATCCGGTTTTCCGAAAACAAACAAAAGTTGAAAAAGAAAAAGG
ATAGGTGCAGAGACTCAATGGAAGCTGTTCTAACAAATGGAGTTGACTGC
TTTGGTCGACGAATCTTTCTCATAAAGTGTGAAAGTATATACATTTGTAT
TGAATACTTTATCAAATGAAATGATTAATGACTACCAAAATTTCGAAGAG
TTGGTGTTAATCAATTCCACATAGAAGAAAGAGTCGAGTATTCATTGATC
AAATTATTCACTCCATAGTCCGATAGATCTTTTGAAGAATTGATTAATCG
GACGAGAATAAAGATAGAGTCCCGTTCTACATGTCAATACCGGCAACAAT
GAAATTTTTAGTAATAGGAAAATCCGTCGACTT
>ww19629
ATAAGACTCTGTCTTAGTGTATAGGAGTTATTGAAGAAAATAAAGGAACA
ATACTCACCTTCTAAGAAGGTGAGTATTGTTCCTTTATTTTCTTTTTATT
TAGTTGTATTTTAGTTACATGGACTTTTATTCCTTACAAAAGAAAAAGAA
GAAAAGGGGGATTCATGATTGAGGATCTTATTTGTTCTGTTTTGTTTGTA
ATTTCTATAATTCCGTCCCTATTTTTTATATTTATATATATAAA-TATAA
AAAATAGATTTATATATTAAGCAAAAGCCTATTTGACATCCCAACGATTT
CTCCTATATCTATTTTCGTTAGTGGTTCCAAATTCCTCACCTTTCTCATT
CACTCTATTCTTTTACAAACGGATCTGTCCGAAAACGCCTTTCATCTTAC
ACAAGTCTTGTATGATACACATACAAATGACCATCTTTGAACAAGGAATG
AATCGCCTTTTGAATTTGAATGATTCACGATGGATATTATTTCTCAGACT
GAAACTTACAAAGTCGTCTTATTGAAGATCCAAGAAATTACAGTACCCGA
AAGTTGGGAATCTTCTTTCATACTTTTAATTGACATAGACCCCAGTCATC
TAATAAAATAAGGATGATACGTTGGGAGTGGTCGGGATAGCTCAGCTGGT
AGAGCAGAGGACTGAAAATCTGAGCCTTGGTATGGAAACCTACTAAGTGA
CAACTTTCAAATTCAGAGAAACCCTGGAATTAATAAAAATGGGCAATCCT
GAGCCAAATCCGGTTTTCCGAAAACAAACAAAAGTTGAAAAAGAAAAAGG
ATAGGTGCAGAGACTCAATGGAAGCTGTTCTAACAAATGGAGTTGACTGC
TTTGGTCGACGAATCTTTCTCATAAAGTGTGAAAGTATATACATTTGTAT
TGAATACTTTATCAAATGAAATGATTAATGACTACCAAAATTTAGAAGAG
TTGGTGTTAATCAATTCCACATAGAAGAAAGAGTCGAGTATTCATTGATC
AAATTATTCACTCCATAGTCCGATAGATCTTTTGAAGAATTGATTAATCG
GACGAGAATAAAGATAGAGTCCCGTTCTACATGTCAATACCGGCAACAAT
GAAATTTTTAGTAATAGGAAAATCCGTCGACTT
>ww19631
ATAAGACTCTGTCTTAGTGTATAGGAGTTATTGAAGAAAATAAAGGAACA
ATACTCACCTTCTAAGAAGGTGAGTATTGTTCCTTTATTTTCTTTTTATT
TAGTTGTATTTTAGTTACATGGACTTTTATTCCTTACAAAAGAAAAAGAA
GAAAAGGGGGATTCATGATTGAGGATCTTATTTGTTCTGTTTTGTTTGTA
ATTTCTATAATTCCGTCCCTATTTTTTATATTTA-ATATATAAA-TATAA
AAAATAGATTTATATATTAAGCAAAAGCCTATTTGACATCCCAACGATTT
CTCCTATATCTATTTTCGTTAGTGGTTCCAAATTCCTCACCTTTCTCATT
CACTCTATTCTTTTACAAACGGATCTGTCCGAAAACGCCTTTCATCTTAC
ACAAGTCTTGTATGATACACATACAAATGACCATCTTTGAACAAGGAATG
AATCGCCTTTTGAATTTGAATGATTCACGATGGATATTATTTCTCAGACT
GAAACTTACAAAGTCGTCTTATTGAAGATCCAAGAAATTACAGTACCCGA
AAGTTGGGAATCTTCTTTCATACTTTTAATTGACATAGACCCCAGTCATC
TAATAAAATAAGGATGATACGTTGGGAGTGGTCGGGATAGCTCAGCTGGT
AGAGCAGAGGACTGAAAATCTGAGCCTTGGTATGGAAACCTACTAAGTGA
CAACTTTCAAATTCAGAGAAACCCTGGAATTAATAAAAATGGGCAATCCT
GAGCCAAATCCGGTTTTCCGAAAACAAACAAAAGTTGAAAAAGAAAAAGG
ATAGGTGCAGAGACTCAATGGAAGCTGTTCTAACAAATGGAGTTGACTGC
TTTGGTCGACGAATCTTTCTCATAAAGTGTGAAAGTATATACATTTGTAT
TGAATACTTTATCAAATGAAATGATTAATGACTACCAAAATTTCGAAGAG
TTGGTGTTAATCAATTCCACATAGAAGAAAGAGTCGAGTATTCATTGATC
AAATTATTCACTCCATAGTCCGATAGATCTTTTGAAGAATTGATTAATCG
GACGAGAATAAAGATAGAGTCCCGTTCTACATGTCAATACCGGCAACAAT
GAAATTTTTAGTAATAGGAAAATCCGTCGACTT
>ww19632
ATAAGACTCTGTCTTAGTGTATAGGAGTTATTGAAGAAAATAAAGGAACA
ATACTCACCTTCTAAGAAGGTGAGTATTGTTCCTTTATTTTCTTTTTATT
TAGTTGTATTTTAGTTACATGGACTTTTATTCCTTACAAAAGAAAAAGAA
GAAAAGGGGGATTCATGATTGAGGATCTTATTTGTTCTGTTTTGTTTGTA
ATTTCTATAATTCCGTCCCTATTTTTTATATTTA-ATATATAAA-TATAA
AAAATAGATTTATATATTAAGCAAAAGCCTATTTGACATCCCAACGATTT
CTCCTATATCTATTTTCGTTAGTGGTTCCAAATTCCTCACCTTTCTCATT
CACTCTATTCTTTTACAAACGGATCTGTCCGAAAACGCCTTTCATCTTAC
ACAAGTCTTGTATGATACACATACAAATGACCATCTTTGAACAAGGAATG
AATCGCCTTTTGAATTTGAATGATTCACGATGGATATTATTTCTCAGACT
GAAACTTACAAAGTCGTCTTATTGAAGATCCAAGAAATTACAGTACCCGA
AAGTTGGGAATCTTCTTTCATACTTTTAATTGACATAGACCCCAGTCATC
TAATAAAATAAGGATGATACGTTGGGAGTGGTCGGGATAGCTCAGCTGGT
AGAGCAGAGGACTGAAAATCTGAGCCTTGGTATGGAAACCTACTAAGTGA
CAACTTTCAAATTCAGAGAAACCCTGGAATTAATAAAAATGGGCAATCCT
GAGCCAAATCCGGTTTTCCGAAAACAAACAAAAGTTGAAAAAGAAAAAGG
ATAGGTGCAGAGACTCAATGGAAGCTGTTCTAACAAATGGAGTTGACTGC
TTTGGTCGACGAATCTTTCTCATAAAGTGTGAAAGTATATACATTTGTAT
TGAATACTTTATCAAATGAAATGATTAATGACTACCAAAATTTCGAAGAG
TTGGTGTTAATCAATTCCACATAGAAGAAAGAGTCGAGTATTCATTGATC
AAATTATTCACTCCATAGTCCGATAGATCTTTTGAAGAATTGATTAATCG
GACGAGAATAAAGATAGAGTCCCGTTCTACATGTCAATACCGGCAACAAT
GAAATTTTTAGTAATAGGAAAATCCGTCGACTT
>ww19635
ATAAGACTCTGTCTTAGTGTATAGGAGTTATTGAAGAAAATAAAGGAACA
ATACTCACCTTCTTAGAAGGTGAGTATTGTTCCTTTATTTTCTTTTTATT
TAGTTGTATTTTAGTTACATGGACTTTTATTCCTTACAAAAGAAAAAGAA
GAAAAGGGGGATTCATGATTGAGGATCTTATTTGTTCTGTTTTGTTTGTA
ATTTCTATAATTCCGTCCCTATTTTTTATATTTA-ATATATAAA-TATAA
AAAATAGATTTATATATTAAGCAAAAGCCTATTTGACATCCCAACGATTT
CTCCTATATCTATTTTCGTTAGTGGTTCCAAATTCCTCACCTTTCTCATT
CACTCTATTCTTTTACAAACGGATCTGTCCGAAAACGCCTTTCATCTTAC
ACAAGTCTTGTATGATACACATACAAATGACCATCTTTGAACAAGGAATG
AATCGCCTTTTGAATTTGAATGATTCACGATGGATATTATTTCTCAGACT
GAAACTTACAAAGTCGTCTTATTGAAGATCCAAGAAATTACAGTACCCGA
AAGTTGGGAATCTTCTTTCATACTTTTAATTGACATAGACCCCAGTCATC
TAATAAAATAAGGATGATACATTGGGAGTGGTCGGGATAGCTCAGCTGGT
AGAGCAGAGGACTGAAAATCTGAGCCTTGGTATGGAAACCTACTAAGTGA
CAACTTTCAAATTCAGAGAAACCCTGGAATTAATAAAAATGGGCAATCCT
GAGCCAAATCCGGTTTTCCGAAAACAAACAAAAGTTGAAAAAGAAAAAGG
ATAGGTGCAGAGACTCAATGGAAGCTGTTCTAACAAATGGAGTTGACTGC
TTTGGTCGACGAATCTTTCTCATAAAGTGTGAAAGTATATACATTTGTAT
TGAATACTTTATCAAATGAAATGATTAATGACTACCAAAATTTCGAAGAG
TTGGTGTTAATCAATTCCACATAGAAGAAAGAGTCGAGTATTCATTGATC
AAATTATTCACTCCATAGTCCGATAGATCTTTTGAAGAATTGATTAATCG
GACGAGAATAAAGATAGAGTCCCGTTCTACATGTCAATACCGGCAACAAT
GAAATTTTTAGTAATAGGAAAATCCGTCGACTT
>ww19636
ATAAGACTCTGTCTTAGTGTATAGGAGTTATTGAAGAAAATAAAGGAACA
ATACTCACCTTCTTAGAAGGTGAGTATTGTTCCTTTATTTTCTTTTTATT
TAGTTGTATTTTAGTTACATGGACTTTTATTCCTTACAAAAGAAAAAGAA
GAAAAGGGGGATTCATGATTGAGGATCTTATTTGTTCTGTTTTGTTTGTA
ATTTCTATAATTCCGTCCCTATTTTTTATATTTA-ATATATAAA-TATAA
AAAATAGATTTATATATTAAGCAAAAGCCTATTTGACATCCCAACGATTT
CTCCTATATCTATTTTCGTTAGTGGTTCCAAATTCCTCACCTTTCTCATT
CACTCTATTCTTTTACAAACGGATCTGTCCGAAAACGCCTTTCATCTTAC
ACAAGTCTTGTATGATACACATACAAATGACCATCTTTGAACAAGGAATG
AATCGCCTTTTGAATTTGAATGATTCACGATGGATATTATTTCTCAGACT
GAAACTTACAAAGTCGTCTTATTGAAGATCCAAGAAATTACAGTACCCGA
AAGTTGGGAATCTTCTTTCATACTTTTAATTGACATAGACCCCAGTCATC
TAATAAAATAAGGATGATACGTTGGGAGTGGTCGGGATAGCTCAGCTGGT
AGAGCAGAGGACTGAAAATCTGAGCCTTGGTATGGAAACCTACTAAGTGA
CAACTTTCAAATTCAGAGAAACCCTGGAATTAATAAAAATGGGCAATCCT
GAGCCAAATCCGGTTTTCCGAAAACAAACAAAAGTTGAAAAAGAAAAAGG
ATAGGTGCAGAGACTCAATGGAAGCTGTTCTAACAAATGGAGTTGACTGC
TTTGGTCGACGAATCTTTCTCATAAAGTGTGAAAGTATATACATTTGTAT
TGAATACTTTATCAAATGAAATGATTAATGACTACCAAAATTTCGAAGAG
TTGGTGTTAATCAATTCCACATAGAAGAAAGAGTCGAGTATTCATTGATC
AAATTATTCACTCCATAGTCCGATAGATCTTTTGAAGAATTGATTAATCG
GACGAGAATAAAGATAGAGTCCCGTTCTACATGTCAATACCGGCAACAAT
GAAATTTTTAGTAATAGGAAAATCCGTCGACTT
>ww19637
ATAAGACTCTGTCTTAGTGTATAGGAGTTATTGAAGAAAATAAAGGAACA
ATACTCACCTTCTTAGAAGGTGAGTATTGTTCCTTTATTTTCTTTTTATT
TAGTTGTATTTTAGTTACATGGACTTTTATTCCTTACAAAAGAAAAAGAA
GAAAAGGGGGATTCATGATTGAGGATCTTATTTGTTCTGTTTTGTTTGTA
ATTTCTATAATTCCGTCCCTATTTTTTATATTTA-ATATATAAA-TATAA
AAAATAGATTTATATATTAAGCAAAAGCCTATTTGACATCCCAACGATTT
CTCCTATATCTATTTTCGTTAGTGGTTCCAAATTCCTCACCTTTCTCATT
CACTCTATTCTTTTACAAACGGATCTGTCCGAAAACGCCTTTCATCTTAC
ACAAGTCTTGTATGATACACATACAAATGACCATCTTTGAACAAGGAATG
AATCGCCTTTTGAATTTGAATGATTCACGATGGATATTATTTCTCAGACT
GAAACTTACAAAGTCGTCTTATTGAAGATCCAAGAAATTACAGTACCCGA
AAGTTGGGAATCTTCTTTCATACTTTTAATTGACATAGACCCCAGTCATC
TAATAAAATAAGGATGATACGTTGGGAGTGGTCGGGATAGCTCAGCTGGT
AGAGCAGAGGACTGAAAATCTGAGCCTTGGTATGGAAACCTACTAAGTGA
CAACTTTCAAATTCAGAGAAACCCTGGAATTAATAAAAATGGGCAATCCT
GAGCCAAATCCGGTTTTCCGAAAACAAACAAAAGTTGAAAAAGAAAAAGG
ATAGGTGCAGAGACTCAATGGAAGCTGTTCTAACAAATGGAGTTGACTGC
TTTGGTCGACGAATCTTTCTCATAAAGTGTGAAAGTATATACATTTGTAT
TGAATACTTTATCAAATGAAATGATTAATGACTACCAAAATTTCGAAGAG
TTGGTGTTAATCAATTCCACATAGAAGAAAGAGTCGAGTATTCATTGATC
AAATTATTCACTCCATAGTCCGATAGATCTTTTGAAGAATTGATTAATCG
GACGAGAATAAAGATAGAGTCCCGTTCTACATGTCAATACCGGCAACAAT
GAAATTTTTAGTAATAGGAAAATCCGTCGACTT
>ww19638
ATAAGACTCTGTCTTAGTGTATAGGAGTTATTGAAGAAAATAAAGGAACA
ATACTCACCTTCTTAGAAGGTGAGTATTGTTCCTTTATTTTCTTTTTATT
TAGTTGTATTTTAGTTACATGGACTTTTATTCCTTACAAAAGAAAAAGAA
GAAAAGGGGGATTCATGATTGAGGATCTTATTTGTTCTGTTTTGTTTGTA
ATTTCTATAATTCCGTCCCTATTTTTTATATTTA-ATATATAAA-TATAA
AAAATAGATTTATATATTAAGCAAAAGCCTATTTGACATCCCAACGATTT
CTCCTATATCTATTTTCGTTAGTGGTTCCAAATTCCTCACCTTTCTCATT
CACTCTATTCTTTTACAAACGGATCTGTCCGAAAACGCCTTTCATCTTAC
ACAAGTCTTGTATGATACACATACAAATGACCATCTTTGAACAAGGAATG
AATCGCCTTTTGAATTTGAATGATTCACGATGGATATTATTTCTCAGACT
GAAACTTACAAAGTCGTCTTATTGAAGATCCAAGAAATTACAGTACCCGA
AAGTTGGGAATCTTCTTTCATACTTTTAATTGACATAGACCCCAGTCATC
TAATAAAATAAGGATGATACGTTGGGAGTGGTCGGGATAGCTCAGCTGGT
AGAGCAGAGGACTGAAAATCTGAGCCTTGGTATGGAAACCTACTAAGTGA
CAACTTTCAAATTCAGAGAAACCCTGGAATTAATAAAAATGGGCAATCCT
GAGCCAAATCCGGTTTTCCGAAAACAAACAAAAGTTGAAAAAGAAAAAGG
ATAGGTGCAGAGACTCAATGGAAGCTGTTCTAACAAATGGAGTTGACTGC
TTTGGTCGACGAATCTTTCTCATAAAGTGTGAAAGTATATACATTTGTAT
TGAATACTTTATCAAATGAAATGATTAATGACTACCAAAATTTCGAAGAG
TTGGTGTTAATCAATTCCACATAGAAGAAAGAGTCGAGTATTCATTGATC
AAATTATTCACTCCATAGTCCGATAGATCTTTTGAAGAATTGATTAATCG
GACGAGAATAAAGATAGAGTCCCGTTCTACATGTCAATACCGGCAACAAT
GAAATTTTTAGTAATAGGAAAATCCGTCGACTT
>ww19639
ATAAGACTCTGTCTTAGTGTATAGGAGTTATTGAAGAAAATAAAGGAACA
ATACTCACCTTCTTAGAAGGTGAGTATTGTTCCTTTATTTTCTTTTTATT
TAGTTGTATTTTAGTTACATGGACTTTTATTCCTTACAAAAGAAAAAGAA
GAAAAGGGGGATTCATGATTGAGGATCTTATTTGTTCTGTTTTGTTTGTA
ATTTCTATAATTCCGTCCCTATTTTTTATATTTA-ATATATAAA-TATAA
AAAATAGATTTATATATTAAGCAAAAGCCTATTTGACATCCCAACGATTT
CTCCTATATCTATTTTCGTTAGTGGTTCCAAATTCCTCACCTTTCTCATT
CACTCTATTCTTTTACAAACGGATCTGTCCGAAAACGCCTTTCATCTTAC
ACAAGTCTTGTATGATACACATACAAATGACCATCTTTGAACAAGGAATG
AATCGCCTTTTGAATTTGAATGATTCACGATGGATATTATTTCTCAGACT
GAAACTTACAAAGTCGTCTTATTGAAGATCCAAGAAATTACAGTACCCGA
AAGTTGGGAATCTTCTTTCATACTTTTAATTGACATAGACCCCAGTCATC
TAATAAAATAAGGATGATACGTTGGGAGTGGTCGGGATAGCTCAGCTGGT
AGAGCAGAGGACTGAAAATCTGAGCCTTGGTATGGAAACCTACTAAGTGA
CAACTTTCAAATTCAGAGAAACCCTGGAATTAATAAAAATGGGCAATCCT
GAGCCAAATCCGGTTTTCCGAAAACAAACAAAAGTTGAAAAAGAAAAAGG
ATAGGTGCAGAGACTCAATGGAAGCTGTTCTAACAAATGGAGTTGACTGC
TTTGGTCGACGAATCTTTCTCATAAAGTGTGAAAGTATATACATTTGTAT
TGAATACTTTATCAAATGAAATGATTAATGACTACCAAAATTTAGAAGAG
TTGGTGTTAATCAATTCCACATAGAAGAAAGAGTCGAGTATTCATTGATC
AAATTATTCACTCCATAGTCCGATAGATCTTTTGAAGAATTGATTAATCG
GACGAGAATAAAGATAGAGTCCCGTTCTACATGTCAATACCGGCAACAAT
GAAATTTTTAGTAATAGGAAAATCCGTCGACTT
>ww19640
ATAAGACTCTGTCTTAGTGTATAGGAGTTATTGAAGAAAATAAAGGAACA
ATACTCACCTTCTAAGAAGGTGAGTATTGTTCCTTTATTTTCTTTTTATT
TAGTTGTATTTTAGTTACATGGACTTTTATTCCTTACAAAAGAAAAAGAA
GAAAAGGGGGATTCATGATTGAGGATCTTATTTGTTCTGTTTTGTTTGTA
ATTTCTATAATTCCGTCCCTATTTTTTATATTTATATATATAAA-TATAA
AAAATAGATTTATATATTAAGCAAAAGCCTATTTGACATCCCAACGATTT
CTCCTATATCTATTTTCGTTAGTGGTTCCAAATTCCTCACCTTTCTCATT
CACTCTATTCTTTTACAAACGGATCTGTCCGAAAACGCCTTTCATCTTAC
ACAAGTCTTGTATGATACACATACAAATGACCATCTTTGAACAAGGAATG
AATCGCCTTTTGAATTTGAATGATTCACGATGGATATTATTTCTCAGACT
GAAACTTACAAAGTCGTCTTATTGAAGATCCAAGAAATTACAGTACCCGA
AAGTTGGGAATCTTCTTTCATACTTTTAATTGACATAGACCCCAGTCATC
TAATAAAATAAGGATGATACGTTGGGAGTGGTCGGGATAGCTCAGCTGGT
AGAGCAGAGGACTGAAAATCTGAGCCTTGGTATGGAAACCTACTAAGTGA
CAACTTTCAAATTCAGAGAAACCCTGGAATTAATAAAAATGGGCAATCCT
GAGCCAAATCCGGTTTTCCGAAAACAAACAAAAGTTGAAAAAGAAAAAGG
ATAGGTGCAGAGACTCAATGGAAGCTGTTCTAACAAATGGAGTTGACTGC
TTTGGTCGACGAATCTTTCTCATAAAGTGTGAAAGTATATACATTTGTAT
TGAATACTTTATCAAATGAAATGATTAATGACTACCAAAATTTAGAAGAG
TTGGTGTTAATCAATTCCACATAGAAGAAAGAGTCGAGTATTCATTGATC
AAATTATTCACTCCATAGTCCGATAGATCTTTTGAAGAATTGATTAATCG
GACGAGAATAAAGATAGAGTCCCGTTCTACATGTCAATACCGGCAACAAT
GAAATTTTTAGTAATAGGAAAATCCGTCGACTT
>ww19641
ATAAGACTCTGTCTTAGTGTATAGGAGTTATTGAAGAAAATAAAGGAACA
ATACTCACCTTCTAAGAAGGTGAGTATTGTTCCTTTATTTTCTTTTTATT
TAGTTGTATTTTAGTTACATGGACTTTTATTCCTTACAAAAGAAAAAGAA
GAAAAGGGGGATTCATGATTGAGGATCTTATTTGTTCTGTTTTGTTTGTA
ATTTCTATAATTCCGTCCCTATTTTTTATATTTA-ATATATAAA-TATAA
AAAATAGATTTATATATTAAGCAAAAGCCTATTTGACATCCCAACGATTT
CTCCTATATCTATTTTCGTTAGTGGTTCCAAATTCCTCACCTTTCTCATT
CACTCTATTCTTTTACAAACGGATCTGTCCGAAAACGCCTTTCATCTTAC
ACAAGTCTTGTATGATACACATACAAATGACCATCTTTGAACAAGGAATG
AATCGCCTTTTGAATTTGAATGATTCACGATGGATATTATTTCTCAGACT
GAAACTTACAAAGTCGTCTTATTGAAGATCCAAGAAATTACAGTACCCGA
AAGTTGGGAATCTTCTTTCATACTTTTAATTGACATAGACCCCAGTCATC
TAATAAAATAAGGATGATACATTGGGAGTGGTCGGGATAGCTCAGCTGGT
AGAGCAGAGGACTGAAAATCTGAGCCTTGGTATGGAAACCTACTAAGTGA
CAACTTTCAAATTCAGAGAAACCCTGGAATTAATAAAAATGGGCAATCCT
GAGCCAAATCCGGTTTTCCGAAAACAAACAAAAGTTGAAAAAGAAAAAGG
ATAGGTGCAGAGACTCAATGGAAGCTGTTCTAACAAATGGAGTTGACTGC
TTTGGTCGACGAATCTTTCTCATAAAGTGTGAAAGTATATACATTTGTAT
TGAATACTTTATCAAATGAAATGATTAATGACTACCAAAATTTCGAAGAG
TTGGTGTTAATCAATTCCACATAGAAGAAAGAGTCGAGTATTCATTGATC
AAATTATTCACTCCATAGTCCGATAGATCTTTTGAAGAATTGATTAATCG
GACGAGAATAAAGATAGAGTCCCGTTCTACATGTCAATACCGGCAACAAT
GAAATTTTTAGTAATAGGAAAATCCGTCGACTT
>ww19642
ATAAGACTCTGTCTTAGTGTATAGGAGTTATTGAAGAAAATAAAGGAACA
ATACTCACCTTCTTAGAAGGTGAGTATTGTTCCTTTATTTTCTTTTTATT
TAGTTGTATTTTAGTTACATGGACTTTTATTCCTTACAAAAGAAAAAGAA
GAAAAGGGGGATTCATGATTGAGGATCTTATTTGTTCTGTTTTGTTTGTA
ATTTCTATAATTCCGTCCCTATTTTTTATATTTA-ATATATAAA-TATAA
AAAATAGATTTATATATTAAGCAAAAGCCTATTTGACATCCCAACGATTT
CTCCTATATCTATTTTCGTTAGTGGTTCCAAATTCCTCACCTTTCTCATT
CACTCTATTCTTTTACAAACGGATCTGTCCGAAAACGCCTTTCATCTTAC
ACAAGTCTTGTATGATACACATACAAATGACCATCTTTGAACAAGGAATG
AATCGCCTTTTGAATTTGAATGATTCACGATGGATATTATTTCTCAGACT
GAAACTTACAAAGTCGTCTTATTGAAGATCCAAGAAATTACAGTACCCGA
AAGTTGGGAATCTTCTTTCATACTTTTAATTGACATAGACCCCAGTCATC
TAATAAAATAAGGATGATACATTGGGAGTGGTCGGGATAGCTCAGCTGGT
AGAGCAGAGGACTGAAAATCTGAGCCTTGGTATGGAAACCTACTAAGTGA
CAACTTTCAAATTCAGAGAAACCCTGGAATTAATAAAAATGGGCAATCCT
GAGCCAAATCCGGTTTTCCGAAAACAAACAAAAGTTGAAAAAGAAAAAGG
ATAGGTGCAGAGACTCAATGGAAGCTGTTCTAACAAATGGAGTTGACTGC
TTTGGTCGACGAATCTTTCTCATAAAGTGTGAAAGTATATACATTTGTAT
TGAATACTTTATCAAATGAAATGATTAATGACTACCAAAATTTCGAAGAG
TTGGTGTTAATCAATTCCACATAGAAGAAAGAGTCGAGTATTCATTGATC
AAATTATTCACTCCATAGTCCGATAGATCTTTTGAAGAATTGATTAATCG
GACGAGAATAAAGATAGAGTCCCGTTCTACATGTCAATACCGGCAACAAT
GAAATTTTTAGTAATAGGAAAATCCGTCGACTT
>ww19643
ATAAGACTCTGTCTTAGTGTATAGGAGTTATTGAAGAAAATAAAGGAACA
ATACTCACCTTCTTAGAAGGTGAGTATTGTTCCTTTATTTTCTTTTTATT
TAGTTGTATTTTAGTTACATGGACTTTTATTCCTTACAAAAGAAAAAGAA
GAAAAGGGGGATTCATGATTGAGGATCTTATTTGTTCTGTTTTGTTTGTA
ATTTCTATAATTCCGTCCCTATTTTTTATATTTA-ATATATAAA-TATAA
AAAATAGATTTATATATTAAGCAAAAGCCTATTTGACATCCCAACGATTT
CTCCTATATCTATTTTCGTTAGTGGTTCCAAATTCCTCACCTTTCTCATT
CACTCTATTCTTTTACAAACGGATCTGTCCGAAAACGCCTTTCATCTTAC
ACAAGTCTTGTATGATACACATACAAATGACCATCTTTGAACAAGGAATG
AATCGCCTTTTGAATTTGAATGATTCACGATGGATATTATTTCTCAGACT
GAAACTTACAAAGTCGTCTTATTGAAGATCCAAGAAATTACAGTACCCGA
AAGTTGGGAATCTTCTTTCATACTTTTAATTGACATAGACCCCAGTCATC
TAATAAAATAAGGATGATACGTTGGGAGTGGTCGGGATAGCTCAGCTGGT
AGAGCAGAGGACTGAAAATCTGAGCCTTGGTATGGAAACCTACTAAGTGA
CAACTTTCAAATTCAGAGAAACCCTGGAATTAATAAAAATGGGCAATCCT
GAGCCAAATCCGGTTTTCCGAAAACAAACAAAAGTTGAAAAAGAAAAAGG
ATAGGTGCAGAGACTCAATGGAAGCTGTTCTAACAAATGGAGTTGACTGC
TTTGGTCGACGAATCTTTCTCATAAAGTGTGAAAGTATATACATTTGTAT
TGAATACTTTATCAAATGAAATGATTAATGACTACCAAAATTTAGAAGAG
TTGGTGTTAATCAATTCCACATAGAAGAAAGAGTCGAGTATTCATTGATC
AAATTATTCACTCCATAGTCCGATAGATCTTTTGAAGAATTGATTAATCG
GACGAGAATAAAGATAGAGTCCCGTTCTACATGTCAATACCGGCAACAAT
GAAATTTTTAGTAATAGGAAAATCCGTCGACTT
>ww19644
ATAAGACTCTGTCTTAGTGTATAGGAGTTATTGAAGAAAATAAAGGAACA
ATACTCACCTTCTTAGAAGGTGAGTATTGTTCCTTTATTTTCTTTTTATT
TAGTTGTATTTTAGTTACATGGACTTTTATTCCTTACAAAAGAAAAAGAA
GAAAAGGGGGATTCATGATTGAGGATCTTATTTGTTCTGTTTTGTTTGTA
ATTTCTATAATTCCGTCCCTATTTTTTATATTTA-ATATATAAA-TATAA
AAAATAGATTTATATATTAAGCAAAAGCCTATTTGACATCCCAACGATTT
CTCCTATATCTATTTTCGTTAGTGGTTCCAAATTCCTCACCTTTCTCATT
CACTCTATTCTTTTACAAACGGATCTGTCCGAAAACGCCTTTCATCTTAC
ACAAGTCTTGTATGATACACATACAAATGACCATCTTTGAACAAGGAATG
AATCGCCTTTTGAATTTGAATGATTCACGATGGATATTATTTCTCAGACT
GAAACTTACAAAGTCGTCTTATTGAAGATCCAAGAAATTACAGTACCCGA
AAGTTGGGAATCTTCTTTCATACTTTTAATTGACATAGACCCCAGTCATC
TAATAAAATAAGGATGATACATTGGGAGTGGTCGGGATAGCTCAGCTGGT
AGAGCAGAGGACTGAAAATCTGAGCCTTGGTATGGAAACCTACTAAGTGA
CAACTTTCAAATTCAGAGAAACCCTGGAATTAATAAAAATGGGCAATCCT
GAGCCAAATCCGGTTTTCCGAAAACAAACAAAAGTTGAAAAAGAAAAAGG
ATAGGTGCAGAGACTCAATGGAAGCTGTTCTAACAAATGGAGTTGACTGC
TTTGGTCGACGAATCTTTCTCATAAAGTGTGAAAGTATATACATTTGTAT
TGAATACTTTATCAAATGAAATGATTAATGACTACCAAAATTTAGAAGAG
TTGGTGTTAATCAATTCCACATAGAAGAAAGAGTCGAGTATTCATTGATC
AAATTATTCACTCCATAGTCCGATAGATCTTTTGAAGAATTGATTAATCG
GACGAGAATAAAGATAGAGTCCCGTTCTACATGTCAATACCGGCAACAAT
GAAATTTTTAGTAATAGGAAAATCCGTCGACTT
>ww19645
ATAAGACTCTGTCTTAGTGTATAGGAGTTATTGAAGAAAATAAAGGAACA
ATACTCACCTTCTTAGAAGGTGAGTATTGTTCCTTTATTTTCTTTTTATT
TAGTTGTATTTTAGTTACATGGACTTTTATTCCTTACAAAAGAAAAAGAA
GAAAAGGGGGATTCATGATTGAGGATCTTATTTGTTCTGTTTTGTTTGTA
ATTTCTATAATTCCGTCCCTATTTTTTATATTTA-ATATATAAA-TATAA
AAAATAGATTTATATATTAAGCAAAAGCCTATTTGACATCCCAACGATTT
CTCCTATATCTATTTTCGTTAGTGGTTCCAAATTCCTCACCTTTCTCATT
CACTCTATTCTTTTACAAACGGATCTGTCCGAAAACGCCTTTCATCTTAC
ACAAGTCTTGTATGATACACATACAAATGACCATCTTTGAACAAGGAATG
AATCGCCTTTTGAATTTGAATGATTCACGATGGATATTATTTCTCAGACT
GAAACTTACAAAGTCGTCTTATTGAAGATCCAAGAAATTACAGTACCCGA
AAGTTGGGAATCTTCTTTCATACTTTTAATTGACATAGACCCCAGTCATC
TAATAAAATAAGGATGATACATTGGGAGTGGTCGGGATAGCTCAGCTGGT
AGAGCAGAGGACTGAAAATCTGAGCCTTGGTATGGAAACCTACTAAGTGA
CAACTTTCAAATTCAGAGAAACCCTGGAATTAATAAAAATGGGCAATCCT
GAGCCAAATCCGGTTTTCCGAAAACAAACAAAAGTTGAAAAAGAAAAAGG
ATAGGTGCAGAGACTCAATGGAAGCTGTTCTAACAAATGGAGTTGACTGC
TTTGGTCGACGAATCTTTCTCATAAAGTGTGAAAGTATATACATTTGTAT
TGAATACTTTATCAAATGAAATGATTAATGACTACCAAAATTTCGAAGAG
TTGGTGTTAATCAATTCCACATAGAAGAAAGAGTCGAGTATTCATTGATC
AAATTATTCACTCCATAGTCCGATAGATCTTTTGAAGAATTGATTAATCG
GACGAGAATAAAGATAGAGTCCCGTTCTACATGTCAATACCGGCAACAAT
GAAATTTTTAGTAATAGGAAAATCCGTCGACTT
>ww19646
ATAAGACTCTGTCTTAGTGTATAGGAGTTATTGAAGAAAATAAAGGAACA
ATACTCACCTTCTAAGAAGGTGAGTATTGTTCCTTTATTTTCTTTTTATT
TAGTTGTATTTTAGTTACATGGACTTTTATTCCTTACAAAAGAAAAAGAA
GAAAAGGGGGATTCATGATTGAGGATCTTATTTGTTCTGTTTTGTTTGTA
ATTTCTATAATTCCGTCCCTATTTTTTATATTTA-ATATATAAA-TATAA
AAAATAGATTTATATATTAAGCAAAAGCCTATTTGACATCCCAACGATTT
CTCCTATATCTATTTTCGTTAGTGGTTCCAAATTCCTCACCTTTCTCATT
CACTCTATTCTTTTACAAACGGATCTGTCCGAAAACGCCTTTCATCTTAC
ACAAGTCTTGTATGATACACATACAAATGACCATCTTTGAACAAGGAATG
AATCGCCTTTTGAATTTGAATGATTCACGATGGATATTATTTCTCAGACT
GAAACTTACAAAGTCGTCTTATTGAAGATCCAAGAAATTACAGTACCCGA
AAGTTGGGAATCTTCTTTCATACTTTTAATTGACATAGACCCCAGTCATC
TAATAAAATAAGGATGATACATTGGGAGTGGTCGGGATAGCTCAGCTGGT
AGAGCAGAGGACTGAAAATCTGAGCCTTGGTATGGAAACCTACTAAGTGA
CAACTTTCAAATTCAGAGAAACCCTGGAATTAATAAAAATGGGCAATCCT
GAGCCAAATCCGGTTTTCCGAAAACAAACAAAAGTTGAAAAAGAAAAAGG
ATAGGTGCAGAGACTCAATGGAAGCTGTTCTAACAAATGGAGTTGACTGC
TTTGGTCGACGAATCTTTCTCATAAAGTGTGAAAGTATATACATTTGTAT
TGAATACTTTATCAAATGAAATGATTAATGACTACCAAAATTTCGAAGAG
TTGGTGTTAATCAATTCCACATAGAAGAAAGAGTCGAGTATTCATTGATC
AAATTATTCACTCCATAGTCCGATAGATCTTTTGAAGAATTGATTAATCG
GACGAGAATAAAGATAGAGTCCCGTTCTACATGTCAATACCGGCAACAAT
GAAATTTTTAGTAATAGGAAAATCCGTCGACTT
>ww19647
ATAAGACTCTGTCTTAGTGTATAGGAGTTATTGAAGAAAATAAAGGAACA
ATACTCACCTTCTAAGAAGGTGAGTATTGTTCCTTTATTTTCTTTTTATT
TAGTTGTATTTTAGTTACATGGACTTTTATTCCTTACAAAAGAAAAAGAA
GAAAAGGGGGATTCATGATTGAGGATCTTATTTGTTCTGTTTTGTTTGTA
ATTTCTATAATTCCGTCCCTATTTTTTATATTTATATATATAAA-TATAA
AAAATAGATTTATATATTAAGCAAAAGCCTATTTGACATCCCAACGATTT
CTCCTATATCTATTTTCGTTAGTGGTTCCAAATTCCTCACCTTTCTCATT
CACTCTATTCTTTTACAAACGGATCTGTCCGAAAACGCCTTTCATCTTAC
ACAAGTCTTGTATGATACACATACAAATGACCATCTTTGAACAAGGAATG
AATCGCCTTTTGAATTTGAATGATTCACGATGGATATTATTTCTCAGACT
GAAACTTACAAAGTCGTCTTATTGAAGATCCAAGAAATTACAGTACCCGA
AAGTTGGGAATCTTCTTTCATACTTTTAATTGACATAGACCCCAGTCATC
TAATAAAATAAGGATGATACGTTGGGAGTGGTCGGGATAGCTCAGCTGGT
AGAGCAGAGGACTGAAAATCTGAGCCTTGGTATGGAAACCTACTAAGTGA
CAACTTTCAAATTCAGAGAAACCCTGGAATTAATAAAAATGGGCAATCCT
GAGCCAAATCCGGTTTTCCGAAAACAAACAAAAGTTGAAAAAGAAAAAGG
ATAGGTGCAGAGACTCAATGGAAGCTGTTCTAACAAATGGAGTTGACTGC
TTTGGTCGACGAATCTTTCTCATAAAGTGTGAAAGTATATACATTTGTAT
TGAATACTTTATCAAATGAAATGATTAATGACTACCAAAATTTAGAAGAG
TTGGTGTTAATCAATTCCACATAGAAGAAAGAGTCGAGTATTCATTGATC
AAATTATTCACTCCATAGTCCGATAGATCTTTTGAAGAATTGATTAATCG
GACGAGAATAAAGATAGAGTCCCGTTCTACATGTCAATACCGGCAACAAT
GAAATTTTTAGTAATAGGAAAATCCGTCGACTT
>ww19649
ATAAGACTCTGTCTTAGTGTATAGGAGTTATTGAAGAAAATAAAGGAACA
ATACTCACCTTCTTAGAAGGTGAGTATTGTTCCTTTATTTTCTTTTTATT
TAGTTGTATTTTAGTTACATGGACTTTTATTCCTTACAAAAGAAAAAGAA
GAAAAGGGGGATTCATGATTGAGGATCTTATTTGTTCTGTTTTGTTTGTA
ATTTCTATAATTCCGTCCCTATTTTTTATATTTA-ATATATAAA-TATAA
AAAATAGATTTATATATTAAGCAAAAGCCTATTTGACATCCCAACGATTT
CTCCTATATCTATTTTCGTTAGTGGTTCCAAATTCCTCACCTTTCTCATT
CACTCTATTCTTTTACAAACGGATCTGTCCGAAAACGCCTTTCATCTTAC
ACAAGTCTTGTATGATACACATACAAATGACCATCTTTGAACAAGGAATG
AATCGCCTTTTGAATTTGAATGATTCACGATGGATATTATTTCTCAGACT
GAAACTTACAAAGTCGTCTTATTGAAGATCCAAGAAATTACAGTACCCGA
AAGTTGGGAATCTTCTTTCATACTTTTAATTGACATAGACCCCAGTCATC
TAATAAAATAAGGATGATACGTTGGGAGTGGTCGGGATAGCTCAGCTGGT
AGAGCAGAGGACTGAAAATCTGAGCCTTGGTATGGAAACCTACTAAGTGA
CAACTTTCAAATTCAGAGAAACCCTGGAATTAATAAAAATGGGCAATCCT
GAGCCAAATCCGGTTTTCCGAAAACAAACAAAAGTTGAAAAAGAAAAAGG
ATAGGTGCAGAGACTCAATGGAAGCTGTTCTAACAAATGGAGTTGACTGC
TTTGGTCGACGAATCTTTCTCATAAAGTGTGAAAGTATATACATTTGTAT
TGAATACTTTATCAAATGAAATGATTAATGACTACCAAAATTTCGAAGAG
TTGGTGTTAATCAATTCCACATAGAAGAAAGAGTCGAGTATTCATTGATC
AAATTATTCACTCCATAGTCCGATAGATCTTTTGAAGAATTGATTAATCG
GACGAGAATAAAGATAGAGTCCCGTTCTACATGTCAATACCGGCAACAAT
GAAATTTTTAGTAATAGGAAAATCCGTCGACTT
>ww20699
ATAAGACTCTGTCTTAGTGTATAGGAGTTATTGAAGAAAATAAAGGAACA
ATACTCACCTTCTTAGAAGGTGAGTATTGTTCCTTTATTTTCTTTTTATT
TAGTTGTATTTTAGTTACATGGACTTTTATTCCTTACAAAAGAAAAAGAA
GAAAAGGGGGATTCATGATTGAGGATCTTATTTGTTCTGTTTTGTTTGTA
ATTTCTATAATTCCGTCCCTATTTTTTATATTTA-ATATATAAA-TATAA
AAAATAGATTTATATATTAAGCAAAAGCCTATTTGACATCCCAACGATTT
CTCCTATATCTATTTTCGTTAGTGGTTCCAAATTCCTCACCTTTCTCATT
CACTCTATTCTTTTACAAACGGATCTGTCCGAAAACGCCTTTCATCTTAC
ACAAGTCTTGTATGATACACATACAAATGACCATCTTTGAACAAGGAATG
AATCGCCTTTTGAATTTGAATGATTCACGATGGATATTATTTCTCAGACT
GAAACTTACAAAGTCGTCTTATTGAAGATCCAAGAAATTACAGTACCCGA
AAGTTGGGAATCTTCTTTCATACTTTTAATTGACATAGACCCCAGTCATC
TAATAAAATAAGGATGATACGTTGGGAGTGGTCGGGATAGCTCAGCTGGT
AGAGCAGAGGACTGAAAATCTGAGCCTTGGTATGGAAACCTACTAAGTGA
CAACTTTCAAATTCAGAGAAACCCTGGAATTAATAAAAATGGGCAATCCT
GAGCCAAATCCGGTTTTCCGAAAACAAACAAAAGTTGAAAAAGAAAAAGG
ATAGGTGCAGAGACTCAATGGAAGCTGTTCTAACAAATGGAGTTGACTGC
TTTGGTCGACGAATCTTTCTCATAAAGTGTGAAAGTATATACATTTGTAT
TGAATACTTTATCAAATGAAATGATTAATGACTACCAAAATTTCGAAGAG
TTGGTGTTAATCAATTCCACATAGAAGAAAGAGTCGAGTATTCATTGATC
AAATTATTCACTCCATAGTCCGATAGATCTTTTGAAGAATTGATTAATCG
GACGAGAATAAAGATAGAGTCCCGTTCTACATGTCAATACCGGCAACAAT
GAAATTTTTAGTAATAGGAAAATCCGTCGACTT
>ww20700
ATAAGACTCTGTCTTAGTGTATAGGAGTTATTGAAGAAAATAAAGGAACA
ATACTCACCTTCTTAGAAGGTGAGTATTGTTCCTTTATTTTCTTTTTATT
TAGTTGTATTTTAGTTACATGGACTTTTATTCCTTACAAAAGAAAAAGAA
GAAAAGGGGGATTCATGATTGAGGATCTTATTTGTTCTGTTTTGTTTGTA
ATTTCTATAATTCCGTCCCTATTTTTTATATTTA-ATATATAAA-TATAA
AAAATAGATTTATATATTAAGCAAAAGCCTATTTGACATCCCAACGATTT
CTCCTATATCTATTTTCGTTAGTGGTTCCAAATTCCTCACCTTTCTCATT
CACTCTATTCTTTTACAAACGGATCTGTCCGAAAACGCCTTTCATCTTAC
ACAAGTCTTGTATGATACACATACAAATGACCATCTTTGAACAAGGAATG
AATCGCCTTTTGAATTTGAATGATTCACGATGGATATTATTTCTCAGACT
GAAACTTACAAAGTCGTCTTATTGAAGATCCAAGAAATTACAGTACCCGA
AAGTTGGGAATCTTCTTTCATACTTTTAATTGACATAGACCCCAGTCATC
TAATAAAATAAGGATGATACGTTGGGAGTGGTCGGGATAGCTCAGCTGGT
AGAGCAGAGGACTGAAAATCTGAGCCTTGGTATGGAAACCTACTAAGTGA
CAACTTTCAAATTCAGAGAAACCCTGGAATTAATAAAAATGGGCAATCCT
GAGCCAAATCCGGTTTTCCGAAAACAAACAAAAGTTGAAAAAGAAAAAGG
ATAGGTGCAGAGACTCAATGGAAGCTGTTCTAACAAATGGAGTTGACTGC
TTTGGTCGACGAATCTTTCTCATAAAGTGTGAAAGTATATACATTTGTAT
TGAATACTTTATCAAATGAAATGATTAATGACTACCAAAATTTCGAAGAG
TTGGTGTTAATCAATTCCACATAGAAGAAAGAGTCGAGTATTCATTGATC
AAATTATTCACTCCATAGTCCGATAGATCTTTTGAAGAATTGATTAATCG
GACGAGAATAAAGATAGAGTCCCGTTCTACATGTCAATACCGGCAACAAT
GAAATTTTTAGTAATAGGAAAATCCGTCGACTT
>ww21245
ATAAGACTCTGTCTTAGTGTATAGGAGTTATTGAAGAAAATAAAGGAACA
ATACTCACCTTCTTAGAAGGTGAGTATTGTTCCTTTATTTTCTTTTTATT
TAGTTGTATTTTAGTTACATGGACTTTTATTCCTTACAAAAGAAAAAGAA
GAAAAGGGGGATTCATGATTGAGGATCTTATTTGTTCTGTTTTGTTTGTA
ATTTCTATAATTCCGTCCCTATTTTTTATATTTA-ATATATAAA-TATAA
AAAATAGATTTATATATTAAGCAAAAGCCTATTTGACATCCCAACGATTT
CTCCTATATCTATTTTCGTTAGTGGTTCCAAATTCCTCACCTTTCTCATT
CACTCTATTCTTTTACAAACGGATCTGTCCGAAAACGCCTTTCATCTTAC
ACAAGTCTTGTATGATACACATACAAATGACCATCTTTGAACAAGGAATG
AATCGCCTTTTGAATTTGAATGATTCACGATGGATATTATTTCTCAGACT
GAAACTTACAAAGTCGTCTTATTGAAGATCCAAGAAATTACAGTACCCGA
AAGTTGGGAATCTTCTTTCATACTTTTAATTGACATAGACCCCAGTCATC
TAATAAAATAAGGATGATACATTGGGAGTGGTCGGGATAGCTCAGCTGGT
AGAGCAGAGGACTGAAAATCTGAGCCTTGGTATGGAAACCTACTAAGTGA
CAACTTTCAAATTCAGAGAAACCCTGGAATTAATAAAAATGGGCAATCCT
GAGCCAAATCCGGTTTTCCGAAAACAAACAAAAGTTGAAAAAGAAAAAGG
ATAGGTGCAGAGACTCAATGGAAGCTGTTCTAACAAATGGAGTTGACTGC
TTTGGTCGACGAATCTTTCTCATAAAGTGTGAAAGTATATACATTTGTAT
TGAATACTTTATCAAATGAAATGATTAATGACTACCAAAATTTCGAAGAG
TTGGTGTTAATCAATTCCACATAGAAGAAAGAGTCGAGTATTCATTGATC
AAATTATTCACTCCATAGTCCGATAGATCTTTTGAAGAATTGATTAATCG
GACGAGAATAAAGATAGAGTCCCGTTCTACATGTCAATACCGGCAACAAT
GAAATTTTTAGTAATAGGAAAATCCGTCGACTT
>ww21246
ATAAGACTCTGTCTTAGTGTATAGGAGTTATTGAAGAAAATAAAGGAACA
ATACTCACCTTCTTAGAAGGTGAGTATTGTTCCTTTATTTTCTTTTTATT
TAGTTGTATTTTAGTTACATGGACTTTTATTCCTTACAAAAGAAAAAGAA
GAAAAGGGGGATTCATGATTGAGGATCTTATTTGTTCTGTTTTGTTTGTA
ATTTCTATAATTCCGTCCCTATTTTTTATATTTA-ATATATAAA-TATAA
AAAATAGATTTATATATTAAGCAAAAGCCTATTTGACATCCCAACGATTT
CTCCTATATCTATTTTCGTTAGTGGTTCCAAATTCCTCACCTTTCTCATT
CACTCTATTCTTTTACAAACGGATCTGTCCGAAAACGCCTTTCATCTTAC
ACAAGTCTTGTATGATACACATACAAATGACCATCTTTGAACAAGGAATG
AATCGCCTTTTGAATTTGAATGATTCACGATGGATATTATTTCTCAGACT
GAAACTTACAAAGTCGTCTTATTGAAGATCCAAGAAATTACAGTACCCGA
AAGTTGGGAATCTTCTTTCATACTTTTAATTGACATAGACCCCAGTCATC
TAATAAAATAAGGATGATACATTGGGAGTGGTCGGGATAGCTCAGCTGGT
AGAGCAGAGGACTGAAAATCTGAGCCTTGGTATGGAAACCTACTAAGTGA
CAACTTTCAAATTCAGAGAAACCCTGGAATTAATAAAAATGGGCAATCCT
GAGCCAAATCCGGTTTTCCGAAAACAAACAAAAGTTGAAAAAGAAAAAGG
ATAGGTGCAGAGACTCAATGGAAGCTGTTCTAACAAATGGAGTTGACTGC
TTTGGTCGACGAATCTTTCTCATAAAGTGTGAAAGTATATACATTTGTAT
TGAATACTTTATCAAATGAAATGATTAATGACTACCAAAATTTCGAAGAG
TTGGTGTTAATCAATTCCACATAGAAGAAAGAGTCGAGTATTCATTGATC
AAATTATTCACTCCATAGTCCGATAGATCTTTTGAAGAATTGATTAATCG
GACGAGAATAAAGATAGAGTCCCGTTCTACATGTCAATACCGGCAACAAT
GAAATTTTTAGTAATAGGAAAATCCGTCGACTT
>ww21247
ATAAGACTCTGTCTTAGTGTATAGGAGTTATTGAAGAAAATAAAGGAACA
ATACTCACCTTCTTAGAAGGTGAGTATTGTTCCTTTATTTTCTTTTTATT
TAGTTGTATTTTAGTTACATGGACTTTTATTCCTTACAAAAGAAAAAGAA
GAAAAGGGGGATTCATGATTGAGGATCTTATTTGTTCTGTTTTGTTTGTA
ATTTCTATAATTCCGTCCCTATTTTTTATATTTA-ATATATAAA-TATAA
AAAATAGATTTATATATTAAGCAAAAGCCTATTTGACATCCCAACGATTT
CTCCTATATCTATTTTCGTTAGTGGTTCCAAATTCCTCACCTTTCTCATT
CACTCTATTCTTTTACAAACGGATCTGTCCGAAAACGCCTTTCATCTTAC
ACAAGTCTTGTATGATACACATACAAATGACCATCTTTGAACAAGGAATG
AATCGCCTTTTGAATTTGAATGATTCACGATGGATATTATTTCTCAGACT
GAAACTTACAAAGTCGTCTTATTGAAGATCCAAGAAATTACAGTACCCGA
AAGTTGGGAATCTTCTTTCATACTTTTAATTGACATAGACCCCAGTCATC
TAATAAAATAAGGATGATACATTGGGAGTGGTCGGGATAGCTCAGCTGGT
AGAGCAGAGGACTGAAAATCTGAGCCTTGGTATGGAAACCTACTAAGTGA
CAACTTTCAAATTCAGAGAAACCCTGGAATTAATAAAAATGGGCAATCCT
GAGCCAAATCCGGTTTTCCGAAAACAAACAAAAGTTGAAAAAGAAAAAGG
ATAGGTGCAGAGACTCAATGGAAGCTGTTCTAACAAATGGAGTTGACTGC
TTTGGTCGACGAATCTTTCTCATAAAGTGTGAAAGTATATACATTTGTAT
TGAATACTTTATCAAATGAAATGATTAATGACTACCAAAATTTCGAAGAG
TTGGTGTTAATCAATTCCACATAGAAGAAAGAGTCGAGTATTCATTGATC
AAATTATTCACTCCATAGTCCGATAGATCTTTTGAAGAATTGATTAATCG
GACGAGAATAAAGATAGAGTCCCGTTCTACATGTCAATACCGGCAACAAT
GAAATTTTTAGTAATAGGAAAATCCGTCGACTT
>ww21248
ATAAGACTCTGTCTTAGTGTATAGGAGTTATTGAAGAAAATAAAGGAACA
ATACTCACCTTCTTAGAAGGTGAGTATTGTTCCTTTATTTTCTTTTTATT
TAGTTGTATTTTAGTTACATGGACTTTTATTCCTTACAAAAGAAAAAGAA
GAAAAGGGGGATTCATGATTGAGGATCTTATTTGTTCTGTTTTGTTTGTA
ATTTCTATAATTCCGTCCCTATTTTTTATATTTA-ATATATAAA-TATAA
AAAATAGATTTATATATTAAGCAAAAGCCTATTTGACATCCCAACGATTT
CTCCTATATCTATTTTCGTTAGTGGTTCCAAATTCCTCACCTTTCTCATT
CACTCTATTCTTTTACAAACGGATCTGTCCGAAAACGCCTTTCATCTTAC
ACAAGTCTTGTATGATACACATACAAATGACCATCTTTGAACAAGGAATG
AATCGCCTTTTGAATTTGAATGATTCACGATGGATATTATTTCTCAGACT
GAAACTTACAAAGTCGTCTTATTGAAGATCCAAGAAATTACAGTACCCGA
AAGTTGGGAATCTTCTTTCATACTTTTAATTGACATAGACCCCAGTCATC
TAATAAAATAAGGATGATACATTGGGAGTGGTCGGGATAGCTCAGCTGGT
AGAGCAGAGGACTGAAAATCTGAGCCTTGGTATGGAAACCTACTAAGTGA
CAACTTTCAAATTCAGAGAAACCCTGGAATTAATAAAAATGGGCAATCCT
GAGCCAAATCCGGTTTTCCGAAAACAAACAAAAGTTGAAAAAGAAAAAGG
ATAGGTGCAGAGACTCAATGGAAGCTGTTCTAACAAATGGAGTTGACTGC
TTTGGTCGACGAATCTTTCTCATAAAGTGTGAAAGTATATACATTTGTAT
TGAATACTTTATCAAATGAAATGATTAATGACTACCAAAATTTCGAAGAG
TTGGTGTTAATCAATTCCACATAGAAGAAAGAGTCGAGTATTCATTGATC
AAATTATTCACTCCATAGTCCGATAGATCTTTTGAAGAATTGATTAATCG
GACGAGAATAAAGATAGAGTCCCGTTCTACATGTCAATACCGGCAACAAT
GAAATTTTTAGTAATAGGAAAATCCGTCGACTT
>ww21255
ATAAGACTCTGTCTTAGTGTATAGGAGTTATTGAAGAAAATAAAGGAACA
ATACTCACCTTCTTAGAAGGTGAGTATTGTTCCTTTATTTTCTTTTTATT
TAGTTGTATTTTAGTTACATGGACTTTTATTCCTTACAAAAGAAAAAGAA
GAAAAGGGGGATTCATGATTGAGGATCTTATTTGTTCTGTTTTGTTTGTA
ATTTCTATAATTCCGTCCCTATTTTTTATATTTA-ATATATAAA-TATAA
AAAATAGATTTATATATTAAGCAAAAGCCTATTTGACATCCCAACGATTT
CTCCTATATCTATTTTCGTTAGTGGTTCCAAATTCCTCACCTTTCTCATT
CACTCTATTCTTTTACAAACGGATCTGTCCGAAAACGCCTTTCATCTTAC
ACAAGTCTTGTATGATACACATACAAATGACCATCTTTGAACAAGGAATG
AATCGCCTTTTGAATTTGAATGATTCACGATGGATATTATTTCTCAGACT
GAAACTTACAAAGTCGTCTTATTGAAGATCCAAGAAATTACAGTACCCGA
AAGTTGGGAATCTTCTTTCATACTTTTAATTGACATAGACCCCAGTCATC
TAATAAAATAAGGATGATACATTGGGAGTGGTCGGGATAGCTCAGCTGGT
AGAGCAGAGGACTGAAAATCTGAGCCTTGGTATGGAAACCTACTAAGTGA
CAACTTTCAAATTCAGAGAAACCCTGGAATTAATAAAAATGGGCAATCCT
GAGCCAAATCCGGTTTTCCGAAAACAAACAAAAGTTGAAAAAGAAAAAGG
ATAGGTGCAGAGACTCAATGGAAGCTGTTCTAACAAATGGAGTTGACTGC
TTTGGTCGACGAATCTTTCTCATAAAGTGTGAAAGTATATACATTTGTAT
TGAATACTTTATCAAATGAAATGATTAATGACTACCAAAATTTCGAAGAG
TTGGTGTTAATCAATTCCACATAGAAGAAAGAGTCGAGTATTCATTGATC
AAATTATTCACTCCATAGTCCGATAGATCTTTTGAAGAATTGATTAATCG
GACGAGAATAAAGATAGAGTCCCGTTCTACATGTCAATACCGGCAACAAT
GAAATTTTTAGTAATAGGAAAATCCGTCGACTT
>ww21256
ATAAGACTCTGTCTTAGTGTATAGGAGTTATTGAAGAAAATAAAGGAACA
ATACTCACCTTCTTAGAAGGTGAGTATTGTTCCTTTATTTTCTTTTTATT
TAGTTGTATTTTAGTTACATGGACTTTTATTCCTTACAAAAGAAAAAGAA
GAAAAGGGGGATTCATGATTGAGGATCTTATTTGTTCTGTTTTGTTTGTA
ATTTCTATAATTCCGTCCCTATTTTTTATATTTA-ATATATAAA-TATAA
AAAATAGATTTATATATTAAGCAAAAGCCTATTTGACATCCCAACGATTT
CTCCTATATCTATTTTCGTTAGTGGTTCCAAATTCCTCACCTTTCTCATT
CACTCTATTCTTTTACAAACGGATCTGTCCGAAAACGCCTTTCATCTTAC
ACAAGTCTTGTATGATACACATACAAATGACCATCTTTGAACAAGGAATG
AATCGCCTTTTGAATTTGAATGATTCACGATGGATATTATTTCTCAGACT
GAAACTTACAAAGTCGTCTTATTGAAGATCCAAGAAATTACAGTACCCGA
AAGTTGGGAATCTTCTTTCATACTTTTAATTGACATAGACCCCAGTCATC
TAATAAAATAAGGATGATACATTGGGAGTGGTCGGGATAGCTCAGCTGGT
AGAGCAGAGGACTGAAAATCTGAGCCTTGGTATGGAAACCTACTAAGTGA
CAACTTTCAAATTCAGAGAAACCCTGGAATTAATAAAAATGGGCAATCCT
GAGCCAAATCCGGTTTTCCGAAAACAAACAAAAGTTGAAAAAGAAAAAGG
ATAGGTGCAGAGACTCAATGGAAGCTGTTCTAACAAATGGAGTTGACTGC
TTTGGTCGACGAATCTTTCTCATAAAGTGTGAAAGTATATACATTTGTAT
TGAATACTTTATCAAATGAAATGATTAATGACTACCAAAATTTCGAAGAG
TTGGTGTTAATCAATTCCACATAGAAGAAAGAGTCGAGTATTCATTGATC
AAATTATTCACTCCATAGTCCGATAGATCTTTTGAAGAATTGATTAATCG
GACGAGAATAAAGATAGAGTCCCGTTCTACATGTCAATACCGGCAACAAT
GAAATTTTTAGTAATAGGAAAATCCGTCGACTT
>ww21258
ATAAGACTCTGTCTTAGTGTATAGGAGTTATTGAAGAAAATAAAGGAACA
ATACTCACCTTCTTAGAAGGTGAGTATTGTTCCTTTATTTTCTTTTTATT
TAGTTGTATTTTAGTTACATGGACTTTTATTCCTTACAAAAGAAAAAGAA
GAAAAGGGGGATTCATGATTGAGGATCTTATTTGTTCTGTTTTGTTTGTA
ATTTCTATAATTCCGTCCCTATTTTTTATATTTA-ATATATAAA-TATAA
AAAATAGATTTATATATTAAGCAAAAGCCTATTTGACATCCCAACGATTT
CTCCTATATCTATTTTCGTTAGTGGTTCCAAATTCCTCACCTTTCTCATT
CACTCTATTCTTTTACAAACGGATCTGTCCGAAAACGCCTTTCATCTTAC
ACAAGTCTTGTATGATACACATACAAATGACCATCTTTGAACAAGGAATG
AATCGCCTTTTGAATTTGAATGATTCACGATGGATATTATTTCTCAGACT
GAAACTTACAAAGTCGTCTTATTGAAGATCCAAGAAATTACAGTACCCGA
AAGTTGGGAATCTTCTTTCATACTTTTAATTGACATAGACCCCAGTCATC
TAATAAAATAAGGATGATACATTGGGAGTGGTCGGGATAGCTCAGCTGGT
AGAGCAGAGGACTGAAAATCTGAGCCTTGGTATGGAAACCTACTAAGTGA
CAACTTTCAAATTCAGAGAAACCCTGGAATTAATAAAAATGGGCAATCCT
GAGCCAAATCCGGTTTTCCGAAAACAAACAAAAGTTGAAAAAGAAAAAGG
ATAGGTGCAGAGACTCAATGGAAGCTGTTCTAACAAATGGAGTTGACTGC
TTTGGTCGACGAATCTTTCTCATAAAGTGTGAAAGTATATACATTTGTAT
TGAATACTTTATCAAATGAAATGATTAATGACTACCAAAATTTCGAAGAG
TTGGTGTTAATCAATTCCACATAGAAGAAAGAGTCGAGTATTCATTGATC
AAATTATTCACTCCATAGTCCGATAGATCTTTTGAAGAATTGATTAATCG
GACGAGAATAAAGATAGAGTCCCGTTCTACATGTCAATACCGGCAACAAT
GAAATTTTTAGTAATAGGAAAATCCGTCGACTT
>ww21259
ATAAGACTCTGTCTTAGTGTATAGGAGTTATTGAAGAAAATAAAGGAACA
ATACTCACCTTCTTAGAAGGTGAGTATTGTTCCTTTATTTTCTTTTTATT
TAGTTGTATTTTAGTTACATGGACTTTTATTCCTTACAAAAGAAAAAGAA
GAAAAGGGGGATTCATGATTGAGGATCTTATTTGTTCTGTTTTGTTTGTA
ATTTCTATAATTCCGTCCCTATTTTTTATATTTA-ATATATAAA-TATAA
AAAATAGATTTATATATTAAGCAAAAGCCTATTTGACATCCCAACGATTT
CTCCTATATCTATTTTCGTTAGTGGTTCCAAATTCCTCACCTTTCTCATT
CACTCTATTCTTTTACAAACGGATCTGTCCGAAAACGCCTTTCATCTTAC
ACAAGTCTTGTATGATACACATACAAATGACCATCTTTGAACAAGGAATG
AATCGCCTTTTGAATTTGAATGATTCACGATGGATATTATTTCTCAGACT
GAAACTTACAAAGTCGTCTTATTGAAGATCCAAGAAATTACAGTACCCGA
AAGTTGGGAATCTTCTTTCATACTTTTAATTGACATAGACCCCAGTCATC
TAATAAAATAAGGATGATACATTGGGAGTGGTCGGGATAGCTCAGCTGGT
AGAGCAGAGGACTGAAAATCTGAGCCTTGGTATGGAAACCTACTAAGTGA
CAACTTTCAAATTCAGAGAAACCCTGGAATTAATAAAAATGGGCAATCCT
GAGCCAAATCCGGTTTTCCGAAAACAAACAAAAGTTGAAAAAGAAAAAGG
ATAGGTGCAGAGACTCAATGGAAGCTGTTCTAACAAATGGAGTTGACTGC
TTTGGTCGACGAATCTTTCTCATAAAGTGTGAAAGTATATACATTTGTAT
TGAATACTTTATCAAATGAAATGATTAATGACTACCAAAATTTCGAAGAG
TTGGTGTTAATCAATTCCACATAGAAGAAAGAGTCGAGTATTCATTGATC
AAATTATTCACTCCATAGTCCGATAGATCTTTTGAAGAATTGATTAATCG
GACGAGAATAAAGATAGAGTCCCGTTCTACATGTCAATACCGGCAACAAT
GAAATTTTTAGTAATAGGAAAATCCGTCGACTT
>ww21260
ATAAGACTCTGTCTTAGTGTATAGGAGTTATTGAAGAAAATAAAGGAACA
ATACTCACCTTCTAAGAAGGTGAGTATTGTTCCTTTATTTTCTTTTTATT
TAGTTGTATTTTAGTTACATGGACTTTTATTCCTTACAAAAGAAAAAGAA
GAAAAGGGGGATTCATGATTGAGGATCTTATTTGTTCTGTTTTGTTTGTA
ATTTCTATAATTCCGTCCCTATTTTTTATATTTA-ATATATAAA-TATAA
AAAATAGATTTATATATTAAGCAAAAGCCTATTTGACATCCCAACGATTT
CTCCTATATCTATTTTCGTTAGTGGTTCCAAATTCCTCACCTTTCTCATT
CACTCTATTCTTTTACAAACGGATCTGTCCGAAAACGCCTTTCATCTTAC
ACAAGTCTTGTATGATACACATACAAATGACCATCTTTGAACAAGGAATG
AATCGCCTTTTGAATTTGAATGATTCACGATGGATATTATTTCTCAGACT
GAAACTTACAAAGTCGTCTTATTGAAGATCCAAGAAATTACAGTACCCGA
AAGTTGGGAATCTTCTTTCATACTTTTAATTGACATAGACCCCAGTCATC
TAATAAAATAAGGATGATACATTGGGAGTGGTCGGGATAGCTCAGCTGGT
AGAGCAGAGGACTGAAAATCTGAGCCTTGGTATGGAAACCTACTAAGTGA
CAACTTTCAAATTCAGAGAAACCCTGGAATTAATAAAAATGGGCAATCCT
GAGCCAAATCCGGTTTTCCGAAAACAAACAAAAGTTGAAAAAGAAAAAGG
ATAGGTGCAGAGACTCAATGGAAGCTGTTCTAACAAATGGAGTTGACTGC
TTTGGTCGACGAATCTTTCTCATAAAGTGTGAAAGTATATACATTTGTAT
TGAATACTTTATCAAATGAAATGATTAATGACTACCAAAATTTCGAAGAG
TTGGTGTTAATCAATTCCACATAGAAGAAAGAGTCGAGTATTCATTGATC
AAATTATTCACTCCATAGTCCGATAGATCTTTTGAAGAATTGATTAATCG
GACGAGAATAAAGATAGAGTCCCGTTCTACATGTCAATACCGGCAACAAT
GAAATTTTTAGTAATAGGAAAATCCGTCGACTT
>ww21264
ATAAGACTCTGTCTTAGTGTATAGGAGTTATTGAAGAAAATAAAGGAACA
ATACTCACCTTCTTAGAAGGTGAGTATTGTTCCTTTATTTTCTTTTTATT
TAGTTGTATTTTAGTTACATGGACTTTTATTCCTTACAAAAGAAAAAGAA
GAAAAGGGGGATTCATGATTGAGGATCTTATTTGTTCTGTTTTGTTTGTA
ATTTCTATAATTCCGTCCCTATTTTTTATATTTA-ATATATAAA-TATAA
AAAATAGATTTATATATTAAGCAAAAGCCTATTTGACATCCCAACGATTT
CTCCTATATCTATTTTCGTTAGTGGTTCCAAATTCCTCACCTTTCTCATT
CACTCTATTCTTTTACAAACGGATCTGTCCGAAAACGCCTTTCATCTTAC
ACAAGTCTTGTATGATACACATACAAATGACCATCTTTGAACAAGGAATG
AATCGCCTTTTGAATTTGAATGATTCACGATGGATATTATTTCTCAGACT
GAAACTTACAAAGTCGTCTTATTGAAGATCCAAGAAATTACAGTACCCGA
AAGTTGGGAATCTTCTTTCATACTTTTAATTGACATAGACCCCAGTCATC
TAATAAAATAAGGATGATACATTGGGAGTGGTCGGGATAGCTCAGCTGGT
AGAGCAGAGGACTGAAAATCTGAGCCTTGGTATGGAAACCTACTAAGTGA
CAACTTTCAAATTCAGAGAAACCCTGGAATTAATAAAAATGGGCAATCCT
GAGCCAAATCCGGTTTTCCGAAAACAAACAAAAGTTGAAAAAGAAAAAGG
ATAGGTGCAGAGACTCAATGGAAGCTGTTCTAACAAATGGAGTTGACTGC
TTTGGTCGACGAATCTTTCTCATAAAGTGTGAAAGTATATACATTTGTAT
TGAATACTTTATCAAATGAAATGATTAATGACTACCAAAATTTCGAAGAG
TTGGTGTTAATCAATTCCACATAGAAGAAAGAGTCGAGTATTCATTGATC
AAATTATTCACTCCATAGTCCGATAGATCTTTTGAAGAATTGATTAATCG
GACGAGAATAAAGATAGAGTCCCGTTCTACATGTCAATACCGGCAACAAT
GAAATTTTTAGTAATAGGAAAATCCGTCGACTT
>ww21269
ATAAGACTCTGTCTTAGTGTATAGGAGTTATTGAAGAAAATAAAGGAACA
ATACTCACCTTCTTAGAAGGTGAGTATTGTTCCTTTATTTTCTTTTTATT
TAGTTGTATTTTAGTTACATGGACTTTTATTCCTTACAAAAGAAAAAGAA
GAAAAGGGGGATTCATGATTGAGGATCTTATTTGTTCTGTTTTGTTTGTA
ATTTCTATAATTCCGTCCCTATTTTTTATATTTA-ATATATAAA-TATAA
AAAATAGATTTATATATTAAGCAAAAGCCTATTTGACATCCCAACGATTT
CTCCTATATCTATTTTCGTTAGTGGTTCCAAATTCCTCACCTTTCTCATT
CACTCTATTCTTTTACAAACGGATCTGTCCGAAAACGCCTTTCATCTTAC
ACAAGTCTTGTATGATACACATACAAATGACCATCTTTGAACAAGGAATG
AATCGCCTTTTGAATTTGAATGATTCACGATGGATATTATTTCTCAGACT
GAAACTTACAAAGTCGTCTTATTGAAGATCCAAGAAATTACAGTACCCGA
AAGTTGGGAATCTTCTTTCATACTTTTAATTGACATAGACCCCAGTCATC
TAATAAAATAAGGATGATACATTGGGAGTGGTCGGGATAGCTCAGCTGGT
AGAGCAGAGGACTGAAAATCTGAGCCTTGGTATGGAAACCTACTAAGTGA
CAACTTTCAAATTCAGAGAAACCCTGGAATTAATAAAAATGGGCAATCCT
GAGCCAAATCCGGTTTTCCGAAAACAAACAAAAGTTGAAAAAGAAAAAGG
ATAGGTGCAGAGACTCAATGGAAGCTGTTCTAACAAATGGAGTTGACTGC
TTTGGTCGACGAATCTTTCTCATAAAGTGTGAAAGTATATACATTTGTAT
TGAATACTTTATCAAATGAAATGATTAATGACTACCAAAATTTCGAAGAG
TTGGTGTTAATCAATTCCACATAGAAGAAAGAGTCGAGTATTCATTGATC
AAATTATTCACTCCATAGTCCGATAGATCTTTTGAAGAATTGATTAATCG
GACGAGAATAAAGATAGAGTCCCGTTCTACATGTCAATACCGGCAACAAT
GAAATTTTTAGTAATAGGAAAATCCGTCGACTT
>ww21270
ATAAGACTCTGTCTTAGTGTATAGGAGTTATTGAAGAAAATAAAGGAACA
ATACTCACCTTCTTAGAAGGTGAGTATTGTTCCTTTATTTTCTTTTTATT
TAGTTGTATTTTAGTTACATGGACTTTTATTCCTTACAAAAGAAAAAGAA
GAAAAGGGGGATTCATGATTGAGGATCTTATTTGTTCTGTTTTGTTTGTA
ATTTCTATAATTCCGTCCCTATTTTTTAGATTTA-ATATATAAA-TCTAA
AAAATAGATTTATATATTAAGCAAAAGCCTATTTGACATCCCAACGATTT
CTCCTATATCTATTTTCGTTAGTGGTTCAAAATTCCTCACCTTTCTCATT
CACTCTATTCTTTTACAAACGGATCTGGCCGAAAACGCCTTTCATCTTAC
ACAAGTCTTGTATGATACACATACAAATGACCATCTTTGAACAAGGAATG
AATCGCCTTTTGAATTTGAATGATTCACGATGGATATTATTTCTCAGACT
GAAACTTACAAAGTCGTCTTATTGAAGATCCAAGAAATTACAGTACCCGA
AAGTTGGGAATCTTCTTTCATACTTTTAATTGACATAGACCCCAGTCATC
TAATAAAATAAGGATGATACATTGGGAGTGGTCGGGATAGCTCAGCTGGT
AGAGCAGAGGACTGAAAATCTGAGCCTTGGTATGGAAACCTACTAAGTGA
CAACTTTCAAATTCAGAGAAACCCTGGAATTAATAAAAATGGGCAATCCT
GAGCCAAATCCGGTTTTCCGAAAACAAACAAAAGTTGAAAAAGAAAAAGG
ATAGGTGCAGAGACTCAATGGAAGCTGTTCTAACAAATGGAGTTGACTGC
TTTGGTCGACGAATCTTTCTCATAAAGTGTGAAAGTATATACATTTGTAT
TGAATACTTTATCAAATGAAATGATTAATGACTACCAAAATTTAGAAGAG
TTGGTGTTAATCAATTCCACATAGAAGAAAGAGTCGAGTATTCATTGATC
AAATTATTCACTCCATAGTCCGATAGATCTTTTGAAGAACTGATTAATCG
GACGAGAATAAAGATAGAGTCCCGTTCTACATGTCAATACCGGCAACAAT
GAAATTTTTAGTAATAGGAAAATCCGTCGACTT
>ww21271
ATAAGACTCTGTCTTAGTGTATAGGAGTTATTGAAGAAAATAAAGGAACA
ATACTCACCTTCTTAGAAGGTGAGTATTGTTCCTTTATTTTCTTTTTATT
TAGTTGTATTTTAGTTACATGGACTTTTATTCCTTACAAAAGAAAAAGAA
GAAAAGGGGGATTCATGATTGAGGATCTTATTTGTTCTGTTTTGTTTGTA
ATTTCTATAATTCCGTCCCTATTTTTTATATTTA-ATATATAAA-TATAA
AAAATAGATTTATATATTAAGCAAAAGCCTATTTGACATCCCAACGATTT
CTCCTATATCTATTTTCGTTAGTGGTTCCAAATTCCTCACCTTTCTCATT
CACTCTATTCTTTTACAAACGGATCTGTCCGAAAACGCCTTTCATCTTAC
ACAAGTCTTGTATGATACACATACAAATGACCATCTTTGAACAAGGAATG
AATCGCCTTTTGAATTTGAATGATTCACGATGGATATTATTTCTCAGACT
GAAACTTACAAAGTCGTCTTATTGAAGATCCAAGAAATTACAGTACCCGA
AAGTTGGGAATCTTCTTTCATACTTTTAATTGACATAGACCCCAGTCATC
TAATAAAATAAGGATGATACATTGGGAGTGGTCGGGATAGCTCAGCTGGT
AGAGCAGAGGACTGAAAATCTGAGCCTTGGTATGGAAACCTACTAAGTGA
CAACTTTCAAATTCAGAGAAACCCTGGAATTAATAAAAATGGGCAATCCT
GAGCCAAATCCGGTTTTCCGAAAACAAACAAAAGTTGAAAAAGAAAAAGG
ATAGGTGCAGAGACTCAATGGAAGCTGTTCTAACAAATGGAGTTGACTGC
TTTGGTCGACGAATCTTTCTCATAAAGTGTGAAAGTATATACATTTGTAT
TGAATACTTTATCAAATGAAATGATTAATGACTACCAAAATTTCGAAGAG
TTGGTGTTAATCAATTCCACATAGAAGAAAGAGTCGAGTATTCATTGATC
AAATTATTCACTCCATAGTCCGATAGATCTTTTGAAGAATTGATTAATCG
GACGAGAATAAAGATAGAGTCCCGTTCTACATGTCAATACCGGCAACAAT
GAAATTTTTAGTAATAGGAAAATCCGTCGACTT
>ww21274
ATAAGACTCTGTCTTAGTGTATAGGAGTTATTGAAGAAAATAAAGGAACA
ATACTCACCTTCTTAGAAGGTGAGTATTGTTCCTTTATTTTCTTTTTATT
TAGTTGTATTTTAGTTACATGGACTTTTATTCCTTACAAAAGAAAAAGAA
GAAAAGGGGGATTCATGATTGAGGATCTTATTTGTTCTGTTTTGTTTGTA
ATTTCTATAATTCCGTCCCTATTTTTTATATTTA-ATATATAAA-TATAA
AAAATAGATTTATATATTAAGCAAAAGCCTATTTGACATCCCAACGATTT
CTCCTATATCTATTTTCGTTAGTGGTTCCAAATTCCTCACCTTTCTCATT
CACTCTATTCTTTTACAAACGGATCTGTCCGAAAACGCCTTTCATCTTAC
ACAAGTCTTGTATGATACACATACAAATGACCATCTTTGAACAAGGAATG
AATCGCCTTTTGAATTTGAATGATTCACGATGGATATTATTTCTCAGACT
GAAACTTACAAAGTCGTCTTATTGAAGATCCAAGAAATTACAGTACCCGA
AAGTTGGGAATCTTCTTTCATACTTTTAATTGACATAGACCCCAGTCATC
TAATAAAATAAGGATGATACATTGGGAGTGGTCGGGATAGCTCAGCTGGT
AGAGCAGAGGACTGAAAATCTGAGCCTTGGTATGGAAACCTACTAAGTGA
CAACTTTCAAATTCAGAGAAACCCTGGAATTAATAAAAATGGGCAATCCT
GAGCCAAATCCGGTTTTCCGAAAACAAACAAAAGTTGAAAAAGAAAAAGG
ATAGGTGCAGAGACTCAATGGAAGCTGTTCTAACAAATGGAGTTGACTGC
TTTGGTCGACGAATCTTTCTCATAAAGTGTGAAAGTATATACATTTGTAT
TGAATACTTTATCAAATGAAATGATTAATGACTACCAAAATTTCGAAGAG
TTGGTGTTAATCAATTCCACATAGAAGAAAGAGTCGAGTATTCATTGATC
AAATTATTCACTCCATAGTCCGATAGATCTTTTGAAGAATTGATTAATCG
GACGAGAATAAAGATAGAGTCCCGTTCTACATGTCAATACCGGCAACAAT
GAAATTTTTAGTAATAGGAAAATCCGTCGACTT
>ww21277
ATAAGACTCTGTCTTAGTGTATAGGAGTTATTGAAGAAAATAAAGGAACA
ATACTCACCTTCTTAGAAGGTGAGTATTGTTCCTTTATTTTCTTTTTATT
TAGTTGTATTTTAGTTACATGGACTTTTATTCCTTACAAAAGAAAAAGAA
GAAAAGGGGGATTCATGATTGAGGATCTTATTTGTTCTGTTTTGTTTGTA
ATTTCTATAATTCCGTCCCTATTTTTTATATTTA-ATATATAAA-TATAA
AAAATAGATTTATATATTAAGCAAAAGCCTATTTGACATCCCAACGATTT
CTCCTATATCTATTTTCGTTAGTGGTTCCAAATTCCTCACCTTTCTCATT
CACTCTATTCTTTTACAAACGGATCTGTCCGAAAACGCCTTTCATCTTAC
ACAAGTCTTGTATGATACACATACAAATGACCATCTTTGAACAAGGAATG
AATCGCCTTTTGAATTTGAATGATTCACGATGGATATTATTTCTCAGACT
GAAACTTACAAAGTCGTCTTATTGAAGATCCAAGAAATTACAGTACCCGA
AAGTTGGGAATCTTCTTTCATACTTTTAATTGACATAGACCCCAGTCATC
TAATAAAATAAGGATGATACATTGGGAGTGGTCGGGATAGCTCAGCTGGT
AGAGCAGAGGACTGAAAATCTGAGCCTTGGTATGGAAACCTACTAAGTGA
CAACTTTCAAATTCAGAGAAACCCTGGAATTAATAAAAATGGGCAATCCT
GAGCCAAATCCGGTTTTCCGAAAACAAACAAAAGTTGAAAAAGAAAAAGG
ATAGGTGCAGAGACTCAATGGAAGCTGTTCTAACAAATGGAGTTGACTGC
TTTGGTCGACGAATCTTTCTCATAAAGTGTGAAAGTATATACATTTGTAT
TGAATACTTTATCAAATGAAATGATTAATGACTACCAAAATTTCGAAGAG
TTGGTGTTAATCAATTCCACATAGAAGAAAGAGTCGAGTATTCATTGATC
AAATTATTCACTCCATAGTCCGATAGATCTTTTGAAGAATTGATTAATCG
GACGAGAATAAAGATAGAGTCCCGTTCTACATGTCAATACCGGCAACAAT
GAAATTTTTAGTAATAGGAAAATCCGTCGACTT
>ww21278
ATAAGACTCTGTCTTAGTGTATAGGAGTTATTGAAGAAAATAAAGGAACA
ATACTCACCTTCTTAGAAGGTGAGTATTGTTCCTTTATTTTCTTTTTATT
TAGTTGTATTTTAGTTACATGGACTTTTATTCCTTACAAAAGAAAAAGAA
GAAAAGGGGGATTCATGATTGAGGATCTTATTTGTTCTGTTTTGTTTGTA
ATTTCTATAATTCCGTCCCTATTTTTTATATTTA-ATATATAAA-TATAA
AAAATAGATTTATATATTAAGCAAAAGCCTATTTGACATCCCAACGATTT
CTCCTATATCTATTTTCGTTAGTGGTTCCAAATTCCTCACCTTTCTCATT
CACTCTATTCTTTTACAAACGGATCTGTCCGAAAACGCCTTTCATCTTAC
ACAAGTCTTGTATGATACACATACAAATGACCATCTTTGAACAAGGAATG
AATCGCCTTTTGAATTTGAATGATTCACGATGGATATTATTTCTCAGACT
GAAACTTACAAAGTCGTCTTATTGAAGATCCAAGAAATTACAGTACCCGA
AAGTTGGGAATCTTCTTTCATACTTTTAATTGACATAGACCCCAGTCATC
TAATAAAATAAGGATGATACATTGGGAGTGGTCGGGATAGCTCAGCTGGT
AGAGCAGAGGACTGAAAATCTGAGCCTTGGTATGGAAACCTACTAAGTGA
CAACTTTCAAATTCAGAGAAACCCTGGAATTAATAAAAATGGGCAATCCT
GAGCCAAATCCGGTTTTCCGAAAACAAACAAAAGTTGAAAAAGAAAAAGG
ATAGGTGCAGAGACTCAATGGAAGCTGTTCTAACAAATGGAGTTGACTGC
TTTGGTCGACGAATCTTTCTCATAAAGTGTGAAAGTATATACATTTGTAT
TGAATACTTTATCAAATGAAATGATTAATGACTACCAAAATTTCGAAGAG
TTGGTGTTAATCAATTCCACATAGAAGAAAGAGTCGAGTATTCATTGATC
AAATTATTCACTCCATAGTCCGATAGATCTTTTGAAGAATTGATTAATCG
GACGAGAATAAAGATAGAGTCCCGTTCTACATGTCAATACCGGCAACAAT
GAAATTTTTAGTAATAGGAAAATCCGTCGACTT
>ww21279
ATAAGACTCTGTCTTAGTGTATAGGAGTTATTGAAGAAAATAAAGGAACA
ATACTCACCTTCTTAGAAGGTGAGTATTGTTCCTTTATTTTCTTTTTATT
TAGTTGTATTTTAGTTACATGGACTTTTATTCCTTACAAAAGAAAAAGAA
GAAAAGGGGGATTCATGATTGAGGATCTTATTTGTTCTGTTTTGTTTGTA
ATTTCTATAATTCCGTCCCTATTTTTTATATTTA-ATATATAAA-TATAA
AAAATAGATTTATATATTAAGCAAAAGCCTATTTGACATCCCAACGATTT
CTCCTATATCTATTTTCGTTAGTGGTTCCAAATTCCTCACCTTTCTCATT
CACTCTATTCTTTTACAAACGGATCTGTCCGAAAACGCCTTTCATCTTAC
ACAAGTCTTGTATGATACACATACAAATGACCATCTTTGAACAAGGAATG
AATCGCCTTTTGAATTTGAATGATTCACGATGGATATTATTTCTCAGACT
GAAACTTACAAAGTCGTCTTATTGAAGATCCAAGAAATTACAGTACCCGA
AAGTTGGGAATCTTCTTTCATACTTTTAATTGACATAGACCCCAGTCATC
TAATAAAATAAGGATGATACGTTGGGAGTGGTCGGGATAGCTCAGCTGGT
AGAGCAGAGGACTGAAAATCTGAGCCTTGGTATGGAAACCTACTAAGTGA
CAACTTTCAAATTCAGAGAAACCCTGGAATTAATAAAAATGGGCAATCCT
GAGCCAAATCCGGTTTTCCGAAAACAAACAAAAGTTGAAAAAGAAAAAGG
ATAGGTGCAGAGACTCAATGGAAGCTGTTCTAACAAATGGAGTTGACTGC
TTTGGTCGACGAATCTTTCTCATAAAGTGTGAAAGTATATACATTTGTAT
TGAATACTTTATCAAATGAAATGATTAATGACTACCAAAATTTAGAAGAG
TTGGTGTTAATCAATTCCACATAGAAGAAAGAGTCGAGTATTCATTGATC
AAATTATTCACTCCATAGTCCGATAGATCTTTTGAAGAATTGATTAATCG
GACGAGAATAAAGATAGAGTCCCGTTCTACATGTCAATACCGGCAACAAT
GAAATTTTTAGTAATAGGAAAATCCGTCGACTT
>ww21285
ATAAGACTCTGTCTTAGTGTATAGGAGTTATTGAAGAAAATAAAGGAACA
ATACTCACCTTCTTAGAAGGTGAGTATTGTTCCTTTATTTTCTTTTTATT
TAGTTGTATTTTAGTTACATGGACTTTTATTCCTTACAAAAGAAAAAGAA
GAAAAGGGGGATTCATGATTGAGGATCTTATTTGTTCTGTTTTGTTTGTA
ATTTCTATAATTCCGTCCCTATTTTTTATATTTA-ATATATAAA-TATAA
AAAATAGATTTATATATTAAGCAAAAGCCTATTTGACATCCCAACGATTT
CTCCTATATCTATTTTCGTTAGTGGTTCCAAATTCCTCACCTTTCTCATT
CACTCTATTCTTTTACAAACGGATCTGTCCGAAAACGCCTTTCATCTTAC
ACAAGTCTTGTATGATACACATACAAATGACCATCTTTGAACAAGGAATG
AATCGCCTTTTGAATTTGAATGATTCACGATGGATATTATTTCTCAGACT
GAAACTTACAAAGTCGTCTTATTGAAGATCCAAGAAATTACAGTACCCGA
AAGTTGGGAATCTTCTTTCATACTTTTAATTGACATAGACCCCAGTCATC
TAATAAAATAAGGATGATACATTGGGAGTGGTCGGGATAGCTCAGCTGGT
AGAGCAGAGGACTGAAAATCTGAGCCTTGGTATGGAAACCTACTAAGTGA
CAACTTTCAAATTCAGAGAAACCCTGGAATTAATAAAAATGGGCAATCCT
GAGCCAAATCCGGTTTTCCGAAAACAAACAAAAGTTGAAAAAGAAAAAGG
ATAGGTGCAGAGACTCAATGGAAGCTGTTCTAACAAATGGAGTTGACTGC
TTTGGTCGACGAATCTTTCTCATAAAGTGTGAAAGTATATACATTTGTAT
TGAATACTTTATCAAATGAAATGATTAATGACTACCAAAATTTCGAAGAG
TTGGTGTTAATCAATTCCACATAGAAGAAAGAGTCGAGTATTCATTGATC
AAATTATTCACTCCATAGTCCGATAGATCTTTTGAAGAATTGATTAATCG
GACGAGAATAAAGATAGAGTCCCGTTCTACATGTCAATACCGGCAACAAT
GAAATTTTTAGTAATAGGAAAATCCGTCGACTT
>ww21286
ATAAGACTCTGTCTTAGTGTATAGGAGTTATTGAAGAAAATAAAGGAACA
ATACTCACCTTCTTAGAAGGTGAGTATTGTTCCTTTATTTTCTTTTTATT
TAGTTGTATTTTAGTTACATGGACTTTTATTCCTTACAAAAGAAAAAGAA
GAAAAGGGGGATTCATGATTGAGGATCTTATTTGTTCTGTTTTGTTTGTA
ATTTCTATAATTCCGTCCCTATTTTTTATATTTA-ATATATAAA-TATAA
AAAATAGATTTATATATTAAGCAAAAGCCTATTTGACATCCCAACGATTT
CTCCTATATCTATTTTCGTTAGTGGTTCCAAATTCCTCACCTTTCTCATT
CACTCTATTCTTTTACAAACGGATCTGTCCGAAAACGCCTTTCATCTTAC
ACAAGTCTTGTATGATACACATACAAATGACCATCTTTGAACAAGGAATG
AATCGCCTTTTGAATTTGAATGATTCACGATGGATATTATTTCTCAGACT
GAAACTTACAAAGTCGTCTTATTGAAGATCCAAGAAATTACAGTACCCGA
AAGTTGGGAATCTTCTTTCATACTTTTAATTGACATAGACCCCAGTCATC
TAATAAAATAAGGATGATACATTGGGAGTGGTCGGGATAGCTCAGCTGGT
AGAGCAGAGGACTGAAAATCTGAGCCTTGGTATGGAAACCTACTAAGTGA
CAACTTTCAAATTCAGAGAAACCCTGGAATTAATAAAAATGGGCAATCCT
GAGCCAAATCCGGTTTTCCGAAAACAAACAAAAGTTGAAAAAGAAAAAGG
ATAGGTGCAGAGACTCAATGGAAGCTGTTCTAACAAATGGAGTTGACTGC
TTTGGTCGACGAATCTTTCTCATAAAGTGTGAAAGTATATACATTTGTAT
TGAATACTTTATCAAATGAAATGATTAATGACTACCAAAATTTCGAAGAG
TTGGTGTTAATCAATTCCACATAGAAGAAAGAGTCGAGTATTCATTGATC
AAATTATTCACTCCATAGTCCGATAGATCTTTTGAAGAATTGATTAATCG
GACGAGAATAAAGATAGAGTCCCGTTCTACATGTCAATACCGGCAACAAT
GAAATTTTTAGTAATAGGAAAATCCGTCGACTT
>ww21891
ATAAGACTCTGTCTTAGTGTATAGGAGTTATTGAAGAAAATAAAGGAACA
ATACTCACCTTCTTAGAAGGTGAGTATTGTTCCTTTATTTTCTTTTTATT
TAGTTGTATTTTAGTTACATGGACTTTTATTCCTTACAAAAGAAAAAGAA
GAAAAGGGGGATTCATGATTGAGGATCTTATTTGTTCTGTTTTGTTTGTA
ATTTCTATAATTCCGTCCCTATTTTTTATATTTA-ATATATAAA-TATAA
AAAATAGATTTATATATTAAGCAAAAGCCTATTTGACATCCCAACGATTT
CTCCTATATCTATTTTCGTTAGTGGTTCCAAATTCCTCACCTTTCTCATT
CACTCTATTCTTTTACAAACGGATCTGTCCGAAAACGCCTTTCATCTTAC
ACAAGTCTTGTATGATACACATACAAATGACCATCTTTGAACAAGGAATG
AATCGCCTTTTGAATTTGAATGATTCACGATGGATATTATTTCTCAGACT
GAAACTTACAAAGTCGTCTTATTGAAGATCCAAGAAATTACAGTACCCGA
AAGTTGGGAATCTTCTTTCATACTTTTAATTGACATAGACCCCAGTCATC
TAATAAAATAAGGATGATACATTGGGAGTGGTCGGGATAGCTCAGCTGGT
AGAGCAGAGGACTGAAAATCTGAGCCTTGGTATGGAAACCTACTAAGTGA
CAACTTTCAAATTCAGAGAAACCCTGGAATTAATAAAAATGGGCAATCCT
GAGCCAAATCCGGTTTTCCGAAAACAAACAAAAGTTGAAAAAGAAAAAGG
ATAGGTGCAGAGACTCAATGGAAGCTGTTCTAACAAATGGAGTTGACTGC
TTTGGTCGACGAATCTTTCTCATAAAGTGTGAAAGTATATACATTTGTAT
TGAATACTTTATCAAATGAAATGATTAATGACTACCAAAATTTCGAAGAG
TTGGTGTTAATCAATTCCACATAGAAGAAAGAGTCGAGTATTCATTGATC
AAATTATTCACTCCATAGTCCGATAGATCTTTTGAAGAATTGATTAATCG
GACGAGAATAAAGATAGAGTCCCGTTCTACATGTCAATACCGGCAACAAT
GAAATTTTTAGTAATAGGAAAATCCGTCGACTT
>ww21892
ATAAGACTCTGTCTTAGTGTATAGGAGTTATTGAAGAAAATAAAGGAACA
ATACTCACCTTCTTAGAAGGTGAGTATTGTTCCTTTATTTTCTTTTTATT
TAGTTGTATTTTAGTTACATGGACTTTTATTCCTTACAAAAGAAAAAGAA
GAAAAGGGGGATTCATGATTGAGGATCTTATTTGTTCTGTTTTGTTTGTA
ATTTCTATAATTCCGTCCCTATTTTTTATATTTA-ATATATAAA-TATAA
AAAATAGATTTATATATTAAGCAAAAGCCTATTTGACATCCCAACGATTT
CTCCTATATCTATTTTCGTTAGTGGTTCCAAATTCCTCACCTTTCTCATT
CACTCTATTCTTTTACAAACGGATCTGTCCGAAAACGCCTTTCATCTTAC
ACAAGTCTTGTATGATACACATACAAATGACCATCTTTGAACAAGGAATG
AATCGCCTTTTGAATTTGAATGATTCACGATGGATATTATTTCTCAGACT
GAAACTTACAAAGTCGTCTTATTGAAGATCCAAGAAATTACAGTACCCGA
AAGTTGGGAATCTTCTTTCATACTTTTAATTGACATAGACCCCAGTCATC
TAATAAAATAAGGATGATACATTGGGAGTGGTCGGGATAGCTCAGCTGGT
AGAGCAGAGGACTGAAAATCTGAGCCTTGGTATGGAAACCTACTAAGTGA
CAACTTTCAAATTCAGAGAAACCCTGGAATTAATAAAAATGGGCAATCCT
GAGCCAAATCCGGTTTTCCGAAAACAAACAAAAGTTGAAAAAGAAAAAGG
ATAGGTGCAGAGACTCAATGGAAGCTGTTCTAACAAATGGAGTTGACTGC
TTTGGTCGACGAATCTTTCTCATAAAGTGTGAAAGTATATACATTTGTAT
TGAATACTTTATCAAATGAAATGATTAATGACTACCAAAATTTCGAAGAG
TTGGTGTTAATCAATTCCACATAGAAGAAAGAGTCGAGTATTCATTGATC
AAATTATTCACTCCATAGTCCGATAGATCTTTTGAAGAATTGATTAATCG
GACGAGAATAAAGATAGAGTCCCGTTCTACATGTCAATACCGGCAACAAT
GAAATTTTTAGTAATAGGAAAATCCGTCGACTT
>ww21893
ATAAGACTCTGTCTTAGTGTATAGGAGTTATTGAAGAAAATAAAGGAACA
ATACTCACCTTCTAAGAAGGTGAGTATTGTTCCTTTATTTTCTTTTTATT
TAGTTGTATTTTAGTTACATGGACTTTTATTCCTTACAAAAGAAAAAGAA
GAAAAGGGGGATTCATGATTGAGGATCTTATTTGTTCTGTTTTGTTTGTA
ATTTCTATAATTCCGTCCCTATTTTTTATATTTA-ATATATAAA-TATAA
AAAATAGATTTATATATTAAGCAAAAGCCTATTTGACATCCCAACGATTT
CTCCTATATCTATTTTCGTTAGTGGTTCCAAATTCCTCACCTTTCTCATT
CACTCTATTCTTTTACAAACGGATCTGTCCGAAAACGCCTTTCATCTTAC
ACAAGTCTTGTATGATACACATACAAATGACCATCTTTGAACAAGGAATG
AATCGCCTTTTGAATTTGAATGATTCACGATGGATATTATTTCTCAGACT
GAAACTTACAAAGTCGTCTTATTGAAGATCCAAGAAATTACAGTACCCGA
AAGTTGGGAATCTTCTTTCATACTTTTAATTGACATAGACCCCAGTCATC
TAATAAAATAAGGATGATACATTGGGAGTGGTCGGGATAGCTCAGCTGGT
AGAGCAGAGGACTGAAAATCTGAGCCTTGGTATGGAAACCTACTAAGTGA
CAACTTTCAAATTCAGAGAAACCCTGGAATTAATAAAAATGGGCAATCCT
GAGCCAAATCCGGTTTTCCGAAAACAAACAAAAGTTGAAAAAGAAAAAGG
ATAGGTGCAGAGACTCAATGGAAGCTGTTCTAACAAATGGAGTTGACTGC
TTTGGTCGACGAATCTTTCTCATAAAGTGTGAAAGTATATACATTTGTAT
TGAATACTTTATCAAATGAAATGATTAATGACTACCAAAATTTCGAAGAG
TTGGTGTTAATCAATTCCACATAGAAGAAAGAGTCGAGTATTCATTGATC
AAATTATTCACTCCATAGTCCGATAGATCTTTTGAAGAATTGATTAATCG
GACGAGAATAAAGATAGAGTCCCGTTCTACATGTCAATACCGGCAACAAT
GAAATTTTTAGTAATAGGAAAATCCGTCGACTT
>ww21894
ATAAGACTCTGTCTTAGTGTATAGGAGTTATTGAAGAAAATAAAGGAACA
ATACTCACCTTCTAAGAAGGTGAGTATTGTTCCTTTATTTTCTTTTTATT
TAGTTGTATTTTAGTTACATGGACTTTTATTCCTTACAAAAGAAAAAGAA
GAAAAGGGGGATTCATGATTGAGGATCTTATTTGTTCTGTTTTGTTTGTA
ATTTCTATAATTCCGTCCCTATTTTTTATATTTA-ATATATAAA-TATAA
AAAATAGATTTATATATTAAGCAAAAGCCTATTTGACATCCCAACGATTT
CTCCTATATCTATTTTCGTTAGTGGTTCCAAATTCCTCACCTTTCTCATT
CACTCTATTCTTTTACAAACGGATCTGTCCGAAAACGCCTTTCATCTTAC
ACAAGTCTTGTATGATACACATACAAATGACCATCTTTGAACAAGGAATG
AATCGCCTTTTGAATTTGAATGATTCACGATGGATATTATTTCTCAGACT
GAAACTTACAAAGTCGTCTTATTGAAGATCCAAGAAATTACAGTACCCGA
AAGTTGGGAATCTTCTTTCATACTTTTAATTGACATAGACCCCAGTCATC
TAATAAAATAAGGATGATACATTGGGAGTGGTCGGGATAGCTCAGCTGGT
AGAGCAGAGGACTGAAAATCTGAGCCTTGGTATGGAAACCTACTAAGTGA
CAACTTTCAAATTCAGAGAAACCCTGGAATTAATAAAAATGGGCAATCCT
GAGCCAAATCCGGTTTTCCGAAAACAAACAAAAGTTGAAAAAGAAAAAGG
ATAGGTGCAGAGACTCAATGGAAGCTGTTCTAACAAATGGAGTTGACTGC
TTTGGTCGACGAATCTTTCTCATAAAGTGTGAAAGTATATACATTTGTAT
TGAATACTTTATCAAATGAAATGATTAATGACTACCAAAATTTCGAAGAG
TTGGTGTTAATCAATTCCACATAGAAGAAAGAGTCGAGTATTCATTGATC
AAATTATTCACTCCATAGTCCGATAGATCTTTTGAAGAATTGATTAATCG
GACGAGAATAAAGATAGAGTCCCGTTCTACATGTCAATACCGGCAACAAT
GAAATTTTTAGTAATAGGAAAATCCGTCGACTT
>ww21895
ATAAGACTCTGTCTTAGTGTATAGGAGTTATTGAAGAAAATAAAGGAACA
ATACTCACCTTCTTAGAAGGTGAGTATTGTTCCTTTATTTTCTTTTTATT
TAGTTGTATTTTAGTTACATGGACTTTTATTCCTTACAAAAGAAAAAGAA
GAAAAGGGGGATTCATGATTGAGGATCTTATTTGTTCTGTTTTGTTTGTA
ATTTCTATAATTCCGTCCCTATTTTTTATATTTA-ATATATAAA-TATAA
AAAATAGATTTATATATTAAGCAAAAGCCTATTTGACATCCCAACGATTT
CTCCTATATCTATTTTCGTTAGTGGTTCCAAATTCCTCACCTTTCTCATT
CACTCTATTCTTTTACAAACGGATCTGTCCGAAAACGCCTTTCATCTTAC
ACAAGTCTTGTATGATACACATACAAATGACCATCTTTGAACAAGGAATG
AATCGCCTTTTGAATTTGAATGATTCACGATGGATATTATTTCTCAGACT
GAAACTTACAAAGTCGTCTTATTGAAGATCCAAGAAATTACAGTACCCGA
AAGTTGGGAATCTTCTTTCATACTTTTAATTGACATAGACCCCAGTCATC
TAATAAAATAAGGATGATACATTGGGAGTGGTCGGGATAGCTCAGCTGGT
AGAGCAGAGGACTGAAAATCTGAGCCTTGGTATGGAAACCTACTAAGTGA
CAACTTTCAAATTCAGAGAAACCCTGGAATTAATAAAAATGGGCAATCCT
GAGCCAAATCCGGTTTTCCGAAAACAAACAAAAGTTGAAAAAGAAAAAGG
ATAGGTGCAGAGACTCAATGGAAGCTGTTCTAACAAATGGAGTTGACTGC
TTTGGTCGACGAATCTTTCTCATAAAGTGTGAAAGTATATACATTTGTAT
TGAATACTTTATCAAATGAAATGATTAATGACTACCAAAATTTCGAAGAG
TTGGTGTTAATCAATTCCACATAGAAGAAAGAGTCGAGTATTCATTGATC
AAATTATTCACTCCATAGTCCGATAGATCTTTTGAAGAATTGATTAATCG
GACGAGAATAAAGATAGAGTCCCGTTCTACATGTCAATACCGGCAACAAT
GAAATTTTTAGTAATAGGAAAATCCGTCGACTT
>ww21896
ATAAGACTCTGTCTTAGTGTATAGGAGTTATTGAAGAAAATAAAGGAACA
ATACTCACCTTCTTAGAAGGTGAGTATTGTTCCTTTATTTTCTTTTTATT
TAGTTGTATTTTAGTTACATGGACTTTTATTCCTTACAAAAGAAAAAGAA
GAAAAGGGGGATTCATGATTGAGGATCTTATTTGTTCTGTTTTGTTTGTA
ATTTCTATAATTCCGTCCCTATTTTTTATATTTA-ATATATAAA-TATAA
AAAATAGATTTATATATTAAGCAAAAGCCTATTTGACATCCCAACGATTT
CTCCTATATCTATTTTCGTTAGTGGTTCCAAATTCCTCACCTTTCTCATT
CACTCTATTCTTTTACAAACGGATCTGTCCGAAAACGCCTTTCATCTTAC
ACAAGTCTTGTATGATACACATACAAATGACCATCTTTGAACAAGGAATG
AATCGCCTTTTGAATTTGAATGATTCACGATGGATATTATTTCTCAGACT
GAAACTTACAAAGTCGTCTTATTGAAGATCCAAGAAATTACAGTACCCGA
AAGTTGGGAATCTTCTTTCATACTTTTAATTGACATAGACCCCAGTCATC
TAATAAAATAAGGATGATACATTGGGAGTGGTCGGGATAGCTCAGCTGGT
AGAGCAGAGGACTGAAAATCTGAGCCTTGGTATGGAAACCTACTAAGTGA
CAACTTTCAAATTCAGAGAAACCCTGGAATTAATAAAAATGGGCAATCCT
GAGCCAAATCCGGTTTTCCGAAAACAAACAAAAGTTGAAAAAGAAAAAGG
ATAGGTGCAGAGACTCAATGGAAGCTGTTCTAACAAATGGAGTTGACTGC
TTTGGTCGACGAATCTTTCTCATAAAGTGTGAAAGTATATACATTTGTAT
TGAATACTTTATCAAATGAAATGATTAATGACTACCAAAATTTCGAAGAG
TTGGTGTTAATCAATTCCACATAGAAGAAAGAGTCGAGTATTCATTGATC
AAATTATTCACTCCATAGTCCGATAGATCTTTTGAAGAATTGATTAATCG
GACGAGAATAAAGATAGAGTCCCGTTCTACATGTCAATACCGGCAACAAT
GAAATTTTTAGTAATAGGAAAATCCGTCGACTT
>ww21897
ATAAGACTCTGTCTTAGTGTATAGGAGTTATTGAAGAAAATAAAGGAACA
ATACTCACCTTCTTAGAAGGTGAGTATTGTTCCTTTATTTTCTTTTTATT
TAGTTGTATTTTAGTTACATGGACTTTTATTCCTTACAAAAGAAAAAGAA
GAAAAGGGGGATTCATGATTGAGGATCTTATTTGTTCTGTTTTGTTTGTA
ATTTCTATAATTCCGTCCCTATTTTTTATATTTA-ATATATAAA-TATAA
AAAATAGATTTATATATTAAGCAAAAGCCTATTTGACATCCCAACGATTT
CTCCTATATCTATTTTCGTTAGTGGTTCCAAATTCCTCACCTTTCTCATT
CACTCTATTCTTTTACAAACGGATCTGTCCGAAAACGCCTTTCATCTTAC
ACAAGTCTTGTATGATACACATACAAATGACCATCTTTGAACAAGGAATG
AATCGCCTTTTGAATTTGAATGATTCACGATGGATATTATTTCTCAGACT
GAAACTTACAAAGTCGTCTTATTGAAGATCCAAGAAATTACAGTACCCGA
AAGTTGGGAATCTTCTTTCATACTTTTAATTGACATAGACCCCAGTCATC
TAATAAAATAAGGATGATACATTGGGAGTGGTCGGGATAGCTCAGCTGGT
AGAGCAGAGGACTGAAAATCTGAGCCTTGGTATGGAAACCTACTAAGTGA
CAACTTTCAAATTCAGAGAAACCCTGGAATTAATAAAAATGGGCAATCCT
GAGCCAAATCCGGTTTTCCGAAAACAAACAAAAGTTGAAAAAGAAAAAGG
ATAGGTGCAGAGACTCAATGGAAGCTGTTCTAACAAATGGAGTTGACTGC
TTTGGTCGACGAATCTTTCTCATAAAGTGTGAAAGTATATACATTTGTAT
TGAATACTTTATCAAATGAAATGATTAATGACTACCAAAATTTCGAAGAG
TTGGTGTTAATCAATTCCACATAGAAGAAAGAGTCGAGTATTCATTGATC
AAATTATTCACTCCATAGTCCGATAGATCTTTTGAAGAATTGATTAATCG
GACGAGAATAAAGATAGAGTCCCGTTCTACATGTCAATACCGGCAACAAT
GAAATTTTTAGTAATAGGAAAATCCGTCGACTT
>ww21898
ATAAGACTCTGTCTTAGTGTATAGGAGTTATTGAAGAAAATAAAGGAACA
ATACTCACCTTCTTAGAAGGTGAGTATTGTTCCTTTATTTTCTTTTTATT
TAGTTGTATTTTAGTTACATGGACTTTTATTCCTTACAAAAGAAAAAGAA
GAAAAGGGGGATTCATGATTGAGGATCTTATTTGTTCTGTTTTGTTTGTA
ATTTCTATAATTCCGTCCCTATTTTTTATATTTA-ATATATAAA-TATAA
AAAATAGATTTATATATTAAGCAAAAGCCTATTTGACATCCCAACGATTT
CTCCTATATCTATTTTCGTTAGTGGTTCCAAATTCCTCACCTTTCTCATT
CACTCTATTCTTTTACAAACGGATCTGTCCGAAAACGCCTTTCATCTTAC
ACAAGTCTTGTATGATACACATACAAATGACCATCTTTGAACAAGGAATG
AATCGCCTTTTGAATTTGAATGATTCACGATGGATATTATTTCTCAGACT
GAAACTTACAAAGTCGTCTTATTGAAGATCCAAGAAATTACAGTACCCGA
AAGTTGGGAATCTTCTTTCATACTTTTAATTGACATAGACCCCAGTCATC
TAATAAAATAAGGATGATACATTGGGAGTGGTCGGGATAGCTCAGCTGGT
AGAGCAGAGGACTGAAAATCTGAGCCTTGGTATGGAAACCTACTAAGTGA
CAACTTTCAAATTCAGAGAAACCCTGGAATTAATAAAAATGGGCAATCCT
GAGCCAAATCCGGTTTTCCGAAAACAAACAAAAGTTGAAAAAGAAAAAGG
ATAGGTGCAGAGACTCAATGGAAGCTGTTCTAACAAATGGAGTTGACTGC
TTTGGTCGACGAATCTTTCTCATAAAGTGTGAAAGTATATACATTTGTAT
TGAATACTTTATCAAATGAAATGATTAATGACTACCAAAATTTCGAAGAG
TTGGTGTTAATCAATTCCACATAGAAGAAAGAGTCGAGTATTCATTGATC
AAATTATTCACTCCATAGTCCGATAGATCTTTTGAAGAATTGATTAATCG
GACGAGAATAAAGATAGAGTCCCGTTCTACATGTCAATACCGGCAACAAT
GAAATTTTTAGTAATAGGAAAATCCGTCGACTT
>ww21899
ATAAGACTCTGTCTTAGTGTATAGGAGTTATTGAAGAAAATAAAGGAACA
ATACTCACCTTCTTAGAAGGTGAGTATTGTTCCTTTATTTTCTTTTTATT
TAGTTGTATTTTAGTTACATGGACTTTTATTCCTTACAAAAGAAAAAGAA
GAAAAGGGGGATTCATGATTGAGGATCTTATTTGTTCTGTTTTGTTTGTA
ATTTCTATAATTCCGTCCCTATTTTTTATATTTA-ATATATAAA-TATAA
AAAATAGATTTATATATTAAGCAAAAGCCTATTTGACATCCCAACGATTT
CTCCTATATCTATTTTCGTTAGTGGTTCCAAATTCCTCACCTTTCTCATT
CACTCTATTCTTTTACAAACGGATCTGTCCGAAAACGCCTTTCATCTTAC
ACAAGTCTTGTATGATACACATACAAATGACCATCTTTGAACAAGGAATG
AATCGCCTTTTGAATTTGAATGATTCACGATGGATATTATTTCTCAGACT
GAAACTTACAAAGTCGTCTTATTGAAGATCCAAGAAATTACAGTACCCGA
AAGTTGGGAATCTTCTTTCATACTTTTAATTGACATAGACCCCAGTCATC
TAATAAAATAAGGATGATACATTGGGAGTGGTCGGGATAGCTCAGCTGGT
AGAGCAGAGGACTGAAAATCTGAGCCTTGGTATGGAAACCTACTAAGTGA
CAACTTTCAAATTCAGAGAAACCCTGGAATTAATAAAAATGGGCAATCCT
GAGCCAAATCCGGTTTTCCGAAAACAAACAAAAGTTGAAAAAGAAAAAGG
ATAGGTGCAGAGACTCAATGGAAGCTGTTCTAACAAATGGAGTTGACTGC
TTTGGTCGACGAATCTTTCTCATAAAGTGTGAAAGTATATACATTTGTAT
TGAATACTTTATCAAATGAAATGATTAATGACTACCAAAATTTCGAAGAG
TTGGTGTTAATCAATTCCACATAGAAGAAAGAGTCGAGTATTCATTGATC
AAATTATTCACTCCATAGTCCGATAGATCTTTTGAAGAATTGATTAATCG
GACGAGAATAAAGATAGAGTCCCGTTCTACATGTCAATACCGGCAACAAT
GAAATTTTTAGTAATAGGAAAATCCGTCGACTT
>ww21900
ATAAGACTCTGTCTTAGTGTATAGGAGTTATTGAAGAAAATAAAGGAACA
ATACTCACCTTCTTAGAAGGTGAGTATTGTTCCTTTATTTTCTTTTTATT
TAGTTGTATTTTAGTTACATGGACTTTTATTCCTTACAAAAGAAAAAGAA
GAAAAGGGGGATTCATGATTGAGGATCTTATTTGTTCTGTTTTGTTTGTA
ATTTCTATAATTCCGTCCCTATTTTTTATATTTA-ATATATAAA-TATAA
AAAATAGATTTATATATTAAGCAAAAGCCTATTTGACATCCCAACGATTT
CTCCTATATCTATTTTCGTTAGTGGTTCCAAATTCCTCACCTTTCTCATT
CACTCTATTCTTTTACAAACGGATCTGTCCGAAAACGCCTTTCATCTTAC
ACAAGTCTTGTATGATACACATACAAATGACCATCTTTGAACAAGGAATG
AATCGCCTTTTGAATTTGAATGATTCACGATGGATATTATTTCTCAGACT
GAAACTTACAAAGTCGTCTTATTGAAGATCCAAGAAATTACAGTACCCGA
AAGTTGGGAATCTTCTTTCATACTTTTAATTGACATAGACCCCAGTCATC
TAATAAAATAAGGATGATACATTGGGAGTGGTCGGGATAGCTCAGCTGGT
AGAGCAGAGGACTGAAAATCTGAGCCTTGGTATGGAAACCTACTAAGTGA
CAACTTTCAAATTCAGAGAAACCCTGGAATTAATAAAAATGGGCAATCCT
GAGCCAAATCCGGTTTTCCGAAAACAAACAAAAGTTGAAAAAGAAAAAGG
ATAGGTGCAGAGACTCAATGGAAGCTGTTCTAACAAATGGAGTTGACTGC
TTTGGTCGACGAATCTTTCTCATAAAGTGTGAAAGTATATACATTTGTAT
TGAATACTTTATCAAATGAAATGATTAATGACTACCAAAATTTCGAAGAG
TTGGTGTTAATCAATTCCACATAGAAGAAAGAGTCGAGTATTCATTGATC
AAATTATTCACTCCATAGTCCGATAGATCTTTTGAAGAATTGATTAATCG
GACGAGAATAAAGATAGAGTCCCGTTCTACATGTCAATACCGGCAACAAT
GAAATTTTTAGTAATAGGAAAATCCGTCGACTT
>ww20612
ATAAGACTCTGTCTTAGTGTATAGGAGTTATTGAAGAAAATAAAGGAACA
ATACTCACCTTCTTAGAAGGTGAGTATTGTTCCTTTATTTTCTTTTTATT
TAGTTGTATTTTAGTTACATGGACTTTTATTCCTTACAAAAGAAAAAGAA
GAAAAGGGGGATTCATGATTGAGGATCTTATTTGTTCTGTTTTGTTTGTA
ATTTCTATAATTCCGTCCCTATTTTTTATATTTATATATATAAA-TATAA
AAAATAGATTTATATATTAAGCAAAAGCCTATTTGACATCCCAACGATTT
CTCCTATATCTATTTTCGTTAGTGGTTCCAAATTCCTCACCTTTCTCATT
CACTCTATTCTTTTACAAACGGATCTGTCCGAAAACGCCTTTCATCTTAC
ACAAGTCTTGTATGATACACATACAAATGACCATCTTTGAACAAGGAATG
AATCGCCTTTTGAATTTGAATGATTCACGATGGATATTATTTCTCAGACT
GAAACTTACAAAGTCGTCTTATTGAAGATCCAAGAAATTACAGTACCCGA
AAGTTGGGAATCTTCTTTCATACTTTTAATTGACATAGACCCCAGTCATC
TAATAAAATAAGGATGATACGTTGGGAGTGGTCGGGATAGCTCAGCTGGT
AGAGCAGAGGACTGAAAATCTGAGCCTTGGTATGGAAACCTACTAAGTGA
CAACTTTCAAATTCAGAGAAACCCTGGAATTAATAAAAATGGGCAATCCT
GAGCCAAATCCGGTTTTCCGAAAACAAACAAAAGTTGAAAAAGAAAAAGG
ATAGGTGCAGAGACTCAATGGAAGCTGTTCTAACAAATGGAGTTGACTGC
TTTGGTCGACGAATCTTTCTCATAAAGTGTGAAAGTATATACATTTGTAT
TGAATACTTTATCAAATGAAATGATTAATGACTACCAAAATTTAGAAGAG
TTGGTGTTAATCAATTCCACATAGAAGAAAGAGTCGAGTATTCATTGATC
AAATTATTCACTCCATAGTCCGATAGATCTTTTGAAGAATTGATTAATCG
GACGAGAATAAAGATAGAGTCCCGTTCTACATGTCAATACCGGCAACAAT
GAAATTTTTAGTAATAGGAAAATCCGTCGACTT
>ww20614
ATAAGACTCTGTCTTAGTGTATAGGAGTTATTGAAGAAAATAAAGGAACA
ATACTCACCTTCTTAGAAGGTGAGTATTGTTCCTTTATTTTCTTTTTATT
TAGTTGTATTTTAGTTACATGGACTTTTATTCCTTACAAAAGAAAAAGAA
GAAAAGGGGGATTCATGATTGAGGATCTTATTTGTTCTGTTTTGTTTGTA
ATTTCTATAATTCCGTCCCTATTTTTTATATTTA-ATATATAAA-TATAA
AAAATAGATTTATATATTAAGCAAAAGCCTATTTGACATCCCAACGATTT
CTCCTATATCTATTTTCGTTAGTGGTTCCAAATTCCTCACCTTTCTCATT
CACTCTATTCTTTTACAAACGGATCTGTCCGAAAACGCCTTTCATCTTAC
ACAAGTCTTGTATGATACACATACAAATGACCATCTTTGAACAAGGAATG
AATCGCCTTTTGAATTTGAATGATTCACGATGGATATTATTTCTCAGACT
GAAACTTACAAAGTCGTCTTATTGAAGATCCAAGAAATTACAGTACCCGA
AAGTTGGGAATCTTCTTTCATACTTTTAATTGACATAGACCCCAGTCATC
TAATAAAATAAGGATGATACATTGGGAGTGGTCGGGATAGCTCAGCTGGT
AGAGCAGAGGACTGAAAATCTGAGCCTTGGTATGGAAACCTACTAAGTGA
CAACTTTCAAATTCAGAGAAACCCTGGAATTAATAAAAATGGGCAATCCT
GAGCCAAATCCGGTTTTCCGAAAACAAACAAAAGTTGAAAAAGAAAAAGG
ATAGGTGCAGAGACTCAATGGAAGCTGTTCTAACAAATGGAGTTGACTGC
TTTGGTCGACGAATCTTTCTCATAAAGTGTGAAAGTATATACATTTGTAT
TGAATACTTTATCAAATGAAATGATTAATGACTACCAAAATTTCGAAGAG
TTGGTGTTAATCAATTCCACATAGAAGAAAGAGTCGAGTATTCATTGATC
AAATTATTCACTCCATAGTCCGATAGATCTTTTGAAGAATTGATTAATCG
GACGAGAATAAAGATAGAGTCCCGTTCTACATGTCAATACCGGCAACAAT
GAAATTTTTAGTAATAGGAAAATCCGTCGACTT
>ww20616
ATAAGACTCTGTCTTAGTGTATAGGAGTTATTGAAGAAAATAAAGGAACA
ATACTCACCTTCTTAGAAGGTGAGTATTGTTCCTTTATTTTCTTTTTATT
TAGTTGTATTTTAGTTACATGGACTTTTATTCCTTACAAAAGAAAAAGAA
GAAAAGGGGGATTCATGATTGAGGATCTTATTTGTTCTGTTTTGTTTGTA
ATTTCTATAATTCCGTCCCTATTTTTTATATTTA-ATATATAAA-TATAA
AAAATAGATTTATATATTAAGCAAAAGCCTATTTGACATCCCAACGATTT
CTCCTATATCTATTTTCGTTAGTGGTTCCAAATTCCTCACCTTTCTCATT
CACTCTATTCTTTTACAAACGGATCTGTCCGAAAACGCCTTTCATCTTAC
ACAAGTCTTGTATGATACACATACAAATGACCATCTTTGAACAAGGAATG
AATCGCCTTTTGAATTTGAATGATTCACGATGGATATTATTTCTCAGACT
GAAACTTACAAAGTCGTCTTATTGAAGATCCAAGAAATTACAGTACCCGA
AAGTTGGGAATCTTCTTTCATACTTTTAATTGACATAGACCCCAGTCATC
TAATAAAATAAGGATGATACATTGGGAGTGGTCGGGATAGCTCAGCTGGT
AGAGCAGAGGACTGAAAATCTGAGCCTTGGTATGGAAACCTACTAAGTGA
CAACTTTCAAATTCAGAGAAACCCTGGAATTAATAAAAATGGGCAATCCT
GAGCCAAATCCGGTTTTCCGAAAACAAACAAAAGTTGAAAAAGAAAAAGG
ATAGGTGCAGAGACTCAATGGAAGCTGTTCTAACAAATGGAGTTGACTGC
TTTGGTCGACGAATCTTTCTCATAAAGTGTGAAAGTATATACATTTGTAT
TGAATACTTTATCAAATGAAATGATTAATGACTACCAAAATTTCGAAGAG
TTGGTGTTAATCAATTCCACATAGAAGAAAGAGTCGAGTATTCATTGATC
AAATTATTCACTCCATAGTCCGATAGATCTTTTGAAGAATTGATTAATCG
GACGAGAATAAAGATAGAGTCCCGTTCTACATGTCAATACCGGCAACAAT
GAAATTTTTAGTAATAGGAAAATCCGTCGACTT
>ww20617
ATAAGACTCTGTCTTAGTGTATAGGAGTTATTGAAGAAAATAAAGGAACA
ATACTCACCTTCTTAGAAGGTGAGTATTGTTCCTTTATTTTCTTTTTATT
TAGTTGTATTTTAGTTACATGGACTTTTATTCCTTACAAAAGAAAAAGAA
GAAAAGGGGGATTCATGATTGAGGATCTTATTTGTTCTGTTTTGTTTGTA
ATTTCTATAATTCCGTCCCTATTTTTTATATTTATATATATAAA-TATAA
AAAATAGATTTATATATTAAGCAAAAGCCTATTTGACATCCCAACGATTT
CTCCTATATCTATTTTCGTTAGTGGTTCCAAATTCCTCACCTTTCTCATT
CACTCTATTCTTTTACAAACGGATCTGTCCGAAAACGCCTTTCATCTTAC
ACAAGTCTTGTATGATACACATACAAATGACCATCTTTGAACAAGGAATG
AATCGCCTTTTGAATTTGAATGATTCACGATGGATATTATTTCTCAGACT
GAAACTTACAAAGTCGTCTTATTGAAGATCCAAGAAATTACAGTACCCGA
AAGTTGGGAATCTTCTTTCATACTTTTAATTGACATAGACCCCAGTCATC
TAATAAAATAAGGATGATACGTTGGGAGTGGTCGGGATAGCTCAGCTGGT
AGAGCAGAGGACTGAAAATCTGAGCCTTGGTATGGAAACCTACTAAGTGA
CAACTTTCAAATTCAGAGAAACCCTGGAATTAATAAAAATGGGCAATCCT
GAGCCAAATCCGGTTTTCCGAAAACAAACAAAAGTTGAAAAAGAAAAAGG
ATAGGTGCAGAGACTCAATGGAAGCTGTTCTAACAAATGGAGTTGACTGC
TTTGGTCGACGAATCTTTCTCATAAAGTGTGAAAGTATATACATTTGTAT
TGAATACTTTATCAAATGAAATGATTAATGACTACCAAAATTTAGAAGAG
TTGGTGTTAATCAATTCCACATAGAAGAAAGAGTCGAGTATTCATTGATC
AAATTATTCACTCCATAGTCCGATAGATCTTTTGAAGAATTGATTAATCG
GACGAGAATAAAGATAGAGTCCCGTTCTACATGTCAATACCGGCAACAAT
GAAATTTTTAGTAATAGGAAAATCCGTCGACTT
>ww20618
ATAAGACTCTGTCTTAGTGTATAGGAGTTATTGAAGAAAATAAAGGAACA
ATACTCACCTTCTAAGAAGGTGAGTATTGTTCCTTTATTTTCTTTTTATT
TAGTTGTATTTTAGTTACATGGACTTTTATTCCTTACAAAAGAAAAAGAA
GAAAAGGGGGATTCATGATTGAGGATCTTATTTGTTCTGTTTTGTTTGTA
ATTTCTATAATTCCGTCCCTATTTTTTATATTTA-ATATATAAA-TATAA
AAAATAGATTTATATATTAAGCAAAAGCCTATTTGACATCCCAACGATTT
CTCCTATATCTATTTTCGTTAGTGGTTCCAAATTCCTCACCTTTCTCATT
CACTCTATTCTTTTACAAACGGATCTGTCCGAAAACGCCTTTCATCTTAC
ACAAGTCTTGTATGATACACATACAAATGACCATCTTTGAACAAGGAATG
AATCGCCTTTTGAATTTGAATGATTCACGATGGATATTATTTCTCAGACT
GAAACTTACAAAGTCGTCTTATTGAAGATCCAAGAAATTACAGTACCCGA
AAGTTGGGAATCTTCTTTCATACTTTTAATTGACATAGACCCCAGTCATC
TAATAAAATAAGGATGATACATTGGGAGTGGTCGGGATAGCTCAGCTGGT
AGAGCAGAGGACTGAAAATCTGAGCCTTGGTATGGAAACCTACTAAGTGA
CAACTTTCAAATTCAGAGAAACCCTGGAATTAATAAAAATGGGCAATCCT
GAGCCAAATCCGGTTTTCCGAAAACAAACAAAAGTTGAAAAAGAAAAAGG
ATAGGTGCAGAGACTCAATGGAAGCTGTTCTAACAAATGGAGTTGACTGC
TTTGGTCGACGAATCTTTCTCATAAAGTGTGAAAGTATATACATTTGTAT
TGAATACTTTATCAAATGAAATGATTAATGACTACCAAAATTTCGAAGAG
TTGGTGTTAATCAATTCCACATAGAAGAAAGAGTCGAGTATTCATTGATC
AAATTATTCACTCCATAGTCCGATAGATCTTTTGAAGAATTGATTAATCG
GACGAGAATAAAGATAGAGTCCCGTTCTACATGTCAATACCGGCAACAAT
GAAATTTTTAGTAATAGGAAAATCCGTCGACTT
>ww20619
ATAAGACTCTGTCTTAGTGTATAGGAGTTATTGAAGAAAATAAAGGAACA
ATACTCACCTTCTAAGAAGGTGAGTATTGTTCCTTTATTTTCTTTTTATT
TAGTTGTATTTTAGTTACATGGACTTTTATTCCTTACAAAAGAAAAAGAA
GAAAAGGGGGATTCATGATTGAGGATCTTATTTGTTCTGTTTTGTTTGTA
ATTTCTATAATTCCGTCCCTATTTTTTAGATTTA-ATATATAAA-TCTAA
AAAATAGATTTATATATTAAGCAAAAGCCTATTTGACATCCCAACGATTT
CTCCTATATCTATTTTCGTTAGTGGTTCAAAATTCCTCACCTTTCTCATT
CACTCTATTCTTTTACAAACGGATCTGGCCGAAAACGCCTTTCATCTTAC
ACAAGTCTTGTATGATACACATACAAATGACCATCTTTGAACAAGGAATG
AATCGCCTTTTGAATTTGAATGATTCACGATGGATATTATTTCTCAGACT
GAAACTTACAAAGTCGTCTTATTGAAGATCCAAGAAATTACAGTACCCGA
AAGTTGGGAATCTTCTTTCATACTTTTAATTGACATAGACCCCAGTCATC
TAATAAAATAAGGATGATACATTGGGAGTGGTCGGGATAGCTCAGCTGGT
AGAGCAGAGGACTGAAAATCTGAGCCTTGGTATGGAAACCTACTAAGTGA
CAACTTTCAAATTCAGAGAAACCCTGGAATTAATAAAAATGGGCAATCCT
GAGCCAAATCCGGTTTTCCGAAAACAAACAAAAGTTGAAAAAGAAAAAGG
ATAGGTGCAGAGACTCAATGGAAGCTGTTCTAACAAATGGAGTTGACTGC
TTTGGTCGACGAATCTTTCTCATAAAGTGTGAAAGTATATACATTTGTAT
TGAATACTTTATCAAATGAAATGATTAATGACTACCAAAATTTAGAAGAG
TTGGTGTTAATCAATTCCACATAGAAGAAAGAGTCGAGTATTCATTGATC
AAATTATTCACTCCATAGTCCGATAGATCTTTTGAAGAACTGATTAATCG
GACGAGAATAAAGATAGAGTCCCGTTCTACATGTCAATACCGGCAACAAT
GAAATTTTTAGTAATAGGAAAATCCGTCGACTT
>ww20624
ATAAGACTCTGTCTTAGTGTATAGGAGTTATTGAAGAAAATAAAGGAACA
ATACTCACCTTCTTAGAAGGTGAGTATTGTTCCTTTATTTTCTTTTTATT
TAGTTGTATTTTAGTTACATGGACTTTTATTCCTTACAAAAGAAAAAGAA
GAAAAGGGGGATTCATGATTGAGGATCTTATTTGTTCTGTTTTGTTTGTA
ATTTCTATAATTCCGTCCCTATTTTTTATATTTA-ATATATAAA-TATAA
AAAATAGATTTATATATTAAGCAAAAGCCTATTTGACATCCCAACGATTT
CTCCTATATCTATTTTCGTTAGTGGTTCCAAATTCCTCACCTTTCTCATT
CACTCTATTCTTTTACAAACGGATCTGTCCGAAAACGCCTTTCATCTTAC
ACAAGTCTTGTATGATACACATACAAATGACCATCTTTGAACAAGGAATG
AATCGCCTTTTGAATTTGAATGATTCACGATGGATATTATTTCTCAGACT
GAAACTTACAAAGTCGTCTTATTGAAGATCCAAGAAATTACAGTACCCGA
AAGTTGGGAATCTTCTTTCATACTTTTAATTGACATAGACCCCAGTCATC
TAATAAAATAAGGATGATACATTGGGAGTGGTCGGGATAGCTCAGCTGGT
AGAGCAGAGGACTGAAAATCTGAGCCTTGGTATGGAAACCTACTAAGTGA
CAACTTTCAAATTCAGAGAAACCCTGGAATTAATAAAAATGGGCAATCCT
GAGCCAAATCCGGTTTTCCGAAAACAAACAAAAGTTGAAAAAGAAAAAGG
ATAGGTGCAGAGACTCAATGGAAGCTGTTCTAACAAATGGAGTTGACTGC
TTTGGTCGACGAATCTTTCTCATAAAGTGTGAAAGTATATACATTTGTAT
TGAATACTTTATCAAATGAAATGATTAATGACTACCAAAATTTAGAAGAG
TTGGTGTTAATCAATTCCACATAGAAGAAAGAGTCGAGTATTCATTGATC
AAATTATTCACTCCATAGTCCGATAGATCTTTTGAAGAATTGATTAATCG
GACGAGAATAAAGATAGAGTCCCGTTCTACATGTCAATACCGGCAACAAT
GAAATTTTTAGTAATAGGAAAATCCGTCGACTT
>ww20626
ATAAGACTCTGTCTTAGTGTATAGGAGTTATTGAAGAAAATAAAGGAACA
ATACTCACCTTCTTAGAAGGTGAGTATTGTTCCTTTATTTTCTTTTTATT
TAGTTGTATTTTAGTTACATGGACTTTTATTCCTTACAAAAGAAAAAGAA
GAAAAGGGGGATTCATGATTGAGGATCTTATTTGTTCTGTTTTGTTTGTA
ATTTCTATAATTCCGTCCCTATTTTTTATATTTA-ATATATAAA-TATAA
AAAATAGATTTATATATTAAGCAAAAGCCTATTTGACATCCCAACGATTT
CTCCTATATCTATTTTCGTTAGTGGTTCCAAATTCCTCACCTTTCTCATT
CACTCTATTCTTTTACAAACGGATCTGTCCGAAAACGCCTTTCATCTTAC
ACAAGTCTTGTATGATACACATACAAATGACCATCTTTGAACAAGGAATG
AATCGCCTTTTGAATTTGAATGATTCACGATGGATATTATTTCTCAGACT
GAAACTTACAAAGTCGTCTTATTGAAGATCCAAGAAATTACAGTACCCGA
AAGTTGGGAATCTTCTTTCATACTTTTAATTGACATAGACCCCAGTCATC
TAATAAAATAAGGATGATACATTGGGAGTGGTCGGGATAGCTCAGCTGGT
AGAGCAGAGGACTGAAAATCTGAGCCTTGGTATGGAAACCTACTAAGTGA
CAACTTTCAAATTCAGAGAAACCCTGGAATTAATAAAAATGGGCAATCCT
GAGCCAAATCCGGTTTTCCGAAAACAAACAAAAGTTGAAAAAGAAAAAGG
ATAGGTGCAGAGACTCAATGGAAGCTGTTCTAACAAATGGAGTTGACTGC
TTTGGTCGACGAATCTTTCTCATAAAGTGTGAAAGTATATACATTTGTAT
TGAATACTTTATCAAATGAAATGATTAATGACTACCAAAATTTAGAAGAG
TTGGTGTTAATCAATTCCACATAGAAGAAAGAGTCGAGTATTCATTGATC
AAATTATTCACTCCATAGTCCGATAGATCTTTTGAAGAATTGATTAATCG
GACGAGAATAAAGATAGAGTCCCGTTCTACATGTCAATACCGGCAACAAT
GAAATTTTTAGTAATAGGAAAATCCGTCGACTT
>ww20647
ATAAGACTCTGTCTTAGTGTATAGGAGTTATTGAAGAAAATAAAGGAACA
ATACTCACCTTCTTAGAAGGTGAGTATTGTTCCTTTATTTTCTTTTTATT
TAGTTGTATTTTAGTTACATGGACTTTTATTCCTTACAAAAGAAAAAGAA
GAAAAGGGGGATTCATGATTGAGGATCTTATTTGTTCTGTTTTGTTTGTA
ATTTCTATAATTCCGTCCCTATTTTTTATATTTATATATATAAA-TATAA
AAAATAGATTTATATATTAAGCAAAAGCCTATTTGACATCCCAACGATTT
CTCCTATATCTATTTTCGTTAGTGGTTCCAAATTCCTCACCTTTCTCATT
CACTCTATTCTTTTACAAACGGATCTGTCCGAAAACGCCTTTCATCTTAC
ACAAGTCTTGTATGATACACATACAAATGACCATCTTTGAACAAGGAATG
AATCGCCTTTTGAATTTGAATGATTCACGATGGATATTATTTCTCAGACT
GAAACTTACAAAGTCGTCTTATTGAAGATCCAAGAAATTACAGTACCCGA
AAGTTGGGAATCTTCTTTCATACTTTTAATTGACATAGACCCCAGTCATC
TAATAAAATAAGGATGATACGTTGGGAGTGGTCGGGATAGCTCAGCTGGT
AGAGCAGAGGACTGAAAATCTGAGCCTTGGTATGGAAACCTACTAAGTGA
CAACTTTCAAATTCAGAGAAACCCTGGAATTAATAAAAATGGGCAATCCT
GAGCCAAATCCGGTTTTCCGAAAACAAACAAAAGTTGAAAAAGAAAAAGG
ATAGGTGCAGAGACTCAATGGAAGCTGTTCTAACAAATGGAGTTGACTGC
TTTGGTCGACGAATCTTTCTCATAAAGTGTGAAAGTATATACATTTGTAT
TGAATACTTTATCAAATGAAATGATTAATGACTACCAAAATTTAGAAGAG
TTGGTGTTAATCAATTCCACATAGAAGAAAGAGTCGAGTATTCATTGATC
AAATTATTCACTCCATAGTCCGATAGATCTTTTGAAGAATTGATTAATCG
GACGAGAATAAAGATAGAGTCCCGTTCTACATGTCAATACCGGCAACAAT
GAAATTTTTAGTAATAGGAAAATCCGTCGACTT
>ww20648
ATAAGACTCTGTCTTAGTGTATAGGAGTTATTGAAGAAAATAAAGGAACA
ATACTCACCTTCTTAGAAGGTGAGTATTGTTCCTTTATTTTCTTTTTATT
TAGTTGTATTTTAGTTACATGGACTTTTATTCCTTACAAAAGAAAAAGAA
GAAAAGGGGGATTCATGATTGAGGATCTTATTTGTTCTGTTTTGTTTGTA
ATTTCTATAATTCCGTCCCTATTTTTTATATTTATATATATAAA-TATAA
AAAATAGATTTATATATTAAGCAAAAGCCTATTTGACATCCCAACGATTT
CTCCTATATCTATTTTCGTTAGTGGTTCCAAATTCCTCACCTTTCTCATT
CACTCTATTCTTTTACAAACGGATCTGTCCGAAAACGCCTTTCATCTTAC
ACAAGTCTTGTATGATACACATACAAATGACCATCTTTGAACAAGGAATG
AATCGCCTTTTGAATTTGAATGATTCACGATGGATATTATTTCTCAGACT
GAAACTTACAAAGTCGTCTTATTGAAGATCCAAGAAATTACAGTACCCGA
AAGTTGGGAATCTTCTTTCATACTTTTAATTGACATAGACCCCAGTCATC
TAATAAAATAAGGATGATACGTTGGGAGTGGTCGGGATAGCTCAGCTGGT
AGAGCAGAGGACTGAAAATCTGAGCCTTGGTATGGAAACCTACTAAGTGA
CAACTTTCAAATTCAGAGAAACCCTGGAATTAATAAAAATGGGCAATCCT
GAGCCAAATCCGGTTTTCCGAAAACAAACAAAAGTTGAAAAAGAAAAAGG
ATAGGTGCAGAGACTCAATGGAAGCTGTTCTAACAAATGGAGTTGACTGC
TTTGGTCGACGAATCTTTCTCATAAAGTGTGAAAGTATATACATTTGTAT
TGAATACTTTATCAAATGAAATGATTAATGACTACCAAAATTTAGAAGAG
TTGGTGTTAATCAATTCCACATAGAAGAAAGAGTCGAGTATTCATTGATC
AAATTATTCACTCCATAGTCCGATAGATCTTTTGAAGAATTGATTAATCG
GACGAGAATAAAGATAGAGTCCCGTTCTACATGTCAATACCGGCAACAAT
GAAATTTTTAGTAATAGGAAAATCCGTCGACTT
>ww20660
ATAAGACTCTGTCTTAGTGTATAGGAGTTATTGAAGAAAATAAAGGAACA
ATACTCACCTTCTTAGAAGGTGAGTATTGTTCCTTTATTTTCTTTTTATT
TAGTTGTATTTTAGTTACATGGACTTTTATTCCTTACAAAAGAAAAAGAA
GAAAAGGGGGATTCATGATTGAGGATCTTATTTGTTCTGTTTTGTTTGTA
ATTTCTATAATTCCGTCCCTATTTTTTATATTTATATATATAAA-TATAA
AAAATAGATTTATATATTAAGCAAAAGCCTATTTGACATCCCAACGATTT
CTCCTATATCTATTTTCGTTAGTGGTTCCAAATTCCTCACCTTTCTCATT
CACTCTATTCTTTTACAAACGGATCTGTCCGAAAACGCCTTTCATCTTAC
ACAAGTCTTGTATGATACACATACAAATGACCATCTTTGAACAAGGAATG
AATCGCCTTTTGAATTTGAATGATTCACGATGGATATTATTTCTCAGACT
GAAACTTACAAAGTCGTCTTATTGAAGATCCAAGAAATTACAGTACCCGA
AAGTTGGGAATCTTCTTTCATACTTTTAATTGACATAGACCCCAGTCATC
TAATAAAATAAGGATGATACGTTGGGAGTGGTCGGGATAGCTCAGCTGGT
AGAGCAGAGGACTGAAAATCTGAGCCTTGGTATGGAAACCTACTAAGTGA
CAACTTTCAAATTCAGAGAAACCCTGGAATTAATAAAAATGGGCAATCCT
GAGCCAAATCCGGTTTTCCGAAAACAAACAAAAGTTGAAAAAGAAAAAGG
ATAGGTGCAGAGACTCAATGGAAGCTGTTCTAACAAATGGAGTTGACTGC
TTTGGTCGACGAATCTTTCTCATAAAGTGTGAAAGTATATACATTTGTAT
TGAATACTTTATCAAATGAAATGATTAATGACTACCAAAATTTAGAAGAG
TTGGTGTTAATCAATTCCACATAGAAGAAAGAGTCGAGTATTCATTGATC
AAATTATTCACTCCATAGTCCGATAGATCTTTTGAAGAATTGATTAATCG
GACGAGAATAAAGATAGAGTCCCGTTCTACATGTCAATACCGGCAACAAT
GAAATTTTTAGTAATAGGAAAATCCGTCGACTT
>ww20661
ATAAGACTCTGTCTTAGTGTATAGGAGTTATTGAAGAAAATAAAGGAACA
ATACTCACCTTCTTAGAAGGTGAGTATTGTTCCTTTATTTTCTTTTTATT
TAGTTGTATTTTAGTTACATGGACTTTTATTCCTTACAAAAGAAAAAGAA
GAAAAGGGGGATTCATGATTGAGGATCTTATTTGTTCTGTTTTGTTTGTA
ATTTCTATAATTCCGTCCCTATTTTTTATATTTATATATATAAA-TATAA
AAAATAGATTTATATATTAAGCAAAAGCCTATTTGACATCCCAACGATTT
CTCCTATATCTATTTTCGTTAGTGGTTCCAAATTCCTCACCTTTCTCATT
CACTCTATTCTTTTACAAACGGATCTGTCCGAAAACGCCTTTCATCTTAC
ACAAGTCTTGTATGATACACATACAAATGACCATCTTTGAACAAGGAATG
AATCGCCTTTTGAATTTGAATGATTCACGATGGATATTATTTCTCAGACT
GAAACTTACAAAGTCGTCTTATTGAAGATCCAAGAAATTACAGTACCCGA
AAGTTGGGAATCTTCTTTCATACTTTTAATTGACATAGACCCCAGTCATC
TAATAAAATAAGGATGATACGTTGGGAGTGGTCGGGATAGCTCAGCTGGT
AGAGCAGAGGACTGAAAATCTGAGCCTTGGTATGGAAACCTACTAAGTGA
CAACTTTCAAATTCAGAGAAACCCTGGAATTAATAAAAATGGGCAATCCT
GAGCCAAATCCGGTTTTCCGAAAACAAACAAAAGTTGAAAAAGAAAAAGG
ATAGGTGCAGAGACTCAATGGAAGCTGTTCTAACAAATGGAGTTGACTGC
TTTGGTCGACGAATCTTTCTCATAAAGTGTGAAAGTATATACATTTGTAT
TGAATACTTTATCAAATGAAATGATTAATGACTACCAAAATTTAGAAGAG
TTGGTGTTAATCAATTCCACATAGAAGAAAGAGTCGAGTATTCATTGATC
AAATTATTCACTCCATAGTCCGATAGATCTTTTGAAGAATTGATTAATCG
GACGAGAATAAAGATAGAGTCCCGTTCTACATGTCAATACCGGCAACAAT
GAAATTTTTAGTAATAGGAAAATCCGTCGACTT
>ww20662
ATAAGACTCTGTCTTAGTGTATAGGAGTTATTGAAGAAAATAAAGGAACA
ATACTCACCTTCTTAGAAGGTGAGTATTGTTCCTTTATTTTCTTTTTATT
TAGTTGTATTTTAGTTACATGGACTTTTATTCCTTACAAAAGAAAAAGAA
GAAAAGGGGGATTCATGATTGAGGATCTTATTTGTTCTGTTTTGTTTGTA
ATTTCTATAATTCCGTCCCTATTTTTTATATTTATATATATAAA-TATAA
AAAATAGATTTATATATTAAGCAAAAGCCTATTTGACATCCCAACGATTT
CTCCTATATCTATTTTCGTTAGTGGTTCCAAATTCCTCACCTTTCTCATT
CACTCTATTCTTTTACAAACGGATCTGTCCGAAAACGCCTTTCATCTTAC
ACAAGTCTTGTATGATACACATACAAATGACCATCTTTGAACAAGGAATG
AATCGCCTTTTGAATTTGAATGATTCACGATGGATATTATTTCTCAGACT
GAAACTTACAAAGTCGTCTTATTGAAGATCCAAGAAATTACAGTACCCGA
AAGTTGGGAATCTTCTTTCATACTTTTAATTGACATAGACCCCAGTCATC
TAATAAAATAAGGATGATACGTTGGGAGTGGTCGGGATAGCTCAGCTGGT
AGAGCAGAGGACTGAAAATCTGAGCCTTGGTATGGAAACCTACTAAGTGA
CAACTTTCAAATTCAGAGAAACCCTGGAATTAATAAAAATGGGCAATCCT
GAGCCAAATCCGGTTTTCCGAAAACAAACAAAAGTTGAAAAAGAAAAAGG
ATAGGTGCAGAGACTCAATGGAAGCTGTTCTAACAAATGGAGTTGACTGC
TTTGGTCGACGAATCTTTCTCATAAAGTGTGAAAGTATATACATTTGTAT
TGAATACTTTATCAAATGAAATGATTAATGACTACCAAAATTTAGAAGAG
TTGGTGTTAATCAATTCCACATAGAAGAAAGAGTCGAGTATTCATTGATC
AAATTATTCACTCCATAGTCCGATAGATCTTTTGAAGAATTGATTAATCG
GACGAGAATAAAGATAGAGTCCCGTTCTACATGTCAATACCGGCAACAAT
GAAATTTTTAGTAATAGGAAAATCCGTCGACTT
>ww20663
ATAAGACTCTGTCTTAGTGTATAGGAGTTATTGAAGAAAATAAAGGAACA
ATACTCACCTTCTTAGAAGGTGAGTATTGTTCCTTTATTTTCTTTTTATT
TAGTTGTATTTTAGTTACATGGACTTTTATTCCTTACAAAAGAAAAAGAA
GAAAAGGGGGATTCATGATTGAGGATCTTATTTGTTCTGTTTTGTTTGTA
ATTTCTATAATTCCGTCCCTATTTTTTATATTTA-ATATATAAA-TATAA
AAAATAGATTTATATATTAAGCAAAAGCCTATTTGACATCCCAACGATTT
CTCCTATATCTATTTTCGTTAGTGGTTCCAAATTCCTCACCTTTCTCATT
CACTCTATTCTTTTACAAACGGATCTGTCCGAAAACGCCTTTCATCTTAC
ACAAGTCTTGTATGATACACATACAAATGACCATCTTTGAACAAGGAATG
AATCGCCTTTTGAATTTGAATGATTCACGATGGATATTATTTCTCAGACT
GAAACTTACAAAGTCGTCTTATTGAAGATCCAAGAAATTACAGTACCCGA
AAGTTGGGAATCTTCTTTCATACTTTTAATTGACATAGACCCCAGTCATC
TAATAAAATAAGGATGATACGTTGGGAGTGGTCGGGATAGCTCAGCTGGT
AGAGCAGAGGACTGAAAATCTGAGCCTTGGTATGGAAACCTACTAAGTGA
CAACTTTCAAATTCAGAGAAACCCTGGAATTAATAAAAATGGGCAATCCT
GAGCCAAATCCGGTTTTCCGAAAACAAACAAAAGTTGAAAAAGAAAAAGG
ATAGGTGCAGAGACTCAATGGAAGCTGTTCTAACAAATGGAGTTGACTGC
TTTGGTCGACGAATCTTTCTCATAAAGTGTGAAAGTATATACATTTGTAT
TGAATACTTTATCAAATGAAATGATTAATGACTACCAAAATTTAGAAGAG
TTGGTGTTAATCAATTCCACATAGAAGAAAGAGTCGAGTATTCATTGATC
AAATTATTCACTCCATAGTCCGATAGATCTTTTGAAGAATTGATTAATCG
GACGAGAATAAAGATAGAGTCCCGTTCTACATGTCAATACCGGCAACAAT
GAAATTTTTAGTAATAGGAAAATCCGTCGACTT
>ww20666
ATAAGACTCTGTCTTAGTGTATAGGAGTTATTGAAGAAAATAAAGGAACA
ATACTCACCTTCTTAGAAGGTGAGTATTGTTCCTTTATTTTCTTTTTATT
TAGTTGTATTTTAGTTACATGGACTTTTATTCCTTACAAAAGAAAAAGAA
GAAAAGGGGGATTCATGATTGAGGATCTTATTTGTTCTGTTTTGTTTGTA
ATTTCTATAATTCCGTCCCTATTTTTTATATTTA-ATATATAAA-TATAA
AAAATAGATTTATATATTAAGCAAAAGCCTATTTGACATCCCAACGATTT
CTCCTATATCTATTTTCGTTAGTGGTTCCAAATTCCTCACCTTTCTCATT
CACTCTATTCTTTTACAAACGGATCTGTCCGAAAACGCCTTTCATCTTAC
ACAAGTCTTGTATGATACACATACAAATGACCATCTTTGAACAAGGAATG
AATCGCCTTTTGAATTTGAATGATTCACGATGGATATTATTTCTCAGACT
GAAACTTACAAAGTCGTCTTATTGAAGATCCAAGAAATTACAGTACCCGA
AAGTTGGGAATCTTCTTTCATACTTTTAATTGACATAGACCCCAGTCATC
TAATAAAATAAGGATGATACGTTGGGAGTGGTCGGGATAGCTCAGCTGGT
AGAGCAGAGGACTGAAAATCTGAGCCTTGGTATGGAAACCTACTAAGTGA
CAACTTTCAAATTCAGAGAAACCCTGGAATTAATAAAAATGGGCAATCCT
GAGCCAAATCCGGTTTTCCGAAAACAAACAAAAGTTGAAAAAGAAAAAGG
ATAGGTGCAGAGACTCAATGGAAGCTGTTCTAACAAATGGAGTTGACTGC
TTTGGTCGACGAATCTTTCTCATAAAGTGTGAAAGTATATACATTTGTAT
TGAATACTTTATCAAATGAAATGATTAATGACTACCAAAATTTAGAAGAG
TTGGTGTTAATCAATTCCACATAGAAGAAAGAGTCGAGTATTCATTGATC
AAATTATTCACTCCATAGTCCGATAGATCTTTTGAAGAATTGATTAATCG
GACGAGAATAAAGATAGAGTCCCGTTCTACATGTCAATACCGGCAACAAT
GAAATTTTTAGTAATAGGAAAATCCGTCGACTT
>ww20668
ATAAGACTCTGTCTTAGTGTATAGGAGTTATTGAAGAAAATAAAGGAACA
ATACTCACCTTCTTAGAAGGTGAGTATTGTTCCTTTATTTTCTTTTTATT
TAGTTGTATTTTAGTTACATGGACTTTTATTCCTTACAAAAGAAAAAGAA
GAAAAGGGGGATTCATGATTGAGGATCTTATTTGTTCTGTTTTGTTTGTA
ATTTCTATAATTCCGTCCCTATTTTTTATATTTATATATATAAA-TATAA
AAAATAGATTTATATATTAAGCAAAAGCCTATTTGACATCCCAACGATTT
CTCCTATATCTATTTTCGTTAGTGGTTCCAAATTCCTCACCTTTCTCATT
CACTCTATTCTTTTACAAACGGATCTGTCCGAAAACGCCTTTCATCTTAC
ACAAGTCTTGTATGATACACATACAAATGACCATCTTTGAACAAGGAATG
AATCGCCTTTTGAATTTGAATGATTCACGATGGATATTATTTCTCAGACT
GAAACTTACAAAGTCGTCTTATTGAAGATCCAAGAAATTACAGTACCCGA
AAGTTGGGAATCTTCTTTCATACTTTTAATTGACATAGACCCCAGTCATC
TAATAAAATAAGGATGATACGTTGGGAGTGGTCGGGATAGCTCAGCTGGT
AGAGCAGAGGACTGAAAATCTGAGCCTTGGTATGGAAACCTACTAAGTGA
CAACTTTCAAATTCAGAGAAACCCTGGAATTAATAAAAATGGGCAATCCT
GAGCCAAATCCGGTTTTCCGAAAACAAACAAAAGTTGAAAAAGAAAAAGG
ATAGGTGCAGAGACTCAATGGAAGCTGTTCTAACAAATGGAGTTGACTGC
TTTGGTCGACGAATCTTTCTCATAAAGTGTGAAAGTATATACATTTGTAT
TGAATACTTTATCAAATGAAATGATTAATGACTACCAAAATTTAGAAGAG
TTGGTGTTAATCAATTCCACATAGAAGAAAGAGTCGAGTATTCATTGATC
AAATTATTCACTCCATAGTCCGATAGATCTTTTGAAGAATTGATTAATCG
GACGAGAATAAAGATAGAGTCCCGTTCTACATGTCAATACCGGCAACAAT
GAAATTTTTAGTAATAGGAAAATCCGTCGACTT
>ww20669
ATAAGACTCTGTCTTAGTGTATAGGAGTTATTGAAGAAAATAAAGGAACA
ATACTCACCTTCTTAGAAGGTGAGTATTGTTCCTTTATTTTCTTTTTATT
TAGTTGTATTTTAGTTACATGGACTTTTATTCCTTACAAAAGAAAAAGAA
GAAAAGGGGGATTCATGATTGAGGATCTTATTTGTTCTGTTTTGTTTGTA
ATTTCTATAATTCCGTCCCTATTTTTTATATTTATATATATAAA-TATAA
AAAATAGATTTATATATTAAGCAAAAGCCTATTTGACATCCCAACGATTT
CTCCTATATCTATTTTCGTTAGTGGTTCCAAATTCCTCACCTTTCTCATT
CACTCTATTCTTTTACAAACGGATCTGTCCGAAAACGCCTTTCATCTTAC
ACAAGTCTTGTATGATACACATACAAATGACCATCTTTGAACAAGGAATG
AATCGCCTTTTGAATTTGAATGATTCACGATGGATATTATTTCTCAGACT
GAAACTTACAAAGTCGTCTTATTGAAGATCCAAGAAATTACAGTACCCGA
AAGTTGGGAATCTTCTTTCATACTTTTAATTGACATAGACCCCAGTCATC
TAATAAAATAAGGATGATACGTTGGGAGTGGTCGGGATAGCTCAGCTGGT
AGAGCAGAGGACTGAAAATCTGAGCCTTGGTATGGAAACCTACTAAGTGA
CAACTTTCAAATTCAGAGAAACCCTGGAATTAATAAAAATGGGCAATCCT
GAGCCAAATCCGGTTTTCCGAAAACAAACAAAAGTTGAAAAAGAAAAAGG
ATAGGTGCAGAGACTCAATGGAAGCTGTTCTAACAAATGGAGTTGACTGC
TTTGGTCGACGAATCTTTCTCATAAAGTGTGAAAGTATATACATTTGTAT
TGAATACTTTATCAAATGAAATGATTAATGACTACCAAAATTTAGAAGAG
TTGGTGTTAATCAATTCCACATAGAAGAAAGAGTCGAGTATTCATTGATC
AAATTATTCACTCCATAGTCCGATAGATCTTTTGAAGAATTGATTAATCG
GACGAGAATAAAGATAGAGTCCCGTTCTACATGTCAATACCGGCAACAAT
GAAATTTTTAGTAATAGGAAAATCCGTCGACTT
>ww20672
ATAAGACTCTGTCTTAGTGTATAGGAGTTATTGAAGAAAATAAAGGAACA
ATACTCACCTTCTAAGAAGGTGAGTATTGTTCCTTTATTTTCTTTTTATT
TAGTTGTATTTTAGTTACATGGACTTTTATTCCTTACAAAAGAAAAAGAA
GAAAAGGGGGATTCATGATTGAGGATCTTATTTGTTCTGTTTTGTTTGTA
ATTTCTATAATTCCGTCCCTATTTTTTATATTTATATATATAAA-TATAA
AAAATAGATTTATATATTAAGCAAAAGCCTATTTGACATCCCAACGATTT
CTCCTATATCTATTTTCGTTAGTGGTTCCAAATTCCTCACCTTTCTCATT
CACTCTATTCTTTTACAAACGGATCTGTCCGAAAACGCCTTTCATCTTAC
ACAAGTCTTGTATGATACACATACAAATGACCATCTTTGAACAAGGAATG
AATCGCCTTTTGAATTTGAATGATTCACGATGGATATTATTTCTCAGACT
GAAACTTACAAAGTCGTCTTATTGAAGATCCAAGAAATTACAGTACCCGA
AAGTTGGGAATCTTCTTTCATACTTTTAATTGACATAGACCCCAGTCATC
TAATAAAATAAGGATGATACGTTGGGAGTGGTCGGGATAGCTCAGCTGGT
AGAGCAGAGGACTGAAAATCTGAGCCTTGGTATGGAAACCTACTAAGTGA
CAACTTTCAAATTCAGAGAAACCCTGGAATTAATAAAAATGGGCAATCCT
GAGCCAAATCCGGTTTTCCGAAAACAAACAAAAGTTGAAAAAGAAAAAGG
ATAGGTGCAGAGACTCAATGGAAGCTGTTCTAACAAATGGAGTTGACTGC
TTTGGTCGACGAATCTTTCTCATAAAGTGTGAAAGTATATACATTTGTAT
TGAATACTTTATCAAATGAAATGATTAATGACTACCAAAATTTAGAAGAG
TTGGTGTTAATCAATTCCACATAGAAGAAAGAGTCGAGTATTCATTGATC
AAATTATTCACTCCATAGTCCGATAGATCTTTTGAAGAATTGATTAATCG
GACGAGAATAAAGATAGAGTCCCGTTCTACATGTCAATACCGGCAACAAT
GAAATTTTTAGTAATAGGAAAATCCGTCGACTT
>ww20673
ATAAGACTCTGTCTTAGTGTATAGGAGTTATTGAAGAAAATAAAGGAACA
ATACTCACCTTCTAAGAAGGTGAGTATTGTTCCTTTATTTTCTTTTTATT
TAGTTGTATTTTAGTTACATGGACTTTTATTCCTTACAAAAGAAAAAGAA
GAAAAGGGGGATTCATGATTGAGGATCTTATTTGTTCTGTTTTGTTTGTA
ATTTCTATAATTCCGTCCCTATTTTTTATATTTATATATATAAA-TATAA
AAAATAGATTTATATATTAAGCAAAAGCCTATTTGACATCCCAACGATTT
CTCCTATATCTATTTTCGTTAGTGGTTCCAAATTCCTCACCTTTCTCATT
CACTCTATTCTTTTACAAACGGATCTGTCCGAAAACGCCTTTCATCTTAC
ACAAGTCTTGTATGATACACATACAAATGACCATCTTTGAACAAGGAATG
AATCGCCTTTTGAATTTGAATGATTCACGATGGATATTATTTCTCAGACT
GAAACTTACAAAGTCGTCTTATTGAAGATCCAAGAAATTACAGTACCCGA
AAGTTGGGAATCTTCTTTCATACTTTTAATTGACATAGACCCCAGTCATC
TAATAAAATAAGGATGATACGTTGGGAGTGGTCGGGATAGCTCAGCTGGT
AGAGCAGAGGACTGAAAATCTGAGCCTTGGTATGGAAACCTACTAAGTGA
CAACTTTCAAATTCAGAGAAACCCTGGAATTAATAAAAATGGGCAATCCT
GAGCCAAATCCGGTTTTCCGAAAACAAACAAAAGTTGAAAAAGAAAAAGG
ATAGGTGCAGAGACTCAATGGAAGCTGTTCTAACAAATGGAGTTGACTGC
TTTGGTCGACGAATCTTTCTCATAAAGTGTGAAAGTATATACATTTGTAT
TGAATACTTTATCAAATGAAATGATTAATGACTACCAAAATTTAGAAGAG
TTGGTGTTAATCAATTCCACATAGAAGAAAGAGTCGAGTATTCATTGATC
AAATTATTCACTCCATAGTCCGATAGATCTTTTGAAGAATTGATTAATCG
GACGAGAATAAAGATAGAGTCCCGTTCTACATGTCAATACCGGCAACAAT
GAAATTTTTAGTAATAGGAAAATCCGTCGACTT
>ww20674
ATAAGACTCTGTCTTAGTGTATAGGAGTTATTGAAGAAAATAAAGGAACA
ATACTCACCTTCTTAGAAGGTGAGTATTGTTCCTTTATTTTCTTTTTATT
TAGTTGTATTTTAGTTACATGGACTTTTATTCCTTACAAAAGAAAAAGAA
GAAAAGGGGGATTCATGATTGAGGATCTTATTTGTTCTGTTTTGTTTGTA
ATTTCTATAATTCCGTCCCTATTTTTTATATTTATATATATAAA-TATAA
AAAATAGATTTATATATTAAGCAAAAGCCTATTTGACATCCCAACGATTT
CTCCTATATCTATTTTCGTTAGTGGTTCCAAATTCCTCACCTTTCTCATT
CACTCTATTCTTTTACAAACGGATCTGTCCGAAAACGCCTTTCATCTTAC
ACAAGTCTTGTATGATACACATACAAATGACCATCTTTGAACAAGGAATG
AATCGCCTTTTGAATTTGAATGATTCACGATGGATATTATTTCTCAGACT
GAAACTTACAAAGTCGTCTTATTGAAGATCCAAGAAATTACAGTACCCGA
AAGTTGGGAATCTTCTTTCATACTTTTAATTGACATAGACCCCAGTCATC
TAATAAAATAAGGATGATACGTTGGGAGTGGTCGGGATAGCTCAGCTGGT
AGAGCAGAGGACTGAAAATCTGAGCCTTGGTATGGAAACCTACTAAGTGA
CAACTTTCAAATTCAGAGAAACCCTGGAATTAATAAAAATGGGCAATCCT
GAGCCAAATCCGGTTTTCCGAAAACAAACAAAAGTTGAAAAAGAAAAAGG
ATAGGTGCAGAGACTCAATGGAAGCTGTTCTAACAAATGGAGTTGACTGC
TTTGGTCGACGAATCTTTCTCATAAAGTGTGAAAGTATATACATTTGTAT
TGAATACTTTATCAAATGAAATGATTAATGACTACCAAAATTTAGAAGAG
TTGGTGTTAATCAATTCCACATAGAAGAAAGAGTCGAGTATTCATTGATC
AAATTATTCACTCCATAGTCCGATAGATCTTTTGAAGAATTGATTAATCG
GACGAGAATAAAGATAGAGTCCCGTTCTACATGTCAATACCGGCAACAAT
GAAATTTTTAGTAATAGGAAAATCCGTCGACTT
>ww20676
ATAAGACTCTGTCTTAGTGTATAGGAGTTATTGAAGAAAATAAAGGAACA
ATACTCACCTTCTAAGAAGGTGAGTATTGTTCCTTTATTTTCTTTTTATT
TAGTTGTATTTTAGTTACATGGACTTTTATTCCTTACAAAAGAAAAAGAA
GAAAAGGGGGATTCATGATTGAGGATCTTATTTGTTCTGTTTTGTTTGTA
ATTTCTATAATTCCGTCCCTATTTTTTATATTTATATATATAAA-TATAA
AAAATAGATTTATATATTAAGCAAAAGCCTATTTGACATCCCAACGATTT
CTCCTATATCTATTTTCGTTAGTGGTTCCAAATTCCTCACCTTTCTCATT
CACTCTATTCTTTTACAAACGGATCTGTCCGAAAACGCCTTTCATCTTAC
ACAAGTCTTGTATGATACACATACAAATGACCATCTTTGAACAAGGAATG
AATCGCCTTTTGAATTTGAATGATTCACGATGGATATTATTTCTCAGACT
GAAACTTACAAAGTCGTCTTATTGAAGATCCAAGAAATTACAGTACCCGA
AAGTTGGGAATCTTCTTTCATACTTTTAATTGACATAGACCCCAGTCATC
TAATAAAATAAGGATGATACGTTGGGAGTGGTCGGGATAGCTCAGCTGGT
AGAGCAGAGGACTGAAAATCTGAGCCTTGGTATGGAAACCTACTAAGTGA
CAACTTTCAAATTCAGAGAAACCCTGGAATTAATAAAAATGGGCAATCCT
GAGCCAAATCCGGTTTTCCGAAAACAAACAAAAGTTGAAAAAGAAAAAGG
ATAGGTGCAGAGACTCAATGGAAGCTGTTCTAACAAATGGAGTTGACTGC
TTTGGTCGACGAATCTTTCTCATAAAGTGTGAAAGTATATACATTTGTAT
TGAATACTTTATCAAATGAAATGATTAATGACTACCAAAATTTAGAAGAG
TTGGTGTTAATCAATTCCACATAGAAGAAAGAGTCGAGTATTCATTGATC
AAATTATTCACTCCATAGTCCGATAGATCTTTTGAAGAATTGATTAATCG
GACGAGAATAAAGATAGAGTCCCGTTCTACATGTCAATACCGGCAACAAT
GAAATTTTTAGTAATAGGAAAATCCGTCGACTT
>ww20677
ATAAGACTCTGTCTTAGTGTATAGGAGTTATTGAAGAAAATAAAGGAACA
ATACTCACCTTCTTAGAAGGTGAGTATTGTTCCTTTATTTTCTTTTTATT
TAGTTGTATTTTAGTTACATGGACTTTTATTCCTTACAAAAGAAAAAGAA
GAAAAGGGGGATTCATGATTGAGGATCTTATTTGTTCTGTTTTGTTTGTA
ATTTCTATAATTCCGTCCCTATTTTTTATATTTATATATATAAA-TATAA
AAAATAGATTTATATATTAAGCAAAAGCCTATTTGACATCCCAACGATTT
CTCCTATATCTATTTTCGTTAGTGGTTCCAAATTCCTCACCTTTCTCATT
CACTCTATTCTTTTACAAACGGATCTGTCCGAAAACGCCTTTCATCTTAC
ACAAGTCTTGTATGATACACATACAAATGACCATCTTTGAACAAGGAATG
AATCGCCTTTTGAATTTGAATGATTCACGATGGATATTATTTCTCAGACT
GAAACTTACAAAGTCGTCTTATTGAAGATCCAAGAAATTACAGTACCCGA
AAGTTGGGAATCTTCTTTCATACTTTTAATTGACATAGACCCCAGTCATC
TAATAAAATAAGGATGATACGTTGGGAGTGGTCGGGATAGCTCAGCTGGT
AGAGCAGAGGACTGAAAATCTGAGCCTTGGTATGGAAACCTACTAAGTGA
CAACTTTCAAATTCAGAGAAACCCTGGAATTAATAAAAATGGGCAATCCT
GAGCCAAATCCGGTTTTCCGAAAACAAACAAAAGTTGAAAAAGAAAAAGG
ATAGGTGCAGAGACTCAATGGAAGCTGTTCTAACAAATGGAGTTGACTGC
TTTGGTCGACGAATCTTTCTCATAAAGTGTGAAAGTATATACATTTGTAT
TGAATACTTTATCAAATGAAATGATTAATGACTACCAAAATTTAGAAGAG
TTGGTGTTAATCAATTCCACATAGAAGAAAGAGTCGAGTATTCATTGATC
AAATTATTCACTCCATAGTCCGATAGATCTTTTGAAGAATTGATTAATCG
GACGAGAATAAAGATAGAGTCCCGTTCTACATGTCAATACCGGCAACAAT
GAAATTTTTAGTAATAGGAAAATCCGTCGACTT
>ww21336
ATAAGACTCTGTCTTAGTGTATAGGAGTTATTGAAGAAAATAAAGGAACA
ATACTCACCTTCTTAGAAGGTGAGTATTGTTCCTTTATTTTCTTTTTATT
TAGTTGTATTTTAGTTACATGGACTTTTATTCCTTACAAAAGAAAAAGAA
GAAAAGGGGGATTCATGATTGAGGATCTTATTTGTTCTGTTTTGTTTGTA
ATTTCTATAATTCCGTCCCTATTTTTTATATTTA-ATATATAAA-TATAA
AAAATAGATTTATATATTAAGCAAAAGCCTATTTGACATCCCAACGATTT
CTCCTATATCTATTTTCGTTAGTGGTTCCAAATTCCTCACCTTTCTCATT
CACTCTATTCTTTTACAAACGGATCTGTCCGAAAACGCCTTTCATCTTAC
ACAAGTCTTGTATGATACACATACAAATGACCATCTTTGAACAAGGAATG
AATCGCCTTTTGAATTTGAATGATTCACGATGGATATTATTTCTCAGACT
GAAACTTACAAAGTCGTCTTATTGAAGATCCAAGAAATTACAGTACCCGA
AAGTTGGGAATCTTCTTTCATACTTTTAATTGACATAGACCCCAGTCATC
TAATAAAATAAGGATGATACATTGGGAGTGGTCGGGATAGCTCAGCTGGT
AGAGCAGAGGACTGAAAATCTGAGCCTTGGTATGGAAACCTACTAAGTGA
CAACTTTCAAATTCAGAGAAACCCTGGAATTAATAAAAATGGGCAATCCT
GAGCCAAATCCGGTTTTCCGAAAACAAACAAAAGTTGAAAAAGAAAAAGG
ATAGGTGCAGAGACTCAATGGAAGCTGTTCTAACAAATGGAGTTGACTGC
TTTGGTCGACGAATCTTTCTCATAAAGTGTGAAAGTATATACATTTGTAT
TGAATACTTTATCAAATGAAATGATTAATGACTACCAAAATTTAGAAGAG
TTGGTGTTAATCAATTCCACATAGAAGAAAGAGTCGAGTATTCATTGATC
AAATTATTCACTCCATAGTCCGATAGATCTTTTGAAGAATTGATTAATCG
GACGAGAATAAAGATAGAGTCCCGTTCTACATGTCAATACCGGCAACAAT
GAAATTTTTAGTAATAGGAAAATCCGTCGACTT
>ww21337
ATAAGACTCTGTCTTAGTGTATAGGAGTTATTGAAGAAAATAAAGGAACA
ATACTCACCTTCTTAGAAGGTGAGTATTGTTCCTTTATTTTCTTTTTATT
TAGTTGTATTTTAGTTACATGGACTTTTATTCCTTACAAAAGAAAAAGAA
GAAAAGGGGGATTCATGATTGAGGATCTTATTTGTTCTGTTTTGTTTGTA
ATTTCTATAATTCCGTCCCTATTTTTTATATTTA-ATATATAAA-TATAA
AAAATAGATTTATATATTAAGCAAAAGCCTATTTGACATCCCAACGATTT
CTCCTATATCTATTTTCGTTAGTGGTTCCAAATTCCTCACCTTTCTCATT
CACTCTATTCTTTTACAAACGGATCTGTCCGAAAACGCCTTTCATCTTAC
ACAAGTCTTGTATGATACACATACAAATGACCATCTTTGAACAAGGAATG
AATCGCCTTTTGAATTTGAATGATTCACGATGGATATTATTTCTCAGACT
GAAACTTACAAAGTCGTCTTATTGAAGATCCAAGAAATTACAGTACCCGA
AAGTTGGGAATCTTCTTTCATACTTTTAATTGACATAGACCCCAGTCATC
TAATAAAATAAGGATGATACATTGGGAGTGGTCGGGATAGCTCAGCTGGT
AGAGCAGAGGACTGAAAATCTGAGCCTTGGTATGGAAACCTACTAAGTGA
CAACTTTCAAATTCAGAGAAACCCTGGAATTAATAAAAATGGGCAATCCT
GAGCCAAATCCGGTTTTCCGAAAACAAACAAAAGTTGAAAAAGAAAAAGG
ATAGGTGCAGAGACTCAATGGAAGCTGTTCTAACAAATGGAGTTGACTGC
TTTGGTCGACGAATCTTTCTCATAAAGTGTGAAAGTATATACATTTGTAT
TGAATACTTTATCAAATGAAATGATTAATGACTACCAAAATTTCGAAGAG
TTGGTGTTAATCAATTCCACATAGAAGAAAGAGTCGAGTATTCATTGATC
AAATTATTCACTCCATAGTCCGATAGATCTTTTGAAGAATTGATTAATCG
GACGAGAATAAAGATAGAGTCCCGTTCTACATGTCAATACCGGCAACAAT
GAAATTTTTAGTAATAGGAAAATCCGTCGACTT
>ww21338
ATAAGACTCTGTCTTAGTGTATAGGAGTTATTGAAGAAAATAAAGGAACA
ATACTCACCTTCTTAGAAGGTGAGTATTGTTCCTTTATTTTCTTTTTATT
TAGTTGTATTTTAGTTACATGGACTTTTATTCCTTACAAAAGAAAAAGAA
GAAAAGGGGGATTCATGATTGAGGATCTTATTTGTTCTGTTTTGTTTGTA
ATTTCTATAATTCCGTCCCTATTTTTTATATTTATATATATAAA-TATAA
AAAATAGATTTATATATTAAGCAAAAGCCTATTTGACATCCCAACGATTT
CTCCTATATCTATTTTCGTTAGTGGTTCCAAATTCCTCACCTTTCTCATT
CACTCTATTCTTTTACAAACGGATCTGTCCGAAAACGCCTTTCATCTTAC
ACAAGTCTTGTATGATACACATACAAATGACCATCTTTGAACAAGGAATG
AATCGCCTTTTGAATTTGAATGATTCACGATGGATATTATTTCTCAGACT
GAAACTTACAAAGTCGTCTTATTGAAGATCCAAGAAATTACAGTACCCGA
AAGTTGGGAATCTTCTTTCATACTTTTAATTGACATAGACCCCAGTCATC
TAATAAAATAAGGATGATACGTTGGGAGTGGTCGGGATAGCTCAGCTGGT
AGAGCAGAGGACTGAAAATCTGAGCCTTGGTATGGAAACCTACTAAGTGA
CAACTTTCAAATTCAGAGAAACCCTGGAATTAATAAAAATGGGCAATCCT
GAGCCAAATCCGGTTTTCCGAAAACAAACAAAAGTTGAAAAAGAAAAAGG
ATAGGTGCAGAGACTCAATGGAAGCTGTTCTAACAAATGGAGTTGACTGC
TTTGGTCGACGAATCTTTCTCATAAAGTGTGAAAGTATATACATTTGTAT
TGAATACTTTATCAAATGAAATGATTAATGACTACCAAAATTTAGAAGAG
TTGGTGTTAATCAATTCCACATAGAAGAAAGAGTCGAGTATTCATTGATC
AAATTATTCACTCCATAGTCCGATAGATCTTTTGAAGAATTGATTAATCG
GACGAGAATAAAGATAGAGTCCCGTTCTACATGTCAATACCGGCAACAAT
GAAATTTTTAGTAATAGGAAAATCCGTCGACTT
>ww21339
ATAAGACTCTGTCTTAGTGTATAGGAGTTATTGAAGAAAATAAAGGAACA
ATACTCACCTTCTTAGAAGGTGAGTATTGTTCCTTTATTTTCTTTTTATT
TAGTTGTATTTTAGTTACATGGACTTTTATTCCTTACAAAAGAAAAAGAA
GAAAAGGGGGATTCATGATTGAGGATCTTATTTGTTCTGTTTTGTTTGTA
ATTTCTATAATTCCGTCCCTATTTTTTATATTTA-ATATATAAA-TATAA
AAAATAGATTTATATATTAAGCAAAAGCCTATTTGACATCCCAACGATTT
CTCCTATATCTATTTTCGTTAGTGGTTCCAAATTCCTCACCTTTCTCATT
CACTCTATTCTTTTACAAACGGATCTGTCCGAAAACGCCTTTCATCTTAC
ACAAGTCTTGTATGATACACATACAAATGACCATCTTTGAACAAGGAATG
AATCGCCTTTTGAATTTGAATGATTCACGATGGATATTATTTCTCAGACT
GAAACTTACAAAGTCGTCTTATTGAAGATCCAAGAAATTACAGTACCCGA
AAGTTGGGAATCTTCTTTCATACTTTTAATTGACATAGACCCCAGTCATC
TAATAAAATAAGGATGATACATTGGGAGTGGTCGGGATAGCTCAGCTGGT
AGAGCAGAGGACTGAAAATCTGAGCCTTGGTATGGAAACCTACTAAGTGA
CAACTTTCAAATTCAGAGAAACCCTGGAATTAATAAAAATGGGCAATCCT
GAGCCAAATCCGGTTTTCCGAAAACAAACAAAAGTTGAAAAAGAAAAAGG
ATAGGTGCAGAGACTCAATGGAAGCTGTTCTAACAAATGGAGTTGACTGC
TTTGGTCGACGAATCTTTCTCATAAAGTGTGAAAGTATATACATTTGTAT
TGAATACTTTATCAAATGAAATGATTAATGACTACCAAAATTTCGAAGAG
TTGGTGTTAATCAATTCCACATAGAAGAAAGAGTCGAGTATTCATTGATC
AAATTATTCACTCCATAGTCCGATAGATCTTTTGAAGAATTGATTAATCG
GACGAGAATAAAGATAGAGTCCCGTTCTACATGTCAATACCGGCAACAAT
GAAATTTTTAGTAATAGGAAAATCCGTCGACTT
>ww21340
ATAAGACTCTGTCTTAGTGTATAGGAGTTATTGAAGAAAATAAAGGAACA
ATACTCACCTTCTTAGAAGGTGAGTATTGTTCCTTTATTTTCTTTTTATT
TAGTTGTATTTTAGTTACATGGACTTTTATTCCTTACAAAAGAAAAAGAA
GAAAAGGGGGATTCATGATTGAGGATCTTATTTGTTCTGTTTTGTTTGTA
ATTTCTATAATTCCGTCCCTATTTTTTATATTTA-ATATATAAA-TATAA
AAAATAGATTTATATATTAAGCAAAAGCCTATTTGACATCCCAACGATTT
CTCCTATATCTATTTTCGTTAGTGGTTCCAAATTCCTCACCTTTCTCATT
CACTCTATTCTTTTACAAACGGATCTGTCCGAAAACGCCTTTCATCTTAC
ACAAGTCTTGTATGATACACATACAAATGACCATCTTTGAACAAGGAATG
AATCGCCTTTTGAATTTGAATGATTCACGATGGATATTATTTCTCAGACT
GAAACTTACAAAGTCGTCTTATTGAAGATCCAAGAAATTACAGTACCCGA
AAGTTGGGAATCTTCTTTCATACTTTTAATTGACATAGACCCCAGTCATC
TAATAAAATAAGGATGATACATTGGGAGTGGTCGGGATAGCTCAGCTGGT
AGAGCAGAGGACTGAAAATCTGAGCCTTGGTATGGAAACCTACTAAGTGA
CAACTTTCAAATTCAGAGAAACCCTGGAATTAATAAAAATGGGCAATCCT
GAGCCAAATCCGGTTTTCCGAAAACAAACAAAAGTTGAAAAAGAAAAAGG
ATAGGTGCAGAGACTCAATGGAAGCTGTTCTAACAAATGGAGTTGACTGC
TTTGGTCGACGAATCTTTCTCATAAAGTGTGAAAGTATATACATTTGTAT
TGAATACTTTATCAAATGAAATGATTAATGACTACCAAAATTTCGAAGAG
TTGGTGTTAATCAATTCCACATAGAAGAAAGAGTCGAGTATTCATTGATC
AAATTATTCACTCCATAGTCCGATAGATCTTTTGAAGAATTGATTAATCG
GACGAGAATAAAGATAGAGTCCCGTTCTACATGTCAATACCGGCAACAAT
GAAATTTTTAGTAATAGGAAAATCCGTCGACTT
>ww21831
ATAAGACTCTGTCTTAGTGTATAGGAGTTATTGAAGAAAATAAAGGAACA
ATACTCACCTTCTTAGAAGGTGAGTATTGTTCCTTTATTTTCTTTTTATT
TAGTTGTATTTTAGTTACATGGACTTTTATTCCTTACAAAAGAAAAAGAA
GAAAAGGGGGATTCATGATTGAGGATCTTATTTGTTCTGTTTTGTTTGTA
ATTTCTATAATTCCGTCCCTATTTTTTATATTTA-ATATATAAA-TATAA
AAAATAGATTTATATATTAAGCAAAAGCCTATTTGACATCCCAACGATTT
CTCCTATATCTATTTTCGTTAGTGGTTCCAAATTCCTCACCTTTCTCATT
CACTCTATTCTTTTACAAACGGATCTGTCCGAAAACGCCTTTCATCTTAC
ACAAGTCTTGTATGATACACATACAAATGACCATCTTTGAACAAGGAATG
AATCGCCTTTTGAATTTGAATGATTCACGATGGATATTATTTCTCAGACT
GAAACTTACAAAGTCGTCTTATTGAAGATCCAAGAAATTACAGTACCCGA
AAGTTGGGAATCTTCTTTCATACTTTTAATTGACATAGACCCCAGTCATC
TAATAAAATAAGGATGATACATTGGGAGTGGTCGGGATAGCTCAGCTGGT
AGAGCAGAGGACTGAAAATCTGAGCCTTGGTATGGAAACCTACTAAGTGA
CAACTTTCAAATTCAGAGAAACCCTGGAATTAATAAAAATGGGCAATCCT
GAGCCAAATCCGGTTTTCCGAAAACAAACAAAAGTTGAAAAAGAAAAAGG
ATAGGTGCAGAGACTCAATGGAAGCTGTTCTAACAAATGGAGTTGACTGC
TTTGGTCGACGAATCTTTCTCATAAAGTGTGAAAGTATATACATTTGTAT
TGAATACTTTATCAAATGAAATGATTAATGACTACCAAAATTTCGAAGAG
TTGGTGTTAATCAATTCCACATAGAAGAAAGAGTCGAGTATTCATTGATC
AAATTATTCACTCCATAGTCCGATAGATCTTTTGAAGAATTGATTAATCG
GACGAGAATAAAGATAGAGTCCCGTTCTACATGTCAATACCGGCAACAAT
GAAATTTTTAGTAATAGGAAAATCCGTCGACTT
>ww21832
ATAAGACTCTGTCTTAGTGTATAGGAGTTATTGAAGAAAATAAAGGAACA
ATACTCACCTTCTTAGAAGGTGAGTATTGTTCCTTTATTTTCTTTTTATT
TAGTTGTATTTTAGTTACATGGACTTTTATTCCTTACAAAAGAAAAAGAA
GAAAAGGGGGATTCATGATTGAGGATCTTATTTGTTCTGTTTTGTTTGTA
ATTTCTATAATTCCGTCCCTATTTTTTATATTTA-ATATATAAA-TATAA
AAAATAGATTTATATATTAAGCAAAAGCCTATTTGACATCCCAACGATTT
CTCCTATATCTATTTTCGTTAGTGGTTCCAAATTCCTCACCTTTCTCATT
CACTCTATTCTTTTACAAACGGATCTGTCCGAAAACGCCTTTCATCTTAC
ACAAGTCTTGTATGATACACATACAAATGACCATCTTTGAACAAGGAATG
AATCGCCTTTTGAATTTGAATGATTCACGATGGATATTATTTCTCAGACT
GAAACTTACAAAGTCGTCTTATTGAAGATCCAAGAAATTACAGTACCCGA
AAGTTGGGAATCTTCTTTCATACTTTTAATTGACATAGACCCCAGTCATC
TAATAAAATAAGGATGATACATTGGGAGTGGTCGGGATAGCTCAGCTGGT
AGAGCAGAGGACTGAAAATCTGAGCCTTGGTATGGAAACCTACTAAGTGA
CAACTTTCAAATTCAGAGAAACCCTGGAATTAATAAAAATGGGCAATCCT
GAGCCAAATCCGGTTTTCCGAAAACAAACAAAAGTTGAAAAAGAAAAAGG
ATAGGTGCAGAGACTCAATGGAAGCTGTTCTAACAAATGGAGTTGACTGC
TTTGGTCGACGAATCTTTCTCATAAAGTGTGAAAGTATATACATTTGTAT
TGAATACTTTATCAAATGAAATGATTAATGACTACCAAAATTTCGAAGAG
TTGGTGTTAATCAATTCCACATAGAAGAAAGAGTCGAGTATTCATTGATC
AAATTATTCACTCCATAGTCCGATAGATCTTTTGAAGAATTGATTAATCG
GACGAGAATAAAGATAGAGTCCCGTTCTACATGTCAATACCGGCAACAAT
GAAATTTTTAGTAATAGGAAAATCCGTCGACTT
>ww21833
ATAAGACTCTGTCTTAGTGTATAGGAGTTATTGAAGAAAATAAAGGAACA
ATACTCACCTTCTAAGAAGGTGAGTATTGTTCCTTTATTTTCTTTTTATT
TAGTTGTATTTTAGTTACATGGACTTTTATTCCTTACAAAAGAAAAAGAA
GAAAAGGGGGATTCATGATTGAGGATCTTATTTGTTCTGTTTTGTTTGTA
ATTTCTATAATTCCGTCCCTATTTTTTATATTTA-ATATATAAA-TATAA
AAAATAGATTTATATATTAAGCAAAAGCCTATTTGACATCCCAACGATTT
CTCCTATATCTATTTTCGTTAGTGGTTCCAAATTCCTCACCTTTCTCATT
CACTCTATTCTTTTACAAACGGATCTGTCCGAAAACGCCTTTCATCTTAC
ACAAGTCTTGTATGATACACATACAAATGACCATCTTTGAACAAGGAATG
AATCGCCTTTTGAATTTGAATGATTCACGATGGATATTATTTCTCAGACT
GAAACTTACAAAGTCGTCTTATTGAAGATCCAAGAAATTACAGTACCCGA
AAGTTGGGAATCTTCTTTCATACTTTTAATTGACATAGACCCCAGTCATC
TAATAAAATAAGGATGATACATTGGGAGTGGTCGGGATAGCTCAGCTGGT
AGAGCAGAGGACTGAAAATCTGAGCCTTGGTATGGAAACCTACTAAGTGA
CAACTTTCAAATTCAGAGAAACCCTGGAATTAATAAAAATGGGCAATCCT
GAGCCAAATCCGGTTTTCCGAAAACAAACAAAAGTTGAAAAAGAAAAAGG
ATAGGTGCAGAGACTCAATGGAAGCTGTTCTAACAAATGGAGTTGACTGC
TTTGGTCGACGAATCTTTCTCATAAAGTGTGAAAGTATATACATTTGTAT
TGAATACTTTATCAAATGAAATGATTAATGACTACCAAAATTTCGAAGAG
TTGGTGTTAATCAATTCCACATAGAAGAAAGAGTCGAGTATTCATTGATC
AAATTATTCACTCCATAGTCCGATAGATCTTTTGAAGAATTGATTAATCG
GACGAGAATAAAGATAGAGTCCCGTTCTACATGTCAATACCGGCAACAAT
GAAATTTTTAGTAATAGGAAAATCCGTCGACTT
>ww21835
ATAAGACTCTGTCTTAGTGTATAGGAGTTATTGAAGAAAATAAAGGAACA
ATACTCACCTTCTTAGAAGGTGAGTATTGTTCCTTTATTTTCTTTTTATT
TAGTTGTATTTTAGTTACATGGACTTTTATTCCTTACAAAAGAAAAAGAA
GAAAAGGGGGATTCATGATTGAGGATCTTATTTGTTCTGTTTTGTTTGTA
ATTTCTATAATTCCGTCCCTATTTTTTATATTTATATATATAAA-TATAA
AAAATAGATTTATATATTAAGCAAAAGCCTATTTGACATCCCAACGATTT
CTCCTATATCTATTTTCGTTAGTGGTTCCAAATTCCTCACCTTTCTCATT
CACTCTATTCTTTTACAAACGGATCTGTCCGAAAACGCCTTTCATCTTAC
ACAAGTCTTGTATGATACACATACAAATGACCATCTTTGAACAAGGAATG
AATCGCCTTTTGAATTTGAATGATTCACGATGGATATTATTTCTCAGACT
GAAACTTACAAAGTCGTCTTATTGAAGATCCAAGAAATTACAGTACCCGA
AAGTTGGGAATCTTCTTTCATACTTTTAATTGACATAGACCCCAGTCATC
TAATAAAATAAGGATGATACGTTGGGAGTGGTCGGGATAGCTCAGCTGGT
AGAGCAGAGGACTGAAAATCTGAGCCTTGGTATGGAAACCTACTAAGTGA
CAACTTTCAAATTCAGAGAAACCCTGGAATTAATAAAAATGGGCAATCCT
GAGCCAAATCCGGTTTTCCGAAAACAAACAAAAGTTGAAAAAGAAAAAGG
ATAGGTGCAGAGACTCAATGGAAGCTGTTCTAACAAATGGAGTTGACTGC
TTTGGTCGACGAATCTTTCTCATAAAGTGTGAAAGTATATACATTTGTAT
TGAATACTTTATCAAATGAAATGATTAATGACTACCAAAATTTAGAAGAG
TTGGTGTTAATCAATTCCACATAGAAGAAAGAGTCGAGTATTCATTGATC
AAATTATTCACTCCATAGTCCGATAGATCTTTTGAAGAATTGATTAATCG
GACGAGAATAAAGATAGAGTCCCGTTCTACATGTCAATACCGGCAACAAT
GAAATTTTTAGTAATAGGAAAATCCGTCGACTT
>ww21836
ATAAGACTCTGTCTTAGTGTATAGGAGTTATTGAAGAAAATAAAGGAACA
ATACTCACCTTCTTAGAAGGTGAGTATTGTTCCTTTATTTTCTTTTTATT
TAGTTGTATTTTAGTTACATGGACTTTTATTCCTTACAAAAGAAAAAGAA
GAAAAGGGGGATTCATGATTGAGGATCTTATTTGTTCTGTTTTGTTTGTA
ATTTCTATAATTCCGTCCCTATTTTTTATATTTATATATATAAA-TATAA
AAAATAGATTTATATATTAAGCAAAAGCCTATTTGACATCCCAACGATTT
CTCCTATATCTATTTTCGTTAGTGGTTCCAAATTCCTCACCTTTCTCATT
CACTCTATTCTTTTACAAACGGATCTGTCCGAAAACGCCTTTCATCTTAC
ACAAGTCTTGTATGATACACATACAAATGACCATCTTTGAACAAGGAATG
AATCGCCTTTTGAATTTGAATGATTCACGATGGATATTATTTCTCAGACT
GAAACTTACAAAGTCGTCTTATTGAAGATCCAAGAAATTACAGTACCCGA
AAGTTGGGAATCTTCTTTCATACTTTTAATTGACATAGACCCCAGTCATC
TAATAAAATAAGGATGATACGTTGGGAGTGGTCGGGATAGCTCAGCTGGT
AGAGCAGAGGACTGAAAATCTGAGCCTTGGTATGGAAACCTACTAAGTGA
CAACTTTCAAATTCAGAGAAACCCTGGAATTAATAAAAATGGGCAATCCT
GAGCCAAATCCGGTTTTCCGAAAACAAACAAAAGTTGAAAAAGAAAAAGG
ATAGGTGCAGAGACTCAATGGAAGCTGTTCTAACAAATGGAGTTGACTGC
TTTGGTCGACGAATCTTTCTCATAAAGTGTGAAAGTATATACATTTGTAT
TGAATACTTTATCAAATGAAATGATTAATGACTACCAAAATTTAGAAGAG
TTGGTGTTAATCAATTCCACATAGAAGAAAGAGTCGAGTATTCATTGATC
AAATTATTCACTCCATAGTCCGATAGATCTTTTGAAGAATTGATTAATCG
GACGAGAATAAAGATAGAGTCCCGTTCTACATGTCAATACCGGCAACAAT
GAAATTTTTAGTAATAGGAAAATCCGTCGACTT
>ww21837
ATAAGACTCTGTCTTAGTGTATAGGAGTTATTGAAGAAAATAAAGGAACA
ATACTCACCTTCTTAGAAGGTGAGTATTGTTCCTTTATTTTCTTTTTATT
TAGTTGTATTTTAGTTACATGGACTTTTATTCCTTACAAAAGAAAAAGAA
GAAAAGGGGGATTCATGATTGAGGATCTTATTTGTTCTGTTTTGTTTGTA
ATTTCTATAATTCCGTCCCTATTTTTTATATTTATATATATAAA-TATAA
AAAATAGATTTATATATTAAGCAAAAGCCTATTTGACATCCCAACGATTT
CTCCTATATCTATTTTCGTTAGTGGTTCCAAATTCCTCACCTTTCTCATT
CACTCTATTCTTTTACAAACGGATCTGTCCGAAAACGCCTTTCATCTTAC
ACAAGTCTTGTATGATACACATACAAATGACCATCTTTGAACAAGGAATG
AATCGCCTTTTGAATTTGAATGATTCACGATGGATATTATTTCTCAGACT
GAAACTTACAAAGTCGTCTTATTGAAGATCCAAGAAATTACAGTACCCGA
AAGTTGGGAATCTTCTTTCATACTTTTAATTGACATAGACCCCAGTCATC
TAATAAAATAAGGATGATACGTTGGGAGTGGTCGGGATAGCTCAGCTGGT
AGAGCAGAGGACTGAAAATCTGAGCCTTGGTATGGAAACCTACTAAGTGA
CAACTTTCAAATTCAGAGAAACCCTGGAATTAATAAAAATGGGCAATCCT
GAGCCAAATCCGGTTTTCCGAAAACAAACAAAAGTTGAAAAAGAAAAAGG
ATAGGTGCAGAGACTCAATGGAAGCTGTTCTAACAAATGGAGTTGACTGC
TTTGGTCGACGAATCTTTCTCATAAAGTGTGAAAGTATATACATTTGTAT
TGAATACTTTATCAAATGAAATGATTAATGACTACCAAAATTTAGAAGAG
TTGGTGTTAATCAATTCCACATAGAAGAAAGAGTCGAGTATTCATTGATC
AAATTATTCACTCCATAGTCCGATAGATCTTTTGAAGAATTGATTAATCG
GACGAGAATAAAGATAGAGTCCCGTTCTACATGTCAATACCGGCAACAAT
GAAATTTTTAGTAATAGGAAAATCCGTCGACTT
>ww21838
ATAAGACTCTGTCTTAGTGTATAGGAGTTATTGAAGAAAATAAAGGAACA
ATACTCACCTTCTTAGAAGGTGAGTATTGTTCCTTTATTTTCTTTTTATT
TAGTTGTATTTTAGTTACATGGACTTTTATTCCTTACAAAAGAAAAAGAA
GAAAAGGGGGATTCATGATTGAGGATCTTATTTGTTCTGTTTTGTTTGTA
ATTTCTATAATTCCGTCCCTATTTTTTATATTTATATATATAAA-TATAA
AAAATAGATTTATATATTAAGCAAAAGCCTATTTGACATCCCAACGATTT
CTCCTATATCTATTTTCGTTAGTGGTTCCAAATTCCTCACCTTTCTCATT
CACTCTATTCTTTTACAAACGGATCTGTCCGAAAACGCCTTTCATCTTAC
ACAAGTCTTGTATGATACACATACAAATGACCATCTTTGAACAAGGAATG
AATCGCCTTTTGAATTTGAATGATTCACGATGGATATTATTTCTCAGACT
GAAACTTACAAAGTCGTCTTATTGAAGATCCAAGAAATTACAGTACCCGA
AAGTTGGGAATCTTCTTTCATACTTTTAATTGACATAGACCCCAGTCATC
TAATAAAATAAGGATGATACGTTGGGAGTGGTCGGGATAGCTCAGCTGGT
AGAGCAGAGGACTGAAAATCTGAGCCTTGGTATGGAAACCTACTAAGTGA
CAACTTTCAAATTCAGAGAAACCCTGGAATTAATAAAAATGGGCAATCCT
GAGCCAAATCCGGTTTTCCGAAAACAAACAAAAGTTGAAAAAGAAAAAGG
ATAGGTGCAGAGACTCAATGGAAGCTGTTCTAACAAATGGAGTTGACTGC
TTTGGTCGACGAATCTTTCTCATAAAGTGTGAAAGTATATACATTTGTAT
TGAATACTTTATCAAATGAAATGATTAATGACTACCAAAATTTAGAAGAG
TTGGTGTTAATCAATTCCACATAGAAGAAAGAGTCGAGTATTCATTGATC
AAATTATTCACTCCATAGTCCGATAGATCTTTTGAAGAATTGATTAATCG
GACGAGAATAAAGATAGAGTCCCGTTCTACATGTCAATACCGGCAACAAT
GAAATTTTTAGTAATAGGAAAATCCGTCGACTT
>ww21902
ATAAGACTCTGTCTTAGTGTATAGGAGTTATTGAAGAAAATAAAGGAACA
ATACTCACCTTCTTAGAAGGTGAGTATTGTTCCTTTATTTTCTTTTTATT
TAGTTGTATTTTAGTTACATGGACTTTTATTCCTTACAAAAGAAAAAGAA
GAAAAGGGGGATTCATGATTGAGGATCTTATTTGTTCTGTTTTGTTTGTA
ATTTCTATAATTCCGTCCCTATTTTTTATATTTA-ATATATAAA-TATAA
AAAATAGATTTATATATTAAGCAAAAGCCTATTTGACATCCCAACGATTT
CTCCTATATCTATTTTCGTTAGTGGTTCCAAATTCCTCACCTTTCTCATT
CACTCTATTCTTTTACAAACGGATCTGTCCGAAAACGCCTTTCATCTTAC
ACAAGTCTTGTATGATACACATACAAATGACCATCTTTGAACAAGGAATG
AATCGCCTTTTGAATTTGAATGATTCACGATGGATATTATTTCTCAGACT
GAAACTTACAAAGTCGTCTTATTGAAGATCCAAGAAATTACAGTACCCGA
AAGTTGGGAATCTTCTTTCATACTTTTAATTGACATAGACCCCAGTCATC
TAATAAAATAAGGATGATACGTTGGGAGTGGTCGGGATAGCTCAGCTGGT
AGAGCAGAGGACTGAAAATCTGAGCCTTGGTATGGAAACCTACTAAGTGA
CAACTTTCAAATTCAGAGAAACCCTGGAATTAATAAAAATGGGCAATCCT
GAGCCAAATCCGGTTTTCCGAAAACAAACAAAAGTTGAAAAAGAAAAAGG
ATAGGTGCAGAGACTCAATGGAAGCTGTTCTAACAAATGGAGTTGACTGC
TTTGGTCGACGAATCTTTCTCATAAAGTGTGAAAGTATATACATTTGTAT
TGAATACTTTATCAAATGAAATGATTAATGACTACCAAAATTTAGAAGAG
TTGGTGTTAATCAATTCCACATAGAAGAAAGAGTCGAGTATTCATTGATC
AAATTATTCACTCCATAGTCCGATAGATCTTTTGAAGAATTGATTAATCG
GACGAGAATAAAGATAGAGTCCCGTTCTACATGTCAATACCGGCAACAAT
GAAATTTTTAGTAATAGGAAAATCCGTCGACTT
>ww21903
ATAAGACTCTGTCTTAGTGTATAGGAGTTATTGAAGAAAATAAAGGAACA
ATACTCACCTTCTAAGAAGGTGAGTATTGTTCCTTTATTTTCTTTTTATT
TAGTTGTATTTTAGTTACATGGACTTTTATTCCTTACAAAAGAAAAAGAA
GAAAAGGGGGATTCATGATTGAGGATCTTATTTGTTCTGTTTTGTTTGTA
ATTTCTATAATTCCGTCCCTATTTTTTATATTTA-ATATATAAA-TATAA
AAAATAGATTTATATATTAAGCAAAAGCCTATTTGACATCCCAACGATTT
CTCCTATATCTATTTTCGTTAGTGGTTCCAAATTCCTCACCTTTCTCATT
CACTCTATTCTTTTACAAACGGATCTGTCCGAAAACGCCTTTCATCTTAC
ACAAGTCTTGTATGATACACATACAAATGACCATCTTTGAACAAGGAATG
AATCGCCTTTTGAATTTGAATGATTCACGATGGATATTATTTCTCAGACT
GAAACTTACAAAGTCGTCTTATTGAAGATCCAAGAAATTACAGTACCCGA
AAGTTGGGAATCTTCTTTCATACTTTTAATTGACATAGACCCCAGTCATC
TAATAAAATAAGGATGATACATTGGGAGTGGTCGGGATAGCTCAGCTGGT
AGAGCAGAGGACTGAAAATCTGAGCCTTGGTATGGAAACCTACTAAGTGA
CAACTTTCAAATTCAGAGAAACCCTGGAATTAATAAAAATGGGCAATCCT
GAGCCAAATCCGGTTTTCCGAAAACAAACAAAAGTTGAAAAAGAAAAAGG
ATAGGTGCAGAGACTCAATGGAAGCTGTTCTAACAAATGGAGTTGACTGC
TTTGGTCGACGAATCTTTCTCATAAAGTGTGAAAGTATATACATTTGTAT
TGAATACTTTATCAAATGAAATGATTAATGACTACCAAAATTTCGAAGAG
TTGGTGTTAATCAATTCCACATAGAAGAAAGAGTCGAGTATTCATTGATC
AAATTATTCACTCCATAGTCCGATAGATCTTTTGAAGAATTGATTAATCG
GACGAGAATAAAGATAGAGTCCCGTTCTACATGTCAATACCGGCAACAAT
GAAATTTTTAGTAATAGGAAAATCCGTCGACTT
>ww21904
ATAAGACTCTGTCTTAGTGTATAGGAGTTATTGAAGAAAATAAAGGAACA
ATACTCACCTTCTAAGAAGGTGAGTATTGTTCCTTTATTTTCTTTTTATT
TAGTTGTATTTTAGTTACATGGACTTTTATTCCTTACAAAAGAAAAAGAA
GAAAAGGGGGATTCATGATTGAGGATCTTATTTGTTCTGTTTTGTTTGTA
ATTTCTATAATTCCGTCCCTATTTTTTATATTTA-ATATATAAA-TATAA
AAAATAGATTTATATATTAAGCAAAAGCCTATTTGACATCCCAACGATTT
CTCCTATATCTATTTTCGTTAGTGGTTCCAAATTCCTCACCTTTCTCATT
CACTCTATTCTTTTACAAACGGATCTGTCCGAAAACGCCTTTCATCTTAC
ACAAGTCTTGTATGATACACATACAAATGACCATCTTTGAACAAGGAATG
AATCGCCTTTTGAATTTGAATGATTCACGATGGATATTATTTCTCAGACT
GAAACTTACAAAGTCGTCTTATTGAAGATCCAAGAAATTACAGTACCCGA
AAGTTGGGAATCTTCTTTCATACTTTTAATTGACATAGACCCCAGTCATC
TAATAAAATAAGGATGATACATTGGGAGTGGTCGGGATAGCTCAGCTGGT
AGAGCAGAGGACTGAAAATCTGAGCCTTGGTATGGAAACCTACTAAGTGA
CAACTTTCAAATTCAGAGAAACCCTGGAATTAATAAAAATGGGCAATCCT
GAGCCAAATCCGGTTTTCCGAAAACAAACAAAAGTTGAAAAAGAAAAAGG
ATAGGTGCAGAGACTCAATGGAAGCTGTTCTAACAAATGGAGTTGACTGC
TTTGGTCGACGAATCTTTCTCATAAAGTGTGAAAGTATATACATTTGTAT
TGAATACTTTATCAAATGAAATGATTAATGACTACCAAAATTTCGAAGAG
TTGGTGTTAATCAATTCCACATAGAAGAAAGAGTCGAGTATTCATTGATC
AAATTATTCACTCCATAGTCCGATAGATCTTTTGAAGAATTGATTAATCG
GACGAGAATAAAGATAGAGTCCCGTTCTACATGTCAATACCGGCAACAAT
GAAATTTTTAGTAATAGGAAAATCCGTCGACTT
>ww20627
ATAAGACTCTGTCTTAGTGTATAGGAGTTATTGAAGAAAATAAAGGAACA
ATACTCACCTTCTTAGAAGGTGAGTATTGTTCCTTTATTTTCTTTTTATT
TAGTTGTATTTTAGTTACATGGACTTTTATTCCTTACAAAAGAAAAAGAA
GAAAAGGGGGATTCATGATTGAGGATCTTATTTGTTCTGTTTTGTTTGTA
ATTTCTATAATTCCGTCCCTATTTTTTATATTTATATATATAAA-TATAA
AAAATAGATTTATATATTAAGCAAAAGCCTATTTGACATCCCAACGATTT
CTCCTATATCTATTTTCGTTAGTGGTTCCAAATTCCTCACCTTTCTCATT
CACTCTATTCTTTTACAAACGGATCTGTCCGAAAACGCCTTTCATCTTAC
ACAAGTCTTGTATGATACACATACAAATGACCATCTTTGAACAAGGAATG
AATCGCCTTTTGAATTTGAATGATTCACGATGGATATTATTTCTCAGACT
GAAACTTACAAAGTCGTCTTATTGAAGATCCAAGAAATTACAGTACCCGA
AAGTTGGGAATCTTCTTTCATACTTTTAATTGACATAGACCCCAGTCATC
TAATAAAATAAGGATGATACGTTGGGAGTGGTCGGGATAGCTCAGCTGGT
AGAGCAGAGGACTGAAAATCTGAGCCTTGGTATGGAAACCTACTAAGTGA
CAACTTTCAAATTCAGAGAAACCCTGGAATTAATAAAAATGGGCAATCCT
GAGCCAAATCCGGTTTTCCGAAAACAAACAAAAGTTGAAAAAGAAAAAGG
ATAGGTGCAGAGACTCAATGGAAGCTGTTCTAACAAATGGAGTTGACTGC
TTTGGTCGACGAATCTTTCTCATAAAGTGTGAAAGTATATACATTTGTAT
TGAATACTTTATCAAATGAAATGATTAATGACTACCAAAATTTAGAAGAG
TTGGTGTTAATCAATTCCACATAGAAGAAAGAGTCGAGTATTCATTGATC
AAATTATTCACTCCATAGTCCGATAGATCTTTTGAAGAATTGATTAATCG
GACGAGAATAAAGATAGAGTCCCGTTCTACATGTCAATACCGGCAACAAT
GAAATTTTTAGTAATAGGAAAATCCGTCGACTT
>ww20628
ATAAGACTCTGTCTTAGTGTATAGGAGTTATTGAAGAAAATAAAGGAACA
ATACTCACCTTCTTAGAAGGTGAGTATTGTTCCTTTATTTTCTTTTTATT
TAGTTGTATTTTAGTTACATGGACTTTTATTCCTTACAAAAGAAAAAGAA
GAAAAGGGGGATTCATGATTGAGGATCTTATTTGTTCTGTTTTGTTTGTA
ATTTCTATAATTCCGTCCCTATTTTTTATATTTATATATATAAA-TATAA
AAAATAGATTTATATATTAAGCAAAAGCCTATTTGACATCCCAACGATTT
CTCCTATATCTATTTTCGTTAGTGGTTCCAAATTCCTCACCTTTCTCATT
CACTCTATTCTTTTACAAACGGATCTGTCCGAAAACGCCTTTCATCTTAC
ACAAGTCTTGTATGATACACATACAAATGACCATCTTTGAACAAGGAATG
AATCGCCTTTTGAATTTGAATGATTCACGATGGATATTATTTCTCAGACT
GAAACTTACAAAGTCGTCTTATTGAAGATCCAAGAAATTACAGTACCCGA
AAGTTGGGAATCTTCTTTCATACTTTTAATTGACATAGACCCCAGTCATC
TAATAAAATAAGGATGATACGTTGGGAGTGGTCGGGATAGCTCAGCTGGT
AGAGCAGAGGACTGAAAATCTGAGCCTTGGTATGGAAACCTACTAAGTGA
CAACTTTCAAATTCAGAGAAACCCTGGAATTAATAAAAATGGGCAATCCT
GAGCCAAATCCGGTTTTCCGAAAACAAACAAAAGTTGAAAAAGAAAAAGG
ATAGGTGCAGAGACTCAATGGAAGCTGTTCTAACAAATGGAGTTGACTGC
TTTGGTCGACGAATCTTTCTCATAAAGTGTGAAAGTATATACATTTGTAT
TGAATACTTTATCAAATGAAATGATTAATGACTACCAAAATTTAGAAGAG
TTGGTGTTAATCAATTCCACATAGAAGAAAGAGTCGAGTATTCATTGATC
AAATTATTCACTCCATAGTCCGATAGATCTTTTGAAGAATTGATTAATCG
GACGAGAATAAAGATAGAGTCCCGTTCTACATGTCAATACCGGCAACAAT
GAAATTTTTAGTAATAGGAAAATCCGTCGACTT
>ww20632
ATAAGACTCTGTCTTAGTGTATAGGAGTTATTGAAGAAAATAAAGGAACA
ATACTCACCTTCTAAGAAGGTGAGTATTGTTCCTTTATTTTCTTTTTATT
TAGTTGTATTTTAGTTACATGGACTTTTATTCCTTACAAAAGAAAAAGAA
GAAAAGGGGGATTCATGATTGAGGATCTTATTTGTTCTGTTTTGTTTGTA
ATTTCTATAATTCCGTCCCTATTTTTTATATTTATATATATAAA-TATAA
AAAATAGATTTATATATTAAGCAAAAGCCTATTTGACATCCCAACGATTT
CTCCTATATCTATTTTCGTTAGTGGTTCCAAATTCCTCACCTTTCTCATT
CACTCTATTCTTTTACAAACGGATCTGTCCGAAAACGCCTTTCATCTTAC
ACAAGTCTTGTATGATACACATACAAATGACCATCTTTGAACAAGGAATG
AATCGCCTTTTGAATTTGAATGATTCACGATGGATATTATTTCTCAGACT
GAAACTTACAAAGTCGTCTTATTGAAGATCCAAGAAATTACAGTACCCGA
AAGTTGGGAATCTTCTTTCATACTTTTAATTGACATAGACCCCAGTCATC
TAATAAAATAAGGATGATACGTTGGGAGTGGTCGGGATAGCTCAGCTGGT
AGAGCAGAGGACTGAAAATCTGAGCCTTGGTATGGAAACCTACTAAGTGA
CAACTTTCAAATTCAGAGAAACCCTGGAATTAATAAAAATGGGCAATCCT
GAGCCAAATCCGGTTTTCCGAAAACAAACAAAAGTTGAAAAAGAAAAAGG
ATAGGTGCAGAGACTCAATGGAAGCTGTTCTAACAAATGGAGTTGACTGC
TTTGGTCGACGAATCTTTCTCATAAAGTGTGAAAGTATATACATTTGTAT
TGAATACTTTATCAAATGAAATGATTAATGACTACCAAAATTTAGAAGAG
TTGGTGTTAATCAATTCCACATAGAAGAAAGAGTCGAGTATTCATTGATC
AAATTATTCACTCCATAGTCCGATAGATCTTTTGAAGAATTGATTAATCG
GACGAGAATAAAGATAGAGTCCCGTTCTACATGTCAATACCGGCAACAAT
GAAATTTTTAGTAATAGGAAAATCCGTCGACTT
>ww20639
ATAAGACTCTGTCTTAGTGTATAGGAGTTATTGAAGAAAATAAAGGAACA
ATACTCACCTTCTTAGAAGGTGAGTATTGTTCCTTTATTTTCTTTTTATT
TAGTTGTATTTTAGTTACATGGACTTTTATTCCTTACAAAAGAAAAAGAA
GAAAAGGGGGATTCATGATTGAGGATCTTATTTGTTCTGTTTTGTTTGTA
ATTTCTATAATTCCGTCCCTATTTTTTATATTTA-ATATATAAA-TATAA
AAAATAGATTTATATATTAAGCAAAAGCCTATTTGACATCCCAACGATTT
CTCCTATATCTATTTTCGTTAGTGGTTCCAAATTCCTCACCTTTCTCATT
CACTCTATTCTTTTACAAACGGATCTGTCCGAAAACGCCTTTCATCTTAC
ACAAGTCTTGTATGATACACATACAAATGACCATCTTTGAACAAGGAATG
AATCGCCTTTTGAATTTGAATGATTCACGATGGATATTATTTCTCAGACT
GAAACTTACAAAGTCGTCTTATTGAAGATCCAAGAAATTACAGTACCCGA
AAGTTGGGAATCTTCTTTCATACTTTTAATTGACATAGACCCCAGTCATC
TAATAAAATAAGGATGATACGTTGGGAGTGGTCGGGATAGCTCAGCTGGT
AGAGCAGAGGACTGAAAATCTGAGCCTTGGTATGGAAACCTACTAAGTGA
CAACTTTCAAATTCAGAGAAACCCTGGAATTAATAAAAATGGGCAATCCT
GAGCCAAATCCGGTTTTCCGAAAACAAACAAAAGTTGAAAAAGAAAAAGG
ATAGGTGCAGAGACTCAATGGAAGCTGTTCTAACAAATGGAGTTGACTGC
TTTGGTCGACGAATCTTTCTCATAAAGTGTGAAAGTATATACATTTGTAT
TGAATACTTTATCAAATGAAATGATTAATGACTACCAAAATTTAGAAGAG
TTGGTGTTAATCAATTCCACATAGAAGAAAGAGTCGAGTATTCATTGATC
AAATTATTCACTCCATAGTCCGATAGATCTTTTGAAGAATTGATTAATCG
GACGAGAATAAAGATAGAGTCCCGTTCTACATGTCAATACCGGCAACAAT
GAAATTTTTAGTAATAGGAAAATCCGTCGACTT
>ww20640
ATAAGACTCTGTCTTAGTGTATAGGAGTTATTGAAGAAAATAAAGGAACA
ATACTCACCTTCTTAGAAGGTGAGTATTGTTCCTTTATTTTCTTTTTATT
TAGTTGTATTTTAGTTACATGGACTTTTATTCCTTACAAAAGAAAAAGAA
GAAAAGGGGGATTCATGATTGAGGATCTTATTTGTTCTGTTTTGTTTGTA
ATTTCTATAATTCCGTCCCTATTTTTTATATTTA-ATATATAAA-TATAA
AAAATAGATTTATATATTAAGCAAAAGCCTATTTGACATCCCAACGATTT
CTCCTATATCTATTTTCGTTAGTGGTTCCAAATTCCTCACCTTTCTCATT
CACTCTATTCTTTTACAAACGGATCTGTCCGAAAACGCCTTTCATCTTAC
ACAAGTCTTGTATGATACACATACAAATGACCATCTTTGAACAAGGAATG
AATCGCCTTTTGAATTTGAATGATTCACGATGGATATTATTTCTCAGACT
GAAACTTACAAAGTCGTCTTATTGAAGATCCAAGAAATTACAGTACCCGA
AAGTTGGGAATCTTCTTTCATACTTTTAATTGACATAGACCCCAGTCATC
TAATAAAATAAGGATGATACGTTGGGAGTGGTCGGGATAGCTCAGCTGGT
AGAGCAGAGGACTGAAAATCTGAGCCTTGGTATGGAAACCTACTAAGTGA
CAACTTTCAAATTCAGAGAAACCCTGGAATTAATAAAAATGGGCAATCCT
GAGCCAAATCCGGTTTTCCGAAAACAAACAAAAGTTGAAAAAGAAAAAGG
ATAGGTGCAGAGACTCAATGGAAGCTGTTCTAACAAATGGAGTTGACTGC
TTTGGTCGACGAATCTTTCTCATAAAGTGTGAAAGTATATACATTTGTAT
TGAATACTTTATCAAATGAAATGATTAATGACTACCAAAATTTAGAAGAG
TTGGTGTTAATCAATTCCACATAGAAGAAAGAGTCGAGTATTCATTGATC
AAATTATTCACTCCATAGTCCGATAGATCTTTTGAAGAATTGATTAATCG
GACGAGAATAAAGATAGAGTCCCGTTCTACATGTCAATACCGGCAACAAT
GAAATTTTTAGTAATAGGAAAATCCGTCGACTT
>ww20643
ATAAGACTCTGTCTTAGTGTATAGGAGTTATTGAAGAAAATAAAGGAACA
ATACTCACCTTCTTAGAAGGTGAGTATTGTTCCTTTATTTTCTTTTTATT
TAGTTGTATTTTAGTTACATGGACTTTTATTCCTTACAAAAGAAAAAGAA
GAAAAGGGGGATTCATGATTGAGGATCTTATTTGTTCTGTTTTGTTTGTA
ATTTCTATAATTCCGTCCCTATTTTTTATATTTA-ATATATAAA-TATAA
AAAATAGATTTATATATTAAGCAAAAGCCTATTTGACATCCCAACGATTT
CTCCTATATCTATTTTCGTTAGTGGTTCCAAATTCCTCACCTTTCTCATT
CACTCTATTCTTTTACAAACGGATCTGTCCGAAAACGCCTTTCATCTTAC
ACAAGTCTTGTATGATACACATACAAATGACCATCTTTGAACAAGGAATG
AATCGCCTTTTGAATTTGAATGATTCACGATGGATATTATTTCTCAGACT
GAAACTTACAAAGTCGTCTTATTGAAGATCCAAGAAATTACAGTACCCGA
AAGTTGGGAATCTTCTTTCATACTTTTAATTGACATAGACCCCAGTCATC
TAATAAAATAAGGATGATACATTGGGAGTGGTCGGGATAGCTCAGCTGGT
AGAGCAGAGGACTGAAAATCTGAGCCTTGGTATGGAAACCTACTAAGTGA
CAACTTTCAAATTCAGAGAAACCCTGGAATTAATAAAAATGGGCAATCCT
GAGCCAAATCCGGTTTTCCGAAAACAAACAAAAGTTGAAAAAGAAAAAGG
ATAGGTGCAGAGACTCAATGGAAGCTGTTCTAACAAATGGAGTTGACTGC
TTTGGTCGACGAATCTTTCTCATAAAGTGTGAAAGTATATACATTTGTAT
TGAATACTTTATCAAATGAAATGATTAATGACTACCAAAATTTCGAAGAG
TTGGTGTTAATCAATTCCACATAGAAGAAAGAGTCGAGTATTCATTGATC
AAATTATTCACTCCATAGTCCGATAGATCTTTTGAAGAATTGATTAATCG
GACGAGAATAAAGATAGAGTCCCGTTCTACATGTCAATACCGGCAACAAT
GAAATTTTTAGTAATAGGAAAATCCGTCGACTT
>ww21901
ATAAGACTCTGTCTTAGTGTATAGGAGTTATTGAAGAAAATAAAGGAACA
ATACTCACCTTCTTAGAAGGTGAGTATTGTTCCTTTATTTTCTTTTTATT
TAGTTGTATTTTAGTTACATGGACTTTTATTCCTTACAAAAGAAAAAGAA
GAAAAGGGGGATTCATGATTGAGGATCTTATTTGTTCTGTTTTGTTTGTA
ATTTCTATAATTCCGTCCCTATTTTTTATATTTATATATATAAA-TATAA
AAAATAGATTTATATATTAAGCAAAAGCCTATTTGACATCCCAACGATTT
CTCCTATATCTATTTTCGTTAGTGGTTCCAAATTCCTCACCTTTCTCATT
CACTCTATTCTTTTACAAACGGATCTGTCCGAAAACGCCTTTCATCTTAC
ACAAGTCTTGTATGATACACATACAAATGACCATCTTTGAACAAGGAATG
AATCGCCTTTTGAATTTGAATGATTCACGATGGATATTATTTCTCAGACT
GAAACTTACAAAGTCGTCTTATTGAAGATCCAAGAAATTACAGTACCCGA
AAGTTGGGAATCTTCTTTCATACTTTTAATTGACATAGACCCCAGTCATC
TAATAAAATAAGGATGATACGTTGGGAGTGGTCGGGATAGCTCAGCTGGT
AGAGCAGAGGACTGAAAATCTGAGCCTTGGTATGGAAACCTACTAAGTGA
CAACTTTCAAATTCAGAGAAACCCTGGAATTAATAAAAATGGGCAATCCT
GAGCCAAATCCGGTTTTCCGAAAACAAACAAAAGTTGAAAAAGAAAAAGG
ATAGGTGCAGAGACTCAATGGAAGCTGTTCTAACAAATGGAGTTGACTGC
TTTGGTCGACGAATCTTTCTCATAAAGTGTGAAAGTATATACATTTGTAT
TGAATACTTTATCAAATGAAATGATTAATGACTACCAAAATTTAGAAGAG
TTGGTGTTAATCAATTCCACATAGAAGAAAGAGTCGAGTATTCATTGATC
AAATTATTCACTCCATAGTCCGATAGATCTTTTGAAGAATTGATTAATCG
GACGAGAATAAAGATAGAGTCCCGTTCTACATGTCAATACCGGCAACAAT
GAAATTTTTAGTAATAGGAAAATCCGTCGACTT
>ww20685
ATAAGACTCTGTCTTAGTGTATAGGAGTTATTGAAGAAAATAAAGGAACA
ATACTCACCTTCTTAGAAGGTGAGTATTGTTCCTTTATTTTCTTTTTATT
TAGTTGTATTTTAGTTACATGGACTTTTATTCCTTACAAAAGAAAAAGAA
GAAAAGGGGGATTCATGATTGAGGATCTTATTTGTTCTGTTTTGTTTGTA
ATTTCTATAATTCCGTCCCTATTTTTTATATTTATATATATAAA-TATAA
AAAATAGATTTATATATTAAGCAAAAGCCTATTTGACATCCCAACGATTT
CTCCTATATCTATTTTCGTTAGTGGTTCCAAATTCCTCACCTTTCTCATT
CACTCTATTCTTTTACAAACGGATCTGTCCGAAAACGCCTTTCATCTTAC
ACAAGTCTTGTATGATACACATACAAATGACCATCTTTGAACAAGGAATG
AATCGCCTTTTGAATTTGAATGATTCACGATGGATATTATTTCTCAGACT
GAAACTTACAAAGTCGTCTTATTGAAGATCCAAGAAATTACAGTACCCGA
AAGTTGGGAATCTTCTTTCATACTTTTAATTGACATAGACCCCAGTCATC
TAATAAAATAAGGATGATACGTTGGGAGTGGTCGGGATAGCTCAGCTGGT
AGAGCAGAGGACTGAAAATCTGAGCCTTGGTATGGAAACCTACTAAGTGA
CAACTTTCAAATTCAGAGAAACCCTGGAATTAATAAAAATGGGCAATCCT
GAGCCAAATCCGGTTTTCCGAAAACAAACAAAAGTTGAAAAAGAAAAAGG
ATAGGTGCAGAGACTCAATGGAAGCTGTTCTAACAAATGGAGTTGACTGC
TTTGGTCGACGAATCTTTCTCATAAAGTGTGAAAGTATATACATTTGTAT
TGAATACTTTATCAAATGAAATGATTAATGACTACCAAAATTTAGAAGAG
TTGGTGTTAATCAATTCCACATAGAAGAAAGAGTCGAGTATTCATTGATC
AAATTATTCACTCCATAGTCCGATAGATCTTTTGAAGAATTGATTAATCG
GACGAGAATAAAGATAGAGTCCCGTTCTACATGTCAATACCGGCAACAAT
GAAATTTTTAGTAATAGGAAAATCCGTCGACTT
>ww20686
ATAAGACTCTGTCTTAGTGTATAGGAGTTATTGAAGAAAATAAAGGAACA
ATACTCACCTTCTTAGAAGGTGAGTATTGTTCCTTTATTTTCTTTTTATT
TAGTTGTATTTTAGTTACATGGACTTTTATTCCTTACAAAAGAAAAAGAA
GAAAAGGGGGATTCATGATTGAGGATCTTATTTGTTCTGTTTTGTTTGTA
ATTTCTATAATTCCGTCCCTATTTTTTATATTTATATATATAAA-TATAA
AAAATAGATTTATATATTAAGCAAAAGCCTATTTGACATCCCAACGATTT
CTCCTATATCTATTTTCGTTAGTGGTTCCAAATTCCTCACCTTTCTCATT
CACTCTATTCTTTTACAAACGGATCTGTCCGAAAACGCCTTTCATCTTAC
ACAAGTCTTGTATGATACACATACAAATGACCATCTTTGAACAAGGAATG
AATCGCCTTTTGAATTTGAATGATTCACGATGGATATTATTTCTCAGACT
GAAACTTACAAAGTCGTCTTATTGAAGATCCAAGAAATTACAGTACCCGA
AAGTTGGGAATCTTCTTTCATACTTTTAATTGACATAGACCCCAGTCATC
TAATAAAATAAGGATGATACGTTGGGAGTGGTCGGGATAGCTCAGCTGGT
AGAGCAGAGGACTGAAAATCTGAGCCTTGGTATGGAAACCTACTAAGTGA
CAACTTTCAAATTCAGAGAAACCCTGGAATTAATAAAAATGGGCAATCCT
GAGCCAAATCCGGTTTTCCGAAAACAAACAAAAGTTGAAAAAGAAAAAGG
ATAGGTGCAGAGACTCAATGGAAGCTGTTCTAACAAATGGAGTTGACTGC
TTTGGTCGACGAATCTTTCTCATAAAGTGTGAAAGTATATACATTTGTAT
TGAATACTTTATCAAATGAAATGATTAATGACTACCAAAATTTCGAAGAG
TTGGTGTTAATCAATTCCACATAGAAGAAAGAGTCGAGTATTCATTGATC
AAATTATTCACTCCATAGTCCGATAGATCTTTTGAAGAATTGATTAATCG
GACGAGAATAAAGATAGAGTCCCGTTCTACATGTCAATACCGGCAACAAT
GAAATTTTTAGTAATAGGAAAATCCGTCGACTT
>ww20688
ATAAGACTCTGTCTTAGTGTATAGGAGTTATTGAAGAAAATAAAGGAACA
ATACTCACCTTCTTAGAAGGTGAGTATTGTTCCTTTATTTTCTTTTTATT
TAGTTGTATTTTAGTTACATGGACTTTTATTCCTTACAAAAGAAAAAGAA
GAAAAGGGGGATTCATGATTGAGGATCTTATTTGTTCTGTTTTGTTTGTA
ATTTCTATAATTCCGTCCCTATTTTTTATATTTATATATATAAA-TATAA
AAAATAGATTTATATATTAAGCAAAAGCCTATTTGACATCCCAACGATTT
CTCCTATATCTATTTTCGTTAGTGGTTCCAAATTCCTCACCTTTCTCATT
CACTCTATTCTTTTACAAACGGATCTGTCCGAAAACGCCTTTCATCTTAC
ACAAGTCTTGTATGATACACATACAAATGACCATCTTTGAACAAGGAATG
AATCGCCTTTTGAATTTGAATGATTCACGATGGATATTATTTCTCAGACT
GAAACTTACAAAGTCGTCTTATTGAAGATCCAAGAAATTACAGTACCCGA
AAGTTGGGAATCTTCTTTCATACTTTTAATTGACATAGACCCCAGTCATC
TAATAAAATAAGGATGATACGTTGGGAGTGGTCGGGATAGCTCAGCTGGT
AGAGCAGAGGACTGAAAATCTGAGCCTTGGTATGGAAACCTACTAAGTGA
CAACTTTCAAATTCAGAGAAACCCTGGAATTAATAAAAATGGGCAATCCT
GAGCCAAATCCGGTTTTCCGAAAACAAACAAAAGTTGAAAAAGAAAAAGG
ATAGGTGCAGAGACTCAATGGAAGCTGTTCTAACAAATGGAGTTGACTGC
TTTGGTCGACGAATCTTTCTCATAAAGTGTGAAAGTATATACATTTGTAT
TGAATACTTTATCAAATGAAATGATTAATGACTACCAAAATTTAGAAGAG
TTGGTGTTAATCAATTCCACATAGAAGAAAGAGTCGAGTATTCATTGATC
AAATTATTCACTCCATAGTCCGATAGATCTTTTGAAGAATTGATTAATCG
GACGAGAATAAAGATAGAGTCCCGTTCTACATGTCAATACCGGCAACAAT
GAAATTTTTAGTAATAGGAAAATCCGTCGACTT
>ww21844
ATAAGACTCTGTCTTAGTGTATAGGAGTTATTGAAGAAAATAAAGGAACA
ATACTCACCTTCTTAGAAGGTGAGTATTGTTCCTTTATTTTCTTTTTATT
TAGTTGTATTTTAGTTACATGGACTTTTATTCCTTACAAAAGAAAAAGAA
GAAAAGGGGGATTCATGATTGAGGATCTTATTTGTTCTGTTTTGTTTGTA
ATTTCTATAATTCCGTCCCTATTTTTTAGATTTA-ATATATAAA-TCTAA
AAAATAGATTTATATATTAAGCAAAAGCCTATTTGACATCCCAACGATTT
CTCCTATATCTATTTTCGTTAGTGGTTCAAAATTCCTCACCTTTCTCATT
CACTCTATTCTTTTACAAACGGATCTGGCCGAAAACGCCTTTCATCTTAC
ACAAGTCTTGTATGATACACATACAAATGACCATCTTTGAACAAGGAATG
AATCGCCTTTTGAATTTGAATGATTCACGATGGATATTATTTCTCAGACT
GAAACTTACAAAGTCGTCTTATTGAAGATCCAAGAAATTACAGTACCCGA
AAGTTGGGAATCTTCTTTCATACTTTTAATTGACATAGACCCCAGTCATC
TAATAAAATAAGGATGATACATTGGGAGTGGTCGGGATAGCTCAGCTGGT
AGAGCAGAGGACTGAAAATCTGAGCCTTGGTATGGAAACCTACTAAGTGA
CAACTTTCAAATTCAGAGAAACCCTGGAATTAATAAAAATGGGCAATCCT
GAGCCAAATCCGGTTTTCCGAAAACAAACAAAAGTTGAAAAAGAAAAAGG
ATAGGTGCAGAGACTCAATGGAAGCTGTTCTAACAAATGGAGTTGACTGC
TTTGGTCGACGAATCTTTCTCATAAAGTGTGAAAGTATATACATTTGTAT
TGAATACTTTATCAAATGAAATGATTAATGACTACCAAAATTTAGAAGAG
TTGGTGTTAATCAATTCCACATAGAAGAAAGAGTCGAGTATTCATTGATC
AAATTATTCACTCCATAGTCCGATAGATCTTTTGAAGAACTGATTAATCG
GACGAGAATAAAGATAGAGTCCCGTTCTACATGTCAATACCGGCAACAAT
GAAATTTTTAGTAATAGGAAAATCCGTCGACTT
>ww21845
ATAAGACTCTGTCTTAGTGTATAGGAGTTATTGAAGAAAATAAAGGAACA
ATACTCACCTTCTAAGAAGGTGAGTATTGTTCCTTTATTTTCTTTTTATT
TAGTTGTATTTTAGTTACATGGACTTTTATTCCTTACAAAAGAAAAAGAA
GAAAAGGGGGATTCATGATTGAGGATCTTATTTGTTCTGTTTTGTTTGTA
ATTTCTATAATTCCGTCCCTATTTTTTAGATTTA-ATATATAAA-TCTAA
AAAATAGATTTATATATTAAGCAAAAGCCTATTTGACATCCCAACGATTT
CTCCTATATCTATTTTCGTTAGTGGTTCAAAATTCCTCACCTTTCTCATT
CACTCTATTCTTTTACAAACGGATCTGGCCGAAAACGCCTTTCATCTTAC
ACAAGTCTTGTATGATACACATACAAATGACCATCTTTGAACAAGGAATG
AATCGCCTTTTGAATTTGAATGATTCACGATGGATATTATTTCTCAGACT
GAAACTTACAAAGTCGTCTTATTGAAGATCCAAGAAATTACAGTACCCGA
AAGTTGGGAATCTTCTTTCATACTTTTAATTGACATAGACCCCAGTCATC
TAATAAAATAAGGATGATACATTGGGAGTGGTCGGGATAGCTCAGCTGGT
AGAGCAGAGGACTGAAAATCTGAGCCTTGGTATGGAAACCTACTAAGTGA
CAACTTTCAAATTCAGAGAAACCCTGGAATTAATAAAAATGGGCAATCCT
GAGCCAAATCCGGTTTTCCGAAAACAAACAAAAGTTGAAAAAGAAAAAGG
ATAGGTGCAGAGACTCAATGGAAGCTGTTCTAACAAATGGAGTTGACTGC
TTTGGTCGACGAATCTTTCTCATAAAGTGTGAAAGTATATACATTTGTAT
TGAATACTTTATCAAATGAAATGATTAATGACTACCAAAATTTAGAAGAG
TTGGTGTTAATCAATTCCACATAGAAGAAAGAGTCGAGTATTCATTGATC
AAATTATTCACTCCATAGTCCGATAGATCTTTTGAAGAACTGATTAATCG
GACGAGAATAAAGATAGAGTCCCGTTCTACATGTCAATACCGGCAACAAT
GAAATTTTTAGTAATAGGAAAATCCGTCGACTT
>ww21846
ATAAGACTCTGTCTTAGTGTATAGGAGTTATTGAAGAAAATAAAGGAACA
ATACTCACCTTCTTAGAAGGTGAGTATTGTTCCTTTATTTTCTTTTTATT
TAGTTGTATTTTAGTTACATGGACTTTTATTCCTTACAAAAGAAAAAGAA
GAAAAGGGGGATTCATGATTGAGGATCTTATTTGTTCTGTTTTGTTTGTA
ATTTCTATAATTCCGTCCCTATTTTTTATATTTA-ATATATAAA-TATAA
AAAATAGATTTATATATTAAGCAAAAGCCTATTTGACATCCCAACGATTT
CTCCTATATCTATTTTCGTTAGTGGTTCCAAATTCCTCACCTTTCTCATT
CACTCTATTCTTTTACAAACGGATCTGTCCGAAAACGCCTTTCATCTTAC
ACAAGTCTTGTATGATACACATACAAATGACCATCTTTGAACAAGGAATG
AATCGCCTTTTGAATTTGAATGATTCACGATGGATATTATTTCTCAGACT
GAAACTTACAAAGTCGTCTTATTGAAGATCCAAGAAATTACAGTACCCGA
AAGTTGGGAATCTTCTTTCATACTTTTAATTGACATAGACCCCAGTCATC
TAATAAAATAAGGATGATACGTTGGGAGTGGTCGGGATAGCTCAGCTGGT
AGAGCAGAGGACTGAAAATCTGAGCCTTGGTATGGAAACCTACTAAGTGA
CAACTTTCAAATTCAGAGAAACCCTGGAATTAATAAAAATGGGCAATCCT
GAGCCAAATCCGGTTTTCCGAAAACAAACAAAAGTTGAAAAAGAAAAAGG
ATAGGTGCAGAGACTCAATGGAAGCTGTTCTAACAAATGGAGTTGACTGC
TTTGGTCGACGAATCTTTCTCATAAAGTGTGAAAGTATATACATTTGTAT
TGAATACTTTATCAAATGAAATGATTAATGACTACCAAAATTTAGAAGAG
TTGGTGTTAATCAATTCCACATAGAAGAAAGAGTCGAGTATTCATTGATC
AAATTATTCACTCCATAGTCCGATAGATCTTTTGAAGAATTGATTAATCG
GACGAGAATAAAGATAGAGTCCCGTTCTACATGTCAATACCGGCAACAAT
GAAATTTTTAGTAATAGGAAAATCCGTCGACTT
>ww21847
ATAAGACTCTGTCTTAGTGTATAGGAGTTATTGAAGAAAATAAAGGAACA
ATACTCACCTTCTTAGAAGGTGAGTATTGTTCCTTTATTTTCTTTTTATT
TAGTTGTATTTTAGTTACATGGACTTTTATTCCTTACAAAAGAAAAAGAA
GAAAAGGGGGATTCATGATTGAGGATCTTATTTGTTCTGTTTTGTTTGTA
ATTTCTATAATTCCGTCCCTATTTTTTATATTTA-ATATATAAA-TATAA
AAAATAGATTTATATATTAAGCAAAAGCCTATTTGACATCCCAACGATTT
CTCCTATATCTATTTTCGTTAGTGGTTCCAAATTCCTCACCTTTCTCATT
CACTCTATTCTTTTACAAACGGATCTGTCCGAAAACGCCTTTCATCTTAC
ACAAGTCTTGTATGATACACATACAAATGACCATCTTTGAACAAGGAATG
AATCGCCTTTTGAATTTGAATGATTCACGATGGATATTATTTCTCAGACT
GAAACTTACAAAGTCGTCTTATTGAAGATCCAAGAAATTACAGTACCCGA
AAGTTGGGAATCTTCTTTCATACTTTTAATTGACATAGACCCCAGTCATC
TAATAAAATAAGGATGATACGTTGGGAGTGGTCGGGATAGCTCAGCTGGT
AGAGCAGAGGACTGAAAATCTGAGCCTTGGTATGGAAACCTACTAAGTGA
CAACTTTCAAATTCAGAGAAACCCTGGAATTAATAAAAATGGGCAATCCT
GAGCCAAATCCGGTTTTCCGAAAACAAACAAAAGTTGAAAAAGAAAAAGG
ATAGGTGCAGAGACTCAATGGAAGCTGTTCTAACAAATGGAGTTGACTGC
TTTGGTCGACGAATCTTTCTCATAAAGTGTGAAAGTATATACATTTGTAT
TGAATACTTTATCAAATGAAATGATTAATGACTACCAAAATTTAGAAGAG
TTGGTGTTAATCAATTCCACATAGAAGAAAGAGTCGAGTATTCATTGATC
AAATTATTCACTCCATAGTCCGATAGATCTTTTGAAGAATTGATTAATCG
GACGAGAATAAAGATAGAGTCCCGTTCTACATGTCAATACCGGCAACAAT
GAAATTTTTAGTAATAGGAAAATCCGTCGACTT
>ww21851
ATAAGACTCTGTCTTAGTGTATAGGAGTTATTGAAGAAAATAAAGGAACA
ATACTCACCTTCTAAGAAGGTGAGTATTGTTCCTTTATTTTCTTTTTATT
TAGTTGTATTTTAGTTACATGGACTTTTATTCCTTACAAAAGAAAAAGAA
GAAAAGGGGGATTCATGATTGAGGATCTTATTTGTTCTGTTTTGTTTGTA
ATTTCTATAATTCCGTCCCTATTTTTTATATTTATATATATAAA-TATAA
AAAATAGATTTATATATTAAGCAAAAGCCTATTTGACATCCCAACGATTT
CTCCTATATCTATTTTCGTTAGTGGTTCCAAATTCCTCACCTTTCTCATT
CACTCTATTCTTTTACAAACGGATCTGTCCGAAAACGCCTTTCATCTTAC
ACAAGTCTTGTATGATACACATACAAATGACCATCTTTGAACAAGGAATG
AATCGCCTTTTGAATTTGAATGATTCACGATGGATATTATTTCTCAGACT
GAAACTTACAAAGTCGTCTTATTGAAGATCCAAGAAATTACAGTACCCGA
AAGTTGGGAATCTTCTTTCATACTTTTAATTGACATAGACCCCAGTCATC
TAATAAAATAAGGATGATACGTTGGGAGTGGTCGGGATAGCTCAGCTGGT
AGAGCAGAGGACTGAAAATCTGAGCCTTGGTATGGAAACCTACTAAGTGA
CAACTTTCAAATTCAGAGAAACCCTGGAATTAATAAAAATGGGCAATCCT
GAGCCAAATCCGGTTTTCCGAAAACAAACAAAAGTTGAAAAAGAAAAAGG
ATAGGTGCAGAGACTCAATGGAAGCTGTTCTAACAAATGGAGTTGACTGC
TTTGGTCGACGAATCTTTCTCATAAAGTGTGAAAGTATATACATTTGTAT
TGAATACTTTATCAAATGAAATGATTAATGACTACCAAAATTTAGAAGAG
TTGGTGTTAATCAATTCCACATAGAAGAAAGAGTCGAGTATTCATTGATC
AAATTATTCACTCCATAGTCCGATAGATCTTTTGAAGAATTGATTAATCG
GACGAGAATAAAGATAGAGTCCCGTTCTACATGTCAATACCGGCAACAAT
GAAATTTTTAGTAATAGGAAAATCCGTCGACTT
>ww21854
ATAAGACTCTGTCTTAGTGTATAGGAGTTATTGAAGAAAATAAAGGAACA
ATACTCACCTTCTTAGAAGGTGAGTATTGTTCCTTTATTTTCTTTTTATT
TAGTTGTATTTTAGTTACATGGACTTTTATTCCTTACAAAAGAAAAAGAA
GAAAAGGGGGATTCATGATTGAGGATCTTATTTGTTCTGTTTTGTTTGTA
ATTTCTATAATTCCGTCCCTATTTTTTATATTTA-ATATATAAA-TATAA
AAAATAGATTTATATATTAAGCAAAAGCCTATTTGACATCCCAACGATTT
CTCCTATATCTATTTTCGTTAGTGGTTCCAAATTCCTCACCTTTCTCATT
CACTCTATTCTTTTACAAACGGATCTGTCCGAAAACGCCTTTCATCTTAC
ACAAGTCTTGTATGATACACATACAAATGACCATCTTTGAACAAGGAATG
AATCGCCTTTTGAATTTGAATGATTCACGATGGATATTATTTCTCAGACT
GAAACTTACAAAGTCGTCTTATTGAAGATCCAAGAAATTACAGTACCCGA
AAGTTGGGAATCTTCTTTCATACTTTTAATTGACATAGACCCCAGTCATC
TAATAAAATAAGGATGATACGTTGGGAGTGGTCGGGATAGCTCAGCTGGT
AGAGCAGAGGACTGAAAATCTGAGCCTTGGTATGGAAACCTACTAAGTGA
CAACTTTCAAATTCAGAGAAACCCTGGAATTAATAAAAATGGGCAATCCT
GAGCCAAATCCGGTTTTCCGAAAACAAACAAAAGTTGAAAAAGAAAAAGG
ATAGGTGCAGAGACTCAATGGAAGCTGTTCTAACAAATGGAGTTGACTGC
TTTGGTCGACGAATCTTTCTCATAAAGTGTGAAAGTATATACATTTGTAT
TGAATACTTTATCAAATGAAATGATTAATGACTACCAAAATTTAGAAGAG
TTGGTGTTAATCAATTCCACATAGAAGAAAGAGTCGAGTATTCATTGATC
AAATTATTCACTCCATAGTCCGATAGATCTTTTGAAGAATTGATTAATCG
GACGAGAATAAAGATAGAGTCCCGTTCTACATGTCAATACCGGCAACAAT
GAAATTTTTAGTAATAGGAAAATCCGTCGACTT
>ww21856
ATAAGACTCTGTCTTAGTGTATAGGAGTTATTGAAGAAAATAAAGGAACA
ATACTCACCTTCTAAGAAGGTGAGTATTGTTCCTTTATTTTCTTTTTATT
TAGTTGTATTTTAGTTACATGGACTTTTATTCCTTACAAAAGAAAAAGAA
GAAAAGGGGGATTCATGATTGAGGATCTTATTTGTTCTGTTTTGTTTGTA
ATTTCTATAATTCCGTCCCTATTTTTTATATTTA-ATATATAAA-TATAA
AAAATAGATTTATATATTAAGCAAAAGCCTATTTGACATCCCAACGATTT
CTCCTATATCTATTTTCGTTAGTGGTTCCAAATTCCTCACCTTTCTCATT
CACTCTATTCTTTTACAAACGGATCTGTCCGAAAACGCCTTTCATCTTAC
ACAAGTCTTGTATGATACACATACAAATGACCATCTTTGAACAAGGAATG
AATCGCCTTTTGAATTTGAATGATTCACGATGGATATTATTTCTCAGACT
GAAACTTACAAAGTCGTCTTATTGAAGATCCAAGAAATTACAGTACCCGA
AAGTTGGGAATCTTCTTTCATACTTTTAATTGACATAGACCCCAGTCATC
TAATAAAATAAGGATGATACGTTGGGAGTGGTCGGGATAGCTCAGCTGGT
AGAGCAGAGGACTGAAAATCTGAGCCTTGGTATGGAAACCTACTAAGTGA
CAACTTTCAAATTCAGAGAAACCCTGGAATTAATAAAAATGGGCAATCCT
GAGCCAAATCCGGTTTTCCGAAAACAAACAAAAGTTGAAAAAGAAAAAGG
ATAGGTGCAGAGACTCAATGGAAGCTGTTCTAACAAATGGAGTTGACTGC
TTTGGTCGACGAATCTTTCTCATAAAGTGTGAAAGTATATACATTTGTAT
TGAATACTTTATCAAATGAAATGATTAATGACTACCAAAATTTAGAAGAG
TTGGTGTTAATCAATTCCACATAGAAGAAAGAGTCGAGTATTCATTGATC
AAATTATTCACTCCATAGTCCGATAGATCTTTTGAAGAATTGATTAATCG
GACGAGAATAAAGATAGAGTCCCGTTCTACATGTCAATACCGGCAACAAT
GAAATTTTTAGTAATAGGAAAATCCGTCGACTT
>ww21857
ATAAGACTCTGTCTTAGTGTATAGGAGTTATTGAAGAAAATAAAGGAACA
ATACTCACCTTCTAAGAAGGTGAGTATTGTTCCTTTATTTTCTTTTTATT
TAGTTGTATTTTAGTTACATGGACTTTTATTCCTTACAAAAGAAAAAGAA
GAAAAGGGGGATTCATGATTGAGGATCTTATTTGTTCTGTTTTGTTTGTA
ATTTCTATAATTCCGTCCCTATTTTTTATATTTATATATATAAATTATAA
AAAATAGATTTATATATTAAGCAAAAGCCTATTTGACATCCCAACGATTT
CTCCTATATCTATTTTCGTTAGTGGTTCCAAATTCCTCACCTTTCTCATT
CACTCTATTCTTTTACAAACGGATCTGTCCGAAAACGCCTTTCATCTTAC
ACAAGTCTTGTATGATACACATACAAATGACCATCTTTGAACAAGGAATG
AATCGCCTTTTGAATTTGAATGATTCACGATGGATATTATTTCTCAGACT
GAAACTTACAAAGTCGTCTTATTGAAGATCCAAGAAATTACAGTACCCGA
AAGTTGGGAATCTTCTTTCATACTTTTAATTGACATAGACCCCAGTCATC
TAATAAAATAAGGATGATACGTTGGGAGTGGTCGGGATAGCTCAGCTGGT
AGAGCAGAGGACTGAAAATCTGAGCCTTGGTATGGAAACCTACTAAGTGA
CAACTTTCAAATTCAGAGAAACCCTGGAATTAATAAAAATGGGCAATCCT
GAGCCAAATCCGGTTTTCCGAAAACAAACAAAAGTTGAAAAAGAAAAAGG
ATAGGTGCAGAGACTCAATGGAAGCTGTTCTAACAAATGGAGTTGACTGC
TTTGGTCGACGAATCTTTCTCATAAAGTGTGAAAGTATATACATTTGTAT
TGAATACTTTATCAAATGAAATGATTAATGACTACCAAAATTTAGAAGAG
TTGGTGTTAATCAATTCCACATAGAAGAAAGAGTCGAGTATTCATTGATC
AAATTATTCACTCCATAGTCCGATAGATCTTTTGAAGAATTGATTAATCG
GACGAGAATAAAGATAGAGTCCCGTTCTACATGTCAATACCGGCAACAAT
GAAATTTTTAGTAATAGGAAAATCCGTCGACTT
>ww21861
ATAAGACTCTGTCTTAGTGTATAGGAGTTATTGAAGAAAATAAAGGAACA
ATACTCACCTTCTAAGAAGGTGAGTATTGTTCCTTTATTTTCTTTTTATT
TAGTTGTATTTTAGTTACATGGACTTTTATTCCTTACAAAAGAAAAAGAA
GAAAAGGGGGATTCATGATTGAGGATCTTATTTGTTCTGTTTTGTTTGTA
ATTTCTATAATTCCGTCCCTATTTTTTATATTTA-ATATATAAA-TATAA
AAAATAGATTTATATATTAAGCAAAAGCCTATTTGACATCCCAACGATTT
CTCCTATATCTATTTTCGTTAGTGGTTCCAAATTCCTCACCTTTCTCATT
CACTCTATTCTTTTACAAACGGATCTGTCCGAAAACGCCTTTCATCTTAC
ACAAGTCTTGTATGATACACATACAAATGACCATCTTTGAACAAGGAATG
AATCGCCTTTTGAATTTGAATGATTCACGATGGATATTATTTCTCAGACT
GAAACTTACAAAGTCGTCTTATTGAAGATCCAAGAAATTACAGTACCCGA
AAGTTGGGAATCTTCTTTCATACTTTTAATTGACATAGACCCCAGTCATC
TAATAAAATAAGGATGATACATTGGGAGTGGTCGGGATAGCTCAGCTGGT
AGAGCAGAGGACTGAAAATCTGAGCCTTGGTATGGAAACCTACTAAGTGA
CAACTTTCAAATTCAGAGAAACCCTGGAATTAATAAAAATGGGCAATCCT
GAGCCAAATCCGGTTTTCCGAAAACAAACAAAAGTTGAAAAAGAAAAAGG
ATAGGTGCAGAGACTCAATGGAAGCTGTTCTAACAAATGGAGTTGACTGC
TTTGGTCGACGAATCTTTCTCATAAAGTGTGAAAGTATATACATTTGTAT
TGAATACTTTATCAAATGAAATGATTAATGACTACCAAAATTTCGAAGAG
TTGGTGTTAATCAATTCCACATAGAAGAAAGAGTCGAGTATTCATTGATC
AAATTATTCACTCCATAGTCCGATAGATCTTTTGAAGAATTGATTAATCG
GACGAGAATAAAGATAGAGTCCCGTTCTACATGTCAATACCGGCAACAAT
GAAATTTTTAGTAATAGGAAAATCCGTCGACTT
>ww21862
ATAAGACTCTGTCTTAGTGTATAGGAGTTATTGAAGAAAATAAAGGAACA
ATACTCACCTTCTAAGAAGGTGAGTATTGTTCCTTTATTTTCTTTTTATT
TAGTTGTATTTTAGTTACATGGACTTTTATTCCTTACAAAAGAAAAAGAA
GAAAAGGGGGATTCATGATTGAGGATCTTATTTGTTCTGTTTTGTTTGTA
ATTTCTATAATTCCGTCCCTATTTTTTATATTTA-ATATATAAA-TATAA
AAAATAGATTTATATATTAAGCAAAAGCCTATTTGACATCCCAACGATTT
CTCCTATATCTATTTTCGTTAGTGGTTCCAAATTCCTCACCTTTCTCATT
CACTCTATTCTTTTACAAACGGATCTGTCCGAAAACGCCTTTCATCTTAC
ACAAGTCTTGTATGATACACATACAAATGACCATCTTTGAACAAGGAATG
AATCGCCTTTTGAATTTGAATGATTCACGATGGATATTATTTCTCAGACT
GAAACTTACAAAGTCGTCTTATTGAAGATCCAAGAAATTACAGTACCCGA
AAGTTGGGAATCTTCTTTCATACTTTTAATTGACATAGACCCCAGTCATC
TAATAAAATAAGGATGATACATTGGGAGTGGTCGGGATAGCTCAGCTGGT
AGAGCAGAGGACTGAAAATCTGAGCCTTGGTATGGAAACCTACTAAGTGA
CAACTTTCAAATTCAGAGAAACCCTGGAATTAATAAAAATGGGCAATCCT
GAGCCAAATCCGGTTTTCCGAAAACAAACAAAAGTTGAAAAAGAAAAAGG
ATAGGTGCAGAGACTCAATGGAAGCTGTTCTAACAAATGGAGTTGACTGC
TTTGGTCGACGAATCTTTCTCATAAAGTGTGAAAGTATATACATTTGTAT
TGAATACTTTATCAAATGAAATGATTAATGACTACCAAAATTTCGAAGAG
TTGGTGTTAATCAATTCCACATAGAAGAAAGAGTCGAGTATTCATTGATC
AAATTATTCACTCCATAGTCCGATAGATCTTTTGAAGAATTGATTAATCG
GACGAGAATAAAGATAGAGTCCCGTTCTACATGTCAATACCGGCAACAAT
GAAATTTTTAGTAATAGGAAAATCCGTCGACTT
>ww21866
ATAAGACTCTGTCTTAGTGTATAGGAGTTATTGAAGAAAATAAAGGAACA
ATACTCACCTTCTTAGAAGGTGAGTATTGTTCCTTTATTTTCTTTTTATT
TAGTTGTATTTTAGTTACATGGACTTTTATTCCTTACAAAAGAAAAAGAA
GAAAAGGGGGATTCATGATTGAGGATCTTATTTGTTCTGTTTTGTTTGTA
ATTTCTATAATTCCGTCCCTATTTTTTATATTTA-ATATATAAA-TATAA
AAAATAGATTTATATATTAAGCAAAAGCCTATTTGACATCCCAACGATTT
CTCCTATATCTATTTTCGTTAGTGGTTCCAAATTCCTCACCTTTCTCATT
CACTCTATTCTTTTACAAACGGATCTGTCCGAAAACGCCTTTCATCTTAC
ACAAGTCTTGTATGATACACATACAAATGACCATCTTTGAACAAGGAATG
AATCGCCTTTTGAATTTGAATGATTCACGATGGATATTATTTCTCAGACT
GAAACTTACAAAGTCGTCTTATTGAAGATCCAAGAAATTACAGTACCCGA
AAGTTGGGAATCTTCTTTCATACTTTTAATTGACATAGACCCCAGTCATC
TAATAAAATAAGGATGATACATTGGGAGTGGTCGGGATAGCTCAGCTGGT
AGAGCAGAGGACTGAAAATCTGAGCCTTGGTATGGAAACCTACTAAGTGA
CAACTTTCAAATTCAGAGAAACCCTGGAATTAATAAAAATGGGCAATCCT
GAGCCAAATCCGGTTTTCCGAAAACAAACAAAAGTTGAAAAAGAAAAAGG
ATAGGTGCAGAGACTCAATGGAAGCTGTTCTAACAAATGGAGTTGACTGC
TTTGGTCGACGAATCTTTCTCATAAAGTGTGAAAGTATATACATTTGTAT
TGAATACTTTATCAAATGAAATGATTAATGACTACCAAAATTTAGAAGAG
TTGGTGTTAATCAATTCCACATAGAAGAAAGAGTCGAGTATTCATTGATC
AAATTATTCACTCCATAGTCCGATAGATCTTTTGAAGAATTGATTAATCG
GACGAGAATAAAGATAGAGTCCCGTTCTACATGTCAATACCGGCAACAAT
GAAATTTTTAGTAATAGGAAAATCCGTCGACTT
>ww21870
ATAAGACTCTGTCTTAGTGTATAGGAGTTATTGAAGAAAATAAAGGAACA
ATACTCACCTTCTTAGAAGGTGAGTATTGTTCCTTTATTTTCTTTTTATT
TAGTTGTATTTTAGTTACATGGACTTTTATTCCTTACAAAAGAAAAAGAA
GAAAAGGGGGATTCATGATTGAGGATCTTATTTGTTCTGTTTTGTTTGTA
ATTTCTATAATTCCGTCCCTATTTTTTATATTTA-ATATATAAA-TATAA
AAAATAGATTTATATATTAAGCAAAAGCCTATTTGACATCCCAACGATTT
CTCCTATATCTATTTTCGTTAGTGGTTCCAAATTCCTCACCTTTCTCATT
CACTCTATTCTTTTACAAACGGATCTGTCCGAAAACGCCTTTCATCTTAC
ACAAGTCTTGTATGATACACATACAAATGACCATCTTTGAACAAGGAATG
AATCGCCTTTTGAATTTGAATGATTCACGATGGATATTATTTCTCAGACT
GAAACTTACAAAGTCGTCTTATTGAAGATCCAAGAAATTACAGTACCCGA
AAGTTGGGAATCTTCTTTCATACTTTTAATTGACATAGACCCCAGTCATC
TAATAAAATAAGGATGATACATTGGGAGTGGTCGGGATAGCTCAGCTGGT
AGAGCAGAGGACTGAAAATCTGAGCCTTGGTATGGAAACCTACTAAGTGA
CAACTTTCAAATTCAGAGAAACCCTGGAATTAATAAAAATGGGCAATCCT
GAGCCAAATCCGGTTTTCCGAAAACAAACAAAAGTTGAAAAAGAAAAAGG
ATAGGTGCAGAGACTCAATGGAAGCTGTTCTAACAAATGGAGTTGACTGC
TTTGGTCGACGAATCTTTCTCATAAAGTGTGAAAGTATATACATTTGTAT
TGAATACTTTATCAAATGAAATGATTAATGACTACCAAAATTTAGAAGAG
TTGGTGTTAATCAATTCCACATAGAAGAAAGAGTCGAGTATTCATTGATC
AAATTATTCACTCCATAGTCCGATAGATCTTTTGAAGAATTGATTAATCG
GACGAGAATAAAGATAGAGTCCCGTTCTACATGTCAATACCGGCAACAAT
GAAATTTTTAGTAATAGGAAAATCCGTCGACTT
>ww21871
ATAAGACTCTGTCTTAGTGTATAGGAGTTATTGAAGAAAATAAAGGAACA
ATACTCACCTTCTTAGAAGGTGAGTATTGTTCCTTTATTTTCTTTTTATT
TAGTTGTATTTTAGTTACATGGACTTTTATTCCTTACAAAAGAAAAAGAA
GAAAAGGGGGATTCATGATTGAGGATCTTATTTGTTCTGTTTTGTTTGTA
ATTTCTATAATTCCGTCCCTATTTTTTATATTTA-ATATATAAA-TATAA
AAAATAGATTTATATATTAAGCAAAAGCCTATTTGACATCCCAACGATTT
CTCCTATATCTATTTTCGTTAGTGGTTCCAAATTCCTCACCTTTCTCATT
CACTCTATTCTTTTACAAACGGATCTGTCCGAAAACGCCTTTCATCTTAC
ACAAGTCTTGTATGATACACATACAAATGACCATCTTTGAACAAGGAATG
AATCGCCTTTTGAATTTGAATGATTCACGATGGATATTATTTCTCAGACT
GAAACTTACAAAGTCGTCTTATTGAAGATCCAAGAAATTACAGTACCCGA
AAGTTGGGAATCTTCTTTCATACTTTTAATTGACATAGACCCCAGTCATC
TAATAAAATAAGGATGATACGTTGGGAGTGGTCGGGATAGCTCAGCTGGT
AGAGCAGAGGACTGAAAATCTGAGCCTTGGTATGGAAACCTACTAAGTGA
CAACTTTCAAATTCAGAGAAACCCTGGAATTAATAAAAATGGGCAATCCT
GAGCCAAATCCGGTTTTCCGAAAACAAACAAAAGTTGAAAAAGAAAAAGG
ATAGGTGCAGAGACTCAATGGAAGCTGTTCTAACAAATGGAGTTGACTGC
TTTGGTCGACGAATCTTTCTCATAAAGTGTGAAAGTATATACATTTGTAT
TGAATACTTTATCAAATGAAATGATTAATGACTACCAAAATTTCGAAGAG
TTGGTGTTAATCAATTCCACATAGAAGAAAGAGTCGAGTATTCATTGATC
AAATTATTCACTCCATAGTCCGATAGATCTTTTGAAGAATTGATTAATCG
GACGAGAATAAAGATAGAGTCCCGTTCTACATGTCAATACCGGCAACAAT
GAAATTTTTAGTAATAGGAAAATCCGTCGACTT
>ww21872
ATAAGACTCTGTCTTAGTGTATAGGAGTTATTGAAGAAAATAAAGGAACA
ATACTCACCTTCTTAGAAGGTGAGTATTGTTCCTTTATTTTCTTTTTATT
TAGTTGTATTTTAGTTACATGGACTTTTATTCCTTACAAAAGAAAAAGAA
GAAAAGGGGGATTCATGATTGAGGATCTTATTTGTTCTGTTTTGTTTGTA
ATTTCTATAATTCCGTCCCTATTTTTTATATTTA-ATATATAAA-TATAA
AAAATAGATTTATATATTAAGCAAAAGCCTATTTGACATCCCAACGATTT
CTCCTATATCTATTTTCGTTAGTGGTTCCAAATTCCTCACCTTTCTCATT
CACTCTATTCTTTTACAAACGGATCTGTCCGAAAACGCCTTTCATCTTAC
ACAAGTCTTGTATGATACACATACAAATGACCATCTTTGAACAAGGAATG
AATCGCCTTTTGAATTTGAATGATTCACGATGGATATTATTTCTCAGACT
GAAACTTACAAAGTCGTCTTATTGAAGATCCAAGAAATTACAGTACCCGA
AAGTTGGGAATCTTCTTTCATACTTTTAATTGACATAGACCCCAGTCATC
TAATAAAATAAGGATGATACGTTGGGAGTGGTCGGGATAGCTCAGCTGGT
AGAGCAGAGGACTGAAAATCTGAGCCTTGGTATGGAAACCTACTAAGTGA
CAACTTTCAAATTCAGAGAAACCCTGGAATTAATAAAAATGGGCAATCCT
GAGCCAAATCCGGTTTTCCGAAAACAAACAAAAGTTGAAAAAGAAAAAGG
ATAGGTGCAGAGACTCAATGGAAGCTGTTCTAACAAATGGAGTTGACTGC
TTTGGTCGACGAATCTTTCTCATAAAGTGTGAAAGTATATACATTTGTAT
TGAATACTTTATCAAATGAAATGATTAATGACTACCAAAATTTCGAAGAG
TTGGTGTTAATCAATTCCACATAGAAGAAAGAGTCGAGTATTCATTGATC
AAATTATTCACTCCATAGTCCGATAGATCTTTTGAAGAATTGATTAATCG
GACGAGAATAAAGATAGAGTCCCGTTCTACATGTCAATACCGGCAACAAT
GAAATTTTTAGTAATAGGAAAATCCGTCGACTT
>ww21874
ATAAGACTCTGTCTTAGTGTATAGGAGTTATTGAAGAAAATAAAGGAACA
ATACTCACCTTCTTAGAAGGTGAGTATTGTTCCTTTATTTTCTTTTTATT
TAGTTGTATTTTAGTTACATGGACTTTTATTCCTTACAAAAGAAAAAGAA
GAAAAGGGGGATTCATGATTGAGGATCTTATTTGTTCTGTTTTGTTTGTA
ATTTCTATAATTCCGTCCCTATTTTTTATATTTA-ATATATAAA-TATAA
AAAATAGATTTATATATTAAGCAAAAGCCTATTTGACATCCCAACGATTT
CTCCTATATCTATTTTCGTTAGTGGTTCCAAATTCCTCACCTTTCTCATT
CACTCTATTCTTTTACAAACGGATCTGTCCGAAAACGCCTTTCATCTTAC
ACAAGTCTTGTATGATACACATACAAATGACCATCTTTGAACAAGGAATG
AATCGCCTTTTGAATTTGAATGATTCACGATGGATATTATTTCTCAGACT
GAAACTTACAAAGTCGTCTTATTGAAGATCCAAGAAATTACAGTACCCGA
AAGTTGGGAATCTTCTTTCATACTTTTAATTGACATAGACCCCAGTCATC
TAATAAAATAAGGATGATACGTTGGGAGTGGTCGGGATAGCTCAGCTGGT
AGAGCAGAGGACTGAAAATCTGAGCCTTGGTATGGAAACCTACTAAGTGA
CAACTTTCAAATTCAGAGAAACCCTGGAATTAATAAAAATGGGCAATCCT
GAGCCAAATCCGGTTTTCCGAAAACAAACAAAAGTTGAAAAAGAAAAAGG
ATAGGTGCAGAGACTCAATGGAAGCTGTTCTAACAAATGGAGTTGACTGC
TTTGGTCGACGAATCTTTCTCATAAAGTGTGAAAGTATATACATTTGTAT
TGAATACTTTATCAAATGAAATGATTAATGACTACCAAAATTTCGAAGAG
TTGGTGTTAATCAATTCCACATAGAAGAAAGAGTCGAGTATTCATTGATC
AAATTATTCACTCCATAGTCCGATAGATCTTTTGAAGAATTGATTAATCG
GACGAGAATAAAGATAGAGTCCCGTTCTACATGTCAATACCGGCAACAAT
GAAATTTTTAGTAATAGGAAAATCCGTCGACTT
>ww21876
ATAAGACTCTGTCTTAGTGTATAGGAGTTATTGAAGAAAATAAAGGAACA
ATACTCACCTTCTAAGAAGGTGAGTATTGTTCCTTTATTTTCTTTTTATT
TAGTTGTATTTTAGTTACATGGACTTTTATTCCTTACAAAAGAAAAAGAA
GAAAAGGGGGATTCATGATTGAGGATCTTATTTGTTCTGTTTTGTTTGTA
ATTTCTATAATTCCGTCCCTATTTTTTATATTTA-ATATATAAA-TATAA
AAAATAGATTTATATATTAAGCAAAAGCCTATTTGACATCCCAACGATTT
CTCCTATATCTATTTTCGTTAGTGGTTCCAAATTCCTCACCTTTCTCATT
CACTCTATTCTTTTACAAACGGATCTGTCCGAAAACGCCTTTCATCTTAC
ACAAGTCTTGTATGATACACATACAAATGACCATCTTTGAACAAGGAATG
AATCGCCTTTTGAATTTGAATGATTCACGATGGATATTATTTCTCAGACT
GAAACTTACAAAGTCGTCTTATTGAAGATCCAAGAAATTACAGTACCCGA
AAGTTGGGAATCTTCTTTCATACTTTTAATTGACATAGACCCCAGTCATC
TAATAAAATAAGGATGATACGTTGGGAGTGGTCGGGATAGCTCAGCTGGT
AGAGCAGAGGACTGAAAATCTGAGCCTTGGTATGGAAACCTACTAAGTGA
CAACTTTCAAATTCAGAGAAACCCTGGAATTAATAAAAATGGGCAATCCT
GAGCCAAATCCGGTTTTCCGAAAACAAACAAAAGTTGAAAAAGAAAAAGG
ATAGGTGCAGAGACTCAATGGAAGCTGTTCTAACAAATGGAGTTGACTGC
TTTGGTCGACGAATCTTTCTCATAAAGTGTGAAAGTATATACATTTGTAT
TGAATACTTTATCAAATGAAATGATTAATGACTACCAAAATTTCGAAGAG
TTGGTGTTAATCAATTCCACATAGAAGAAAGAGTCGAGTATTCATTGATC
AAATTATTCACTCCATAGTCCGATAGATCTTTTGAAGAATTGATTAATCG
GACGAGAATAAAGATAGAGTCCCGTTCTACATGTCAATACCGGCAACAAT
GAAATTTTTAGTAATAGGAAAATCCGTCGACTT
>ww21880
ATAAGACTCTGTCTTAGTGTATAGGAGTTATTGAAGAAAATAAAGGAACA
ATACTCACCTTCTTAGAAGGTGAGTATTGTTCCTTTATTTTCTTTTTATT
TAGTTGTATTTTAGTTACATGGACTTTTATTCCTTACAAAAGAAAAAGAA
GAAAAGGGGGATTCATGATTGAGGATCTTATTTGTTCTGTTTTGTTTGTA
ATTTCTATAATTCCGTCCCTATTTTTTATATTTATATATATAAA-TATAA
AAAATAGATTTATATATTAAGCAAAAGCCTATTTGACATCCCAACGATTT
CTCCTATATCTATTTTCGTTAGTGGTTCCAAATTCCTCACCTTTCTCATT
CACTCTATTCTTTTACAAACGGATCTGTCCGAAAACGCCTTTCATCTTAC
ACAAGTCTTGTATGATACACATACAAATGACCATCTTTGAACAAGGAATG
AATCGCCTTTTGAATTTGAATGATTCACGATGGATATTATTTCTCAGACT
GAAACTTACAAAGTCGTCTTATTGAAGATCCAAGAAATTACAGTACCCGA
AAGTTGGGAATCTTCTTTCATACTTTTAATTGACATAGACCCCAGTCATC
TAATAAAATAAGGATGATACGTTGGGAGTGGTCGGGATAGCTCAGCTGGT
AGAGCAGAGGACTGAAAATCTGAGCCTTGGTATGGAAACCTACTAAGTGA
CAACTTTCAAATTCAGAGAAACCCTGGAATTAATAAAAATGGGCAATCCT
GAGCCAAATCCGGTTTTCCGAAAACAAACAAAAGTTGAAAAAGAAAAAGG
ATAGGTGCAGAGACTCAATGGAAGCTGTTCTAACAAATGGAGTTGACTGC
TTTGGTCGACGAATCTTTCTCATAAAGTGTGAAAGTATATACATTTGTAT
TGAATACTTTATCAAATGAAATGATTAATGACTACCAAAATTTAGAAGAG
TTGGTGTTAATCAATTCCACATAGAAGAAAGAGTCGAGTATTCATTGATC
AAATTATTCACTCCATAGTCCGATAGATCTTTTGAAGAATTGATTAATCG
GACGAGAATAAAGATAGAGTCCCGTTCTACATGTCAATACCGGCAACAAT
GAAATTTTTAGTAATAGGAAAATCCGTCGACTT
>ww21881
ATAAGACTCTGTCTTAGTGTATAGGAGTTATTGAAGAAAATAAAGGAACA
ATACTCACCTTCTTAGAAGGTGAGTATTGTTCCTTTATTTTCTTTTTATT
TAGTTGTATTTTAGTTACATGGACTTTTATTCCTTACAAAAGAAAAAGAA
GAAAAGGGGGATTCATGATTGAGGATCTTATTTGTTCTGTTTTGTTTGTA
ATTTCTATAATTCCGTCCCTATTTTTTATATTTA-ATATATAAA-TATAA
AAAATAGATTTATATATTAAGCAAAAGCCTATTTGACATCCCAACGATTT
CTCCTATATCTATTTTCGTTAGTGGTTCCAAATTCCTCACCTTTCTCATT
CACTCTATTCTTTTACAAACGGATCTGTCCGAAAACGCCTTTCATCTTAC
ACAAGTCTTGTATGATACACATACAAATGACCATCTTTGAACAAGGAATG
AATCGCCTTTTGAATTTGAATGATTCACGATGGATATTATTTCTCAGACT
GAAACTTACAAAGTCGTCTTATTGAAGATCCAAGAAATTACAGTACCCGA
AAGTTGGGAATCTTCTTTCATACTTTTAATTGACATAGACCCCAGTCATC
TAATAAAATAAGGATGATACGTTGGGAGTGGTCGGGATAGCTCAGCTGGT
AGAGCAGAGGACTGAAAATCTGAGCCTTGGTATGGAAACCTACTAAGTGA
CAACTTTCAAATTCAGAGAAACCCTGGAATTAATAAAAATGGGCAATCCT
GAGCCAAATCCGGTTTTCCGAAAACAAACAAAAGTTGAAAAAGAAAAAGG
ATAGGTGCAGAGACTCAATGGAAGCTGTTCTAACAAATGGAGTTGACTGC
TTTGGTCGACGAATCTTTCTCATAAAGTGTGAAAGTATATACATTTGTAT
TGAATACTTTATCAAATGAAATGATTAATGACTACCAAAATTTAGAAGAG
TTGGTGTTAATCAATTCCACATAGAAGAAAGAGTCGAGTATTCATTGATC
AAATTATTCACTCCATAGTCCGATAGATCTTTTGAAGAATTGATTAATCG
GACGAGAATAAAGATAGAGTCCCGTTCTACATGTCAATACCGGCAACAAT
GAAATTTTTAGTAATAGGAAAATCCGTCGACTT
>ww21882
ATAAGACTCTGTCTTAGTGTATAGGAGTTATTGAAGAAAATAAAGGAACA
ATACTCACCTTCTTAGAAGGTGAGTATTGTTCCTTTATTTTCTTTTTATT
TAGTTGTATTTTAGTTACATGGACTTTTATTCCTTACAAAAGAAAAAGAA
GAAAAGGGGGATTCATGATTGAGGATCTTATTTGTTCTGTTTTGTTTGTA
ATTTCTATAATTCCGTCCCTATTTTTTATATTTA-ATATATAAA-TATAA
AAAATAGATTTATATATTAAGCAAAAGCCTATTTGACATCCCAACGATTT
CTCCTATATCTATTTTCGTTAGTGGTTCCAAATTCCTCACCTTTCTCATT
CACTCTATTCTTTTACAAACGGATCTGTCCGAAAACGCCTTTCATCTTAC
ACAAGTCTTGTATGATACACATACAAATGACCATCTTTGAACAAGGAATG
AATCGCCTTTTGAATTTGAATGATTCACGATGGATATTATTTCTCAGACT
GAAACTTACAAAGTCGTCTTATTGAAGATCCAAGAAATTACAGTACCCGA
AAGTTGGGAATCTTCTTTCATACTTTTAATTGACATAGACCCCAGTCATC
TAATAAAATAAGGATGATACGTTGGGAGTGGTCGGGATAGCTCAGCTGGT
AGAGCAGAGGACTGAAAATCTGAGCCTTGGTATGGAAACCTACTAAGTGA
CAACTTTCAAATTCAGAGAAACCCTGGAATTAATAAAAATGGGCAATCCT
GAGCCAAATCCGGTTTTCCGAAAACAAACAAAAGTTGAAAAAGAAAAAGG
ATAGGTGCAGAGACTCAATGGAAGCTGTTCTAACAAATGGAGTTGACTGC
TTTGGTCGACGAATCTTTCTCATAAAGTGTGAAAGTATATACATTTGTAT
TGAATACTTTATCAAATGAAATGATTAATGACTACCAAAATTTAGAAGAG
TTGGTGTTAATCAATTCCACATAGAAGAAAGAGTCGAGTATTCATTGATC
AAATTATTCACTCCATAGTCCGATAGATCTTTTGAAGAATTGATTAATCG
GACGAGAATAAAGATAGAGTCCCGTTCTACATGTCAATACCGGCAACAAT
GAAATTTTTAGTAATAGGAAAATCCGTCGACTT
>ww21883
ATAAGACTCTGTCTTAGTGTATAGGAGTTATTGAAGAAAATAAAGGAACA
ATACTCACCTTCTTAGAAGGTGAGTATTGTTCCTTTATTTTCTTTTTATT
TAGTTGTATTTTAGTTACATGGACTTTTATTCCTTACAAAAGAAAAAGAA
GAAAAGGGGGATTCATGATTGAGGATCTTATTTGTTCTGTTTTGTTTGTA
ATTTCTATAATTCCGTCCCTATTTTTTATATTTA-ATATATAAA-TATAA
AAAATAGATTTATATATTAAGCAAAAGCCTATTTGACATCCCAACGATTT
CTCCTATATCTATTTTCGTTAGTGGTTCCAAATTCCTCACCTTTCTCATT
CACTCTATTCTTTTACAAACGGATCTGTCCGAAAACGCCTTTCATCTTAC
ACAAGTCTTGTATGATACACATACAAATGACCATCTTTGAACAAGGAATG
AATCGCCTTTTGAATTTGAATGATTCACGATGGATATTATTTCTCAGACT
GAAACTTACAAAGTCGTCTTATTGAAGATCCAAGAAATTACAGTACCCGA
AAGTTGGGAATCTTCTTTCATACTTTTAATTGACATAGACCCCAGTCATC
TAATAAAATAAGGATGATACGTTGGGAGTGGTCGGGATAGCTCAGCTGGT
AGAGCAGAGGACTGAAAATCTGAGCCTTGGTATGGAAACCTACTAAGTGA
CAACTTTCAAATTCAGAGAAACCCTGGAATTAATAAAAATGGGCAATCCT
GAGCCAAATCCGGTTTTCCGAAAACAAACAAAAGTTGAAAAAGAAAAAGG
ATAGGTGCAGAGACTCAATGGAAGCTGTTCTAACAAATGGAGTTGACTGC
TTTGGTCGACGAATCTTTCTCATAAAGTGTGAAAGTATATACATTTGTAT
TGAATACTTTATCAAATGAAATGATTAATGACTACCAAAATTTAGAAGAG
TTGGTGTTAATCAATTCCACATAGAAGAAAGAGTCGAGTATTCATTGATC
AAATTATTCACTCCATAGTCCGATAGATCTTTTGAAGAATTGATTAATCG
GACGAGAATAAAGATAGAGTCCCGTTCTACATGTCAATACCGGCAACAAT
GAAATTTTTAGTAATAGGAAAATCCGTCGACTT
>ww21886
ATAAGACTCTGTCTTAGTGTATAGGAGTTATTGAAGAAAATAAAGGAACA
ATACTCACCTTCTAAGAAGGTGAGTATTGTTCCTTTATTTTCTTTTTATT
TAGTTGTATTTTAGTTACATGGACTTTTATTCCTTACAAAAGAAAAAGAA
GAAAAGGGGGATTCATGATTGAGGATCTTATTTGTTCTGTTTTGTTTGTA
ATTTCTATAATTCCGTCCCTATTTTTTATATTTATATATATAAA-TATAA
AAAATAGATTTATATATTAAGCAAAAGCCTATTTGACATCCCAACGATTT
CTCCTATATCTATTTTCGTTAGTGGTTCCAAATTCCTCACCTTTCTCATT
CACTCTATTCTTTTACAAACGGATCTGTCCGAAAACGCCTTTCATCTTAC
ACAAGTCTTGTATGATACACATACAAATGACCATCTTTGAACAAGGAATG
AATCGCCTTTTGAATTTGAATGATTCACGATGGATATTATTTCTCAGACT
GAAACTTACAAAGTCGTCTTATTGAAGATCCAAGAAATTACAGTACCCGA
AAGTTGGGAATCTTCTTTCATACTTTTAATTGACATAGACCCCAGTCATC
TAATAAAATAAGGATGATACGTTGGGAGTGGTCGGGATAGCTCAGCTGGT
AGAGCAGAGGACTGAAAATCTGAGCCTTGGTATGGAAACCTACTAAGTGA
CAACTTTCAAATTCAGAGAAACCCTGGAATTAATAAAAATGGGCAATCCT
GAGCCAAATCCGGTTTTCCGAAAACAAACAAAAGTTGAAAAAGAAAAAGG
ATAGGTGCAGAGACTCAATGGAAGCTGTTCTAACAAATGGAGTTGACTGC
TTTGGTCGACGAATCTTTCTCATAAAGTGTGAAAGTATATACATTTGTAT
TGAATACTTTATCAAATGAAATGATTAATGACTACCAAAATTTAGAAGAG
TTGGTGTTAATCAATTCCACATAGAAGAAAGAGTCGAGTATTCATTGATC
AAATTATTCACTCCATAGTCCGATAGATCTTTTGAAGAATTGATTAATCG
GACGAGAATAAAGATAGAGTCCCGTTCTACATGTCAATACCGGCAACAAT
GAAATTTTTAGTAATAGGAAAATCCGTCGACTT
>ww21888
ATAAGACTCTGTCTTAGTGTATAGGAGTTATTGAAGAAAATAAAGGAACA
ATACTCACCTTCTAAGAAGGTGAGTATTGTTCCTTTATTTTCTTTTTATT
TAGTTGTATTTTAGTTACATGGACTTTTATTCCTTACAAAAGAAAAAGAA
GAAAAGGGGGATTCATGATTGAGGATCTTATTTGTTCTGTTTTGTTTGTA
ATTTCTATAATTCCGTCCCTATTTTTTATATTTATATATATAAA-TATAA
AAAATAGATTTATATATTAAGCAAAAGCCTATTTGACATCCCAACGATTT
CTCCTATATCTATTTTCGTTAGTGGTTCCAAATTCCTCACCTTTCTCATT
CACTCTATTCTTTTACAAACGGATCTGTCCGAAAACGCCTTTCATCTTAC
ACAAGTCTTGTATGATACACATACAAATGACCATCTTTGAACAAGGAATG
AATCGCCTTTTGAATTTGAATGATTCACGATGGATATTATTTCTCAGACT
GAAACTTACAAAGTCGTCTTATTGAAGATCCAAGAAATTACAGTACCCGA
AAGTTGGGAATCTTCTTTCATACTTTTAATTGACATAGACCCCAGTCATC
TAATAAAATAAGGATGATACGTTGGGAGTGGTCGGGATAGCTCAGCTGGT
AGAGCAGAGGACTGAAAATCTGAGCCTTGGTATGGAAACCTACTAAGTGA
CAACTTTCAAATTCAGAGAAACCCTGGAATTAATAAAAATGGGCAATCCT
GAGCCAAATCCGGTTTTCCGAAAACAAACAAAAGTTGAAAAAGAAAAAGG
ATAGGTGCAGAGACTCAATGGAAGCTGTTCTAACAAATGGAGTTGACTGC
TTTGGTCGACGAATCTTTCTCATAAAGTGTGAAAGTATATACATTTGTAT
TGAATACTTTATCAAATGAAATGATTAATGACTACCAAAATTTAGAAGAG
TTGGTGTTAATCAATTCCACATAGAAGAAAGAGTCGAGTATTCATTGATC
AAATTATTCACTCCATAGTCCGATAGATCTTTTGAAGAATTGATTAATCG
GACGAGAATAAAGATAGAGTCCCGTTCTACATGTCAATACCGGCAACAAT
GAAATTTTTAGTAATAGGAAAATCCGTCGACTT
>ww21889
ATAAGACTCTGTCTTAGTGTATAGGAGTTATTGAAGAAAATAAAGGAACA
ATACTCACCTTCTAAGAAGGTGAGTATTGTTCCTTTATTTTCTTTTTATT
TAGTTGTATTTTAGTTACATGGACTTTTATTCCTTACAAAAGAAAAAGAA
GAAAAGGGGGATTCATGATTGAGGATCTTATTTGTTCTGTTTTGTTTGTA
ATTTCTATAATTCCGTCCCTATTTTTTATATTTATATATATAAA-TATAA
AAAATAGATTTATATATTAAGCAAAAGCCTATTTGACATCCCAACGATTT
CTCCTATATCTATTTTCGTTAGTGGTTCCAAATTCCTCACCTTTCTCATT
CACTCTATTCTTTTACAAACGGATCTGTCCGAAAACGCCTTTCATCTTAC
ACAAGTCTTGTATGATACACATACAAATGACCATCTTTGAACAAGGAATG
AATCGCCTTTTGAATTTGAATGATTCACGATGGATATTATTTCTCAGACT
GAAACTTACAAAGTCGTCTTATTGAAGATCCAAGAAATTACAGTACCCGA
AAGTTGGGAATCTTCTTTCATACTTTTAATTGACATAGACCCCAGTCATC
TAATAAAATAAGGATGATACGTTGGGAGTGGTCGGGATAGCTCAGCTGGT
AGAGCAGAGGACTGAAAATCTGAGCCTTGGTATGGAAACCTACTAAGTGA
CAACTTTCAAATTCAGAGAAACCCTGGAATTAATAAAAATGGGCAATCCT
GAGCCAAATCCGGTTTTCCGAAAACAAACAAAAGTTGAAAAAGAAAAAGG
ATAGGTGCAGAGACTCAATGGAAGCTGTTCTAACAAATGGAGTTGACTGC
TTTGGTCGACGAATCTTTCTCATAAAGTGTGAAAGTATATACATTTGTAT
TGAATACTTTATCAAATGAAATGATTAATGACTACCAAAATTTAGAAGAG
TTGGTGTTAATCAATTCCACATAGAAGAAAGAGTCGAGTATTCATTGATC
AAATTATTCACTCCATAGTCCGATAGATCTTTTGAAGAATTGATTAATCG
GACGAGAATAAAGATAGAGTCCCGTTCTACATGTCAATACCGGCAACAAT
GAAATTTTTAGTAATAGGAAAATCCGTCGACTT
>ww21890
ATAAGACTCTGTCTTAGTGTATAGGAGTTATTGAAGAAAATAAAGGAACA
ATACTCACCTTCTAAGAAGGTGAGTATTGTTCCTTTATTTTCTTTTTATT
TAGTTGTATTTTAGTTACATGGACTTTTATTCCTTACAAAAGAAAAAGAA
GAAAAGGGGGATTCATGATTGAGGATCTTATTTGTTCTGTTTTGTTTGTA
ATTTCTATAATTCCGTCCCTATTTTTTATATTTATATATATAAA-TATAA
AAAATAGATTTATATATTAAGCAAAAGCCTATTTGACATCCCAACGATTT
CTCCTATATCTATTTTCGTTAGTGGTTCCAAATTCCTCACCTTTCTCATT
CACTCTATTCTTTTACAAACGGATCTGTCCGAAAACGCCTTTCATCTTAC
ACAAGTCTTGTATGATACACATACAAATGACCATCTTTGAACAAGGAATG
AATCGCCTTTTGAATTTGAATGATTCACGATGGATATTATTTCTCAGACT
GAAACTTACAAAGTCGTCTTATTGAAGATCCAAGAAATTACAGTACCCGA
AAGTTGGGAATCTTCTTTCATACTTTTAATTGACATAGACCCCAGTCATC
TAATAAAATAAGGATGATACGTTGGGAGTGGTCGGGATAGCTCAGCTGGT
AGAGCAGAGGACTGAAAATCTGAGCCTTGGTATGGAAACCTACTAAGTGA
CAACTTTCAAATTCAGAGAAACCCTGGAATTAATAAAAATGGGCAATCCT
GAGCCAAATCCGGTTTTCCGAAAACAAACAAAAGTTGAAAAAGAAAAAGG
ATAGGTGCAGAGACTCAATGGAAGCTGTTCTAACAAATGGAGTTGACTGC
TTTGGTCGACGAATCTTTCTCATAAAGTGTGAAAGTATATACATTTGTAT
TGAATACTTTATCAAATGAAATGATTAATGACTACCAAAATTTAGAAGAG
TTGGTGTTAATCAATTCCACATAGAAGAAAGAGTCGAGTATTCATTGATC
AAATTATTCACTCCATAGTCCGATAGATCTTTTGAAGAATTGATTAATCG
GACGAGAATAAAGATAGAGTCCCGTTCTACATGTCAATACCGGCAACAAT
GAAATTTTTAGTAATAGGAAAATCCGTCGACTT
>ww21841
ATAAGACTCTGTCTTAGTGTATAGGAGTTATTGAAGAAAATAAAGGAACA
ATACTCACCTTCTTAGAAGGTGAGTATTGTTCCTTTATTTTCTTTTTATT
TAGTTGTATTTTAGTTACATGGACTTTTATTCCTTACAAAAGAAAAAGAA
GAAAAGGGGGATTCATGATTGAGGATCTTATTTGTTCTGTTTTGTTTGTA
ATTTCTATAATTCCGTCCCTATTTTTTAGATTTA-ATATATAAA-TCTAA
AAAATAGATTTATATATTAAGCAAAAGCCTATTTGACATCCCAACGATTT
CTCCTATATCTATTTTCGTTAGTGGTTCAAAATTCCTCACCTTTCTCATT
CACTCTATTCTTTTACAAACGGATCTGGCCGAAAACGCCTTTCATCTTAC
ACAAGTCTTGTATGATACACATACAAATGACCATCTTTGAACAAGGAATG
AATCGCCTTTTGAATTTGAATGATTCACGATGGATATTATTTCTCAGACT
GAAACTTACAAAGTCGTCTTATTGAAGATCCAAGAAATTACAGTACCCGA
AAGTTGGGAATCTTCTTTCATACTTTTAATTGACATAGACCCCAGTCATC
TAATAAAATAAGGATGATACATTGGGAGTGGTCGGGATAGCTCAGCTGGT
AGAGCAGAGGACTGAAAATCTGAGCCTTGGTATGGAAACCTACTAAGTGA
CAACTTTCAAATTCAGAGAAACCCTGGAATTAATAAAAATGGGCAATCCT
GAGCCAAATCCGGTTTTCCGAAAACAAACAAAAGTTGAAAAAGAAAAAGG
ATAGGTGCAGAGACTCAATGGAAGCTGTTCTAACAAATGGAGTTGACTGC
TTTGGTCGACGAATCTTTCTCATAAAGTGTGAAAGTATATACATTTGTAT
TGAATACTTTATCAAATGAAATGATTAATGACTACCAAAATTTAGAAGAG
TTGGTGTTAATCAATTCCACATAGAAGAAAGAGTCGAGTATTCATTGATC
AAATTATTCACTCCATAGTCCGATAGATCTTTTGAAGAACTGATTAATCG
GACGAGAATAAAGATAGAGTCCCGTTCTACATGTCAATACCGGCAACAAT
GAAATTTTTAGTAATAGGAAAATCCGTCGACTT
>ww21842
ATAAGACTCTGTCTTAGTGTATAGGAGTTATTGAAGAAAATAAAGGAACA
ATACTCACCTTCTTAGAAGGTGAGTATTGTTCCTTTATTTTCTTTTTATT
TAGTTGTATTTTAGTTACATGGACTTTTATTCCTTACAAAAGAAAAAGAA
GAAAAGGGGGATTCATGATTGAGGATCTTATTTGTTCTGTTTTGTTTGTA
ATTTCTATAATTCCGTCCCTATTTTTTAGATTTA-ATATATAAA-TCTAA
AAAATAGATTTATATATTAAGCAAAAGCCTATTTGACATCCCAACGATTT
CTCCTATATCTATTTTCGTTAGTGGTTCAAAATTCCTCACCTTTCTCATT
CACTCTATTCTTTTACAAACGGATCTGGCCGAAAACGCCTTTCATCTTAC
ACAAGTCTTGTATGATACACATACAAATGACCATCTTTGAACAAGGAATG
AATCGCCTTTTGAATTTGAATGATTCACGATGGATATTATTTCTCAGACT
GAAACTTACAAAGTCGTCTTATTGAAGATCCAAGAAATTACAGTACCCGA
AAGTTGGGAATCTTCTTTCATACTTTTAATTGACATAGACCCCAGTCATC
TAATAAAATAAGGATGATACATTGGGAGTGGTCGGGATAGCTCAGCTGGT
AGAGCAGAGGACTGAAAATCTGAGCCTTGGTATGGAAACCTACTAAGTGA
CAACTTTCAAATTCAGAGAAACCCTGGAATTAATAAAAATGGGCAATCCT
GAGCCAAATCCGGTTTTCCGAAAACAAACAAAAGTTGAAAAAGAAAAAGG
ATAGGTGCAGAGACTCAATGGAAGCTGTTCTAACAAATGGAGTTGACTGC
TTTGGTCGACGAATCTTTCTCATAAAGTGTGAAAGTATATACATTTGTAT
TGAATACTTTATCAAATGAAATGATTAATGACTACCAAAATTTAGAAGAG
TTGGTGTTAATCAATTCCACATAGAAGAAAGAGTCGAGTATTCATTGATC
AAATTATTCACTCCATAGTCCGATAGATCTTTTGAAGAACTGATTAATCG
GACGAGAATAAAGATAGAGTCCCGTTCTACATGTCAATACCGGCAACAAT
GAAATTTTTAGTAATAGGAAAATCCGTCGACTT
>ww21843
ATAAGACTCTGTCTTAGTGTATAGGAGTTATTGAAGAAAATAAAGGAACA
ATACTCACCTTCTAAGAAGGTGAGTATTGTTCCTTTATTTTCTTTTTATT
TAGTTGTATTTTAGTTACATGGACTTTTATTCCTTACAAAAGAAAAAGAA
GAAAAGGGGGATTCATGATTGAGGATCTTATTTGTTCTGTTTTGTTTGTA
ATTTCTATAATTCCGTCCCTATTTTTTATATTTA-ATATATAAA-TATAA
AAAATAGATTTATATATTAAGCAAAAGCCTATTTGACATCCCAACGATTT
CTCCTATATCTATTTTCGTTAGTGGTTCCAAATTCCTCACCTTTCTCATT
CACTCTATTCTTTTACAAACGGATCTGTCCGAAAACGCCTTTCATCTTAC
ACAAGTCTTGTATGATACACATACAAATGACCATCTTTGAACAAGGAATG
AATCGCCTTTTGAATTTGAATGATTCACGATGGATATTATTTCTCAGACT
GAAACTTACAAAGTCGTCTTATTGAAGATCCAAGAAATTACAGTACCCGA
AAGTTGGGAATCTTCTTTCATACTTTTAATTGACATAGACCCCAGTCATC
TAATAAAATAAGGATGATACGTTGGGAGTGGTCGGGATAGCTCAGCTGGT
AGAGCAGAGGACTGAAAATCTGAGCCTTGGTATGGAAACCTACTAAGTGA
CAACTTTCAAATTCAGAGAAACCCTGGAATTAATAAAAATGGGCAATCCT
GAGCCAAATCCGGTTTTCCGAAAACAAACAAAAGTTGAAAAAGAAAAAGG
ATAGGTGCAGAGACTCAATGGAAGCTGTTCTAACAAATGGAGTTGACTGC
TTTGGTCGACGAATCTTTCTCATAAAGTGTGAAAGTATATACATTTGTAT
TGAATACTTTATCAAATGAAATGATTAATGACTACCAAAATTTCGAAGAG
TTGGTGTTAATCAATTCCACATAGAAGAAAGAGTCGAGTATTCATTGATC
AAATTATTCACTCCATAGTCCGATAGATCTTTTGAAGAATTGATTAATCG
GACGAGAATAAAGATAGAGTCCCGTTCTACATGTCAATACCGGCAACAAT
GAAATTTTTAGTAATAGGAAAATCCGTCGACTT
>ww21848
ATAAGACTCTGTCTTAGTGTATAGGAGTTATTGAAGAAAATAAAGGAACA
ATACTCACCTTCTAAGAAGGTGAGTATTGTTCCTTTATTTTCTTTTTATT
TAGTTGTATTTTAGTTACATGGACTTTTATTCCTTACAAAAGAAAAAGAA
GAAAAGGGGGATTCATGATTGAGGATCTTATTTGTTCTGTTTTGTTTGTA
ATTTCTATAATTCCGTCCCTATTTTTTATATTTA-ATATATAAA-TATAA
AAAATAGATTTATATATTAAGCAAAAGCCTATTTGACATCCCAACGATTT
CTCCTATATCTATTTTCGTTAGTGGTTCCAAATTCCTCACCTTTCTCATT
CACTCTATTCTTTTACAAACGGATCTGTCCGAAAACGCCTTTCATCTTAC
ACAAGTCTTGTATGATACACATACAAATGACCATCTTTGAACAAGGAATG
AATCGCCTTTTGAATTTGAATGATTCACGATGGATATTATTTCTCAGACT
GAAACTTACAAAGTCGTCTTATTGAAGATCCAAGAAATTACAGTACCCGA
AAGTTGGGAATCTTCTTTCATACTTTTAATTGACATAGACCCCAGTCATC
TAATAAAATAAGGATGATACATTGGGAGTGGTCGGGATAGCTCAGCTGGT
AGAGCAGAGGACTGAAAATCTGAGCCTTGGTATGGAAACCTACTAAGTGA
CAACTTTCAAATTCAGAGAAACCCTGGAATTAATAAAAATGGGCAATCCT
GAGCCAAATCCGGTTTTCCGAAAACAAACAAAAGTTGAAAAAGAAAAAGG
ATAGGTGCAGAGACTCAATGGAAGCTGTTCTAACAAATGGAGTTGACTGC
TTTGGTCGACGAATCTTTCTCATAAAGTGTGAAAGTATATACATTTGTAT
TGAATACTTTATCAAATGAAATGATTAATGACTACCAAAATTTCGAAGAG
TTGGTGTTAATCAATTCCACATAGAAGAAAGAGTCGAGTATTCATTGATC
AAATTATTCACTCCATAGTCCGATAGATCTTTTGAAGAATTGATTAATCG
GACGAGAATAAAGATAGAGTCCCGTTCTACATGTCAATACCGGCAACAAT
GAAATTTTTAGTAATAGGAAAATCCGTCGACTT
>ww21849
ATAAGACTCTGTCTTAGTGTATAGGAGTTATTGAAGAAAATAAAGGAACA
ATACTCACCTTCTAAGAAGGTGAGTATTGTTCCTTTATTTTCTTTTTATT
TAGTTGTATTTTAGTTACATGGACTTTTATTCCTTACAAAAGAAAAAGAA
GAAAAGGGGGATTCATGATTGAGGATCTTATTTGTTCTGTTTTGTTTGTA
ATTTCTATAATTCCGTCCCTATTTTTTATATTTA-ATATATAAA-TATAA
AAAATAGATTTATATATTAAGCAAAAGCCTATTTGACATCCCAACGATTT
CTCCTATATCTATTTTCGTTAGTGGTTCCAAATTCCTCACCTTTCTCATT
CACTCTATTCTTTTACAAACGGATCTGTCCGAAAACGCCTTTCATCTTAC
ACAAGTCTTGTATGATACACATACAAATGACCATCTTTGAACAAGGAATG
AATCGCCTTTTGAATTTGAATGATTCACGATGGATATTATTTCTCAGACT
GAAACTTACAAAGTCGTCTTATTGAAGATCCAAGAAATTACAGTACCCGA
AAGTTGGGAATCTTCTTTCATACTTTTAATTGACATAGACCCCAGTCATC
TAATAAAATAAGGATGATACATTGGGAGTGGTCGGGATAGCTCAGCTGGT
AGAGCAGAGGACTGAAAATCTGAGCCTTGGTATGGAAACCTACTAAGTGA
CAACTTTCAAATTCAGAGAAACCCTGGAATTAATAAAAATGGGCAATCCT
GAGCCAAATCCGGTTTTCCGAAAACAAACAAAAGTTGAAAAAGAAAAAGG
ATAGGTGCAGAGACTCAATGGAAGCTGTTCTAACAAATGGAGTTGACTGC
TTTGGTCGACGAATCTTTCTCATAAAGTGTGAAAGTATATACATTTGTAT
TGAATACTTTATCAAATGAAATGATTAATGACTACCAAAATTTCGAAGAG
TTGGTGTTAATCAATTCCACATAGAAGAAAGAGTCGAGTATTCATTGATC
AAATTATTCACTCCATAGTCCGATAGATCTTTTGAAGAATTGATTAATCG
GACGAGAATAAAGATAGAGTCCCGTTCTACATGTCAATACCGGCAACAAT
GAAATTTTTAGTAATAGGAAAATCCGTCGACTT
>ww21850
ATAAGACTCTGTCTTAGTGTATAGGAGTTATTGAAGAAAATAAAGGAACA
ATACTCACCTTCTTAGAAGGTGAGTATTGTTCCTTTATTTTCTTTTTATT
TAGTTGTATTTTAGTTACATGGACTTTTATTCCTTACAAAAGAAAAAGAA
GAAAAGGGGGATTCATGATTGAGGATCTTATTTGTTCTGTTTTGTTTGTA
ATTTCTATAATTCCGTCCCTATTTTTTATATTTA-ATATATAAA-TATAA
AAAATAGATTTATATATTAAGCAAAAGCCTATTTGACATCCCAACGATTT
CTCCTATATCTATTTTCGTTAGTGGTTCCAAATTCCTCACCTTTCTCATT
CACTCTATTCTTTTACAAACGGATCTGTCCGAAAACGCCTTTCATCTTAC
ACAAGTCTTGTATGATACACATACAAATGACCATCTTTGAACAAGGAATG
AATCGCCTTTTGAATTTGAATGATTCACGATGGATATTATTTCTCAGACT
GAAACTTACAAAGTCGTCTTATTGAAGATCCAAGAAATTACAGTACCCGA
AAGTTGGGAATCTTCTTTCATACTTTTAATTGACATAGACCCCAGTCATC
TAATAAAATAAGGATGATACGTTGGGAGTGGTCGGGATAGCTCAGCTGGT
AGAGCAGAGGACTGAAAATCTGAGCCTTGGTATGGAAACCTACTAAGTGA
CAACTTTCAAATTCAGAGAAACCCTGGAATTAATAAAAATGGGCAATCCT
GAGCCAAATCCGGTTTTCCGAAAACAAACAAAAGTTGAAAAAGAAAAAGG
ATAGGTGCAGAGACTCAATGGAAGCTGTTCTAACAAATGGAGTTGACTGC
TTTGGTCGACGAATCTTTCTCATAAAGTGTGAAAGTATATACATTTGTAT
TGAATACTTTATCAAATGAAATGATTAATGACTACCAAAATTTAGAAGAG
TTGGTGTTAATCAATTCCACATAGAAGAAAGAGTCGAGTATTCATTGATC
AAATTATTCACTCCATAGTCCGATAGATCTTTTGAAGAATTGATTAATCG
GACGAGAATAAAGATAGAGTCCCGTTCTACATGTCAATACCGGCAACAAT
GAAATTTTTAGTAATAGGAAAATCCGTCGACTT
>ww21852
ATAAGACTCTGTCTTAGTGTATAGGAGTTATTGAAGAAAATAAAGGAACA
ATACTCACCTTCTAAGAAGGTGAGTATTGTTCCTTTATTTTCTTTTTATT
TAGTTGTATTTTAGTTACATGGACTTTTATTCCTTACAAAAGAAAAAGAA
GAAAAGGGGGATTCATGATTGAGGATCTTATTTGTTCTGTTTTGTTTGTA
ATTTCTATAATTCCGTCCCTATTTTTTATATTTATATATATAAA-TATAA
AAAATAGATTTATATATTAAGCAAAAGCCTATTTGACATCCCAACGATTT
CTCCTATATCTATTTTCGTTAGTGGTTCCAAATTCCTCACCTTTCTCATT
CACTCTATTCTTTTACAAACGGATCTGTCCGAAAACGCCTTTCATCTTAC
ACAAGTCTTGTATGATACACATACAAATGACCATCTTTGAACAAGGAATG
AATCGCCTTTTGAATTTGAATGATTCACGATGGATATTATTTCTCAGACT
GAAACTTACAAAGTCGTCTTATTGAAGATCCAAGAAATTACAGTACCCGA
AAGTTGGGAATCTTCTTTCATACTTTTAATTGACATAGACCCCAGTCATC
TAATAAAATAAGGATGATACGTTGGGAGTGGTCGGGATAGCTCAGCTGGT
AGAGCAGAGGACTGAAAATCTGAGCCTTGGTATGGAAACCTACTAAGTGA
CAACTTTCAAATTCAGAGAAACCCTGGAATTAATAAAAATGGGCAATCCT
GAGCCAAATCCGGTTTTCCGAAAACAAACAAAAGTTGAAAAAGAAAAAGG
ATAGGTGCAGAGACTCAATGGAAGCTGTTCTAACAAATGGAGTTGACTGC
TTTGGTCGACGAATCTTTCTCATAAAGTGTGAAAGTATATACATTTGTAT
TGAATACTTTATCAAATGAAATGATTAATGACTACCAAAATTTAGAAGAG
TTGGTGTTAATCAATTCCACATAGAAGAAAGAGTCGAGTATTCATTGATC
AAATTATTCACTCCATAGTCCGATAGATCTTTTGAAGAATTGATTAATCG
GACGAGAATAAAGATAGAGTCCCGTTCTACATGTCAATACCGGCAACAAT
GAAATTTTTAGTAATAGGAAAATCCGTCGACTT
>ww21853
ATAAGACTCTGTCTTAGTGTATAGGAGTTATTGAAGAAAATAAAGGAACA
ATACTCACCTTCTTAGAAGGTGAGTATTGTTCCTTTATTTTCTTTTTATT
TAGTTGTATTTTAGTTACATGGACTTTTATTCCTTACAAAAGAAAAAGAA
GAAAAGGGGGATTCATGATTGAGGATCTTATTTGTTCTGTTTTGTTTGTA
ATTTCTATAATTCCGTCCCTATTTTTTATATTTA-ATATATAAA-TATAA
AAAATAGATTTATATATTAAGCAAAAGCCTATTTGACATCCCAACGATTT
CTCCTATATCTATTTTCGTTAGTGGTTCCAAATTCCTCACCTTTCTCATT
CACTCTATTCTTTTACAAACGGATCTGTCCGAAAACGCCTTTCATCTTAC
ACAAGTCTTGTATGATACACATACAAATGACCATCTTTGAACAAGGAATG
AATCGCCTTTTGAATTTGAATGATTCACGATGGATATTATTTCTCAGACT
GAAACTTACAAAGTCGTCTTATTGAAGATCCAAGAAATTACAGTACCCGA
AAGTTGGGAATCTTCTTTCATACTTTTAATTGACATAGACCCCAGTCATC
TAATAAAATAAGGATGATACGTTGGGAGTGGTCGGGATAGCTCAGCTGGT
AGAGCAGAGGACTGAAAATCTGAGCCTTGGTATGGAAACCTACTAAGTGA
CAACTTTCAAATTCAGAGAAACCCTGGAATTAATAAAAATGGGCAATCCT
GAGCCAAATCCGGTTTTCCGAAAACAAACAAAAGTTGAAAAAGAAAAAGG
ATAGGTGCAGAGACTCAATGGAAGCTGTTCTAACAAATGGAGTTGACTGC
TTTGGTCGACGAATCTTTCTCATAAAGTGTGAAAGTATATACATTTGTAT
TGAATACTTTATCAAATGAAATGATTAATGACTACCAAAATTTAGAAGAG
TTGGTGTTAATCAATTCCACATAGAAGAAAGAGTCGAGTATTCATTGATC
AAATTATTCACTCCATAGTCCGATAGATCTTTTGAAGAATTGATTAATCG
GACGAGAATAAAGATAGAGTCCCGTTCTACATGTCAATACCGGCAACAAT
GAAATTTTTAGTAATAGGAAAATCCGTCGACTT
>ww21855
ATAAGACTCTGTCTTAGTGTATAGGAGTTATTGAAGAAAATAAAGGAACA
ATACTCACCTTCTTAGAAGGTGAGTATTGTTCCTTTATTTTCTTTTTATT
TAGTTGTATTTTAGTTACATGGACTTTTATTCCTTACAAAAGAAAAAGAA
GAAAAGGGGGATTCATGATTGAGGATCTTATTTGTTCTGTTTTGTTTGTA
ATTTCTATAATTCCGTCCCTATTTTTTATATTTA-ATATATAAA-TATAA
AAAATAGATTTATATATTAAGCAAAAGCCTATTTGACATCCCAACGATTT
CTCCTATATCTATTTTCGTTAGTGGTTCCAAATTCCTCACCTTTCTCATT
CACTCTATTCTTTTACAAACGGATCTGTCCGAAAACGCCTTTCATCTTAC
ACAAGTCTTGTATGATACACATACAAATGACCATCTTTGAACAAGGAATG
AATCGCCTTTTGAATTTGAATGATTCACGATGGATATTATTTCTCAGACT
GAAACTTACAAAGTCGTCTTATTGAAGATCCAAGAAATTACAGTACCCGA
AAGTTGGGAATCTTCTTTCATACTTTTAATTGACATAGACCCCAGTCATC
TAATAAAATAAGGATGATACATTGGGAGTGGTCGGGATAGCTCAGCTGGT
AGAGCAGAGGACTGAAAATCTGAGCCTTGGTATGGAAACCTACTAAGTGA
CAACTTTCAAATTCAGAGAAACCCTGGAATTAATAAAAATGGGCAATCCT
GAGCCAAATCCGGTTTTCCGAAAACAAACAAAAGTTGAAAAAGAAAAAGG
ATAGGTGCAGAGACTCAATGGAAGCTGTTCTAACAAATGGAGTTGACTGC
TTTGGTCGACGAATCTTTCTCATAAAGTGTGAAAGTATATACATTTGTAT
TGAATACTTTATCAAATGAAATGATTAATGACTACCAAAATTTCGAAGAG
TTGGTGTTAATCAATTCCACATAGAAGAAAGAGTCGAGTATTCATTGATC
AAATTATTCACTCCATAGTCCGATAGATCTTTTGAAGAATTGATTAATCG
GACGAGAATAAAGATAGAGTCCCGTTCTACATGTCAATACCGGCAACAAT
GAAATTTTTAGTAATAGGAAAATCCGTCGACTT
>ww21858
ATAAGACTCTGTCTTAGTGTATAGGAGTTATTGAAGAAAATAAAGGAACA
ATACTCACCTTCTAAGAAGGTGAGTATTGTTCCTTTATTTTCTTTTTATT
TAGTTGTATTTTAGTTACATGGACTTTTATTCCTTACAAAAGAAAAAGAA
GAAAAGGGGGATTCATGATTGAGGATCTTATTTGTTCTGTTTTGTTTGTA
ATTTCTATAATTCCGTCCCTATTTTTTATATTTA-ATATATAAA-TATAA
AAAATAGATTTATATATTAAGCAAAAGCCTATTTGACATCCCAACGATTT
CTCCTATATCTATTTTCGTTAGTGGTTCCAAATTCCTCACCTTTCTCATT
CACTCTATTCTTTTACAAACGGATCTGTCCGAAAACGCCTTTCATCTTAC
ACAAGTCTTGTATGATACACATACAAATGACCATCTTTGAACAAGGAATG
AATCGCCTTTTGAATTTGAATGATTCACGATGGATATTATTTCTCAGACT
GAAACTTACAAAGTCGTCTTATTGAAGATCCAAGAAATTACAGTACCCGA
AAGTTGGGAATCTTCTTTCATACTTTTAATTGACATAGACCCCAGTCATC
TAATAAAATAAGGATGATACGTTGGGAGTGGTCGGGATAGCTCAGCTGGT
AGAGCAGAGGACTGAAAATCTGAGCCTTGGTATGGAAACCTACTAAGTGA
CAACTTTCAAATTCAGAGAAACCCTGGAATTAATAAAAATGGGCAATCCT
GAGCCAAATCCGGTTTTCCGAAAACAAACAAAAGTTGAAAAAGAAAAAGG
ATAGGTGCAGAGACTCAATGGAAGCTGTTCTAACAAATGGAGTTGACTGC
TTTGGTCGACGAATCTTTCTCATAAAGTGTGAAAGTATATACATTTGTAT
TGAATACTTTATCAAATGAAATGATTAATGACTACCAAAATTTAGAAGAG
TTGGTGTTAATCAATTCCACATAGAAGAAAGAGTCGAGTATTCATTGATC
AAATTATTCACTCCATAGTCCGATAGATCTTTTGAAGAATTGATTAATCG
GACGAGAATAAAGATAGAGTCCCGTTCTACATGTCAATACCGGCAACAAT
GAAATTTTTAGTAATAGGAAAATCCGTCGACTT
>ww21859
ATAAGACTCTGTCTTAGTGTATAGGAGTTATTGAAGAAAATAAAGGAACA
ATACTCACCTTCTTAGAAGGTGAGTATTGTTCCTTTATTTTCTTTTTATT
TAGTTGTATTTTAGTTACATGGACTTTTATTCCTTACAAAAGAAAAAGAA
GAAAAGGGGGATTCATGATTGAGGATCTTATTTGTTCTGTTTTGTTTGTA
ATTTCTATAATTCCGTCCCTATTTTTTATATTTA-ATATATAAA-TATAA
AAAATAGATTTATATATTAAGCAAAAGCCTATTTGACATCCCAACGATTT
CTCCTATATCTATTTTCGTTAGTGGTTCCAAATTCCTCACCTTTCTCATT
CACTCTATTCTTTTACAAACGGATCTGTCCGAAAACGCCTTTCATCTTAC
ACAAGTCTTGTATGATACACATACAAATGACCATCTTTGAACAAGGAATG
AATCGCCTTTTGAATTTGAATGATTCACGATGGATATTATTTCTCAGACT
GAAACTTACAAAGTCGTCTTATTGAAGATCCAAGAAATTACAGTACCCGA
AAGTTGGGAATCTTCTTTCATACTTTTAATTGACATAGACCCCAGTCATC
TAATAAAATAAGGATGATACGTTGGGAGTGGTCGGGATAGCTCAGCTGGT
AGAGCAGAGGACTGAAAATCTGAGCCTTGGTATGGAAACCTACTAAGTGA
CAACTTTCAAATTCAGAGAAACCCTGGAATTAATAAAAATGGGCAATCCT
GAGCCAAATCCGGTTTTCCGAAAACAAACAAAAGTTGAAAAAGAAAAAGG
ATAGGTGCAGAGACTCAATGGAAGCTGTTCTAACAAATGGAGTTGACTGC
TTTGGTCGACGAATCTTTCTCATAAAGTGTGAAAGTATATACATTTGTAT
TGAATACTTTATCAAATGAAATGATTAATGACTACCAAAATTTCGAAGAG
TTGGTGTTAATCAATTCCACATAGAAGAAAGAGTCGAGTATTCATTGATC
AAATTATTCACTCCATAGTCCGATAGATCTTTTGAAGAATTGATTAATCG
GACGAGAATAAAGATAGAGTCCCGTTCTACATGTCAATACCGGCAACAAT
GAAATTTTTAGTAATAGGAAAATCCGTCGACTT
>ww21860
ATAAGACTCTGTCTTAGTGTATAGGAGTTATTGAAGAAAATAAAGGAACA
ATACTCACCTTCTAAGAAGGTGAGTATTGTTCCTTTATTTTCTTTTTATT
TAGTTGTATTTTAGTTACATGGACTTTTATTCCTTACAAAAGAAAAAGAA
GAAAAGGGGGATTCATGATTGAGGATCTTATTTGTTCTGTTTTGTTTGTA
ATTTCTATAATTCCGTCCCTATTTTTTATATTTA-ATATATAAA-TATAA
AAAATAGATTTATATATTAAGCAAAAGCCTATTTGACATCCCAACGATTT
CTCCTATATCTATTTTCGTTAGTGGTTCCAAATTCCTCACCTTTCTCATT
CACTCTATTCTTTTACAAACGGATCTGTCCGAAAACGCCTTTCATCTTAC
ACAAGTCTTGTATGATACACATACAAATGACCATCTTTGAACAAGGAATG
AATCGCCTTTTGAATTTGAATGATTCACGATGGATATTATTTCTCAGACT
GAAACTTACAAAGTCGTCTTATTGAAGATCCAAGAAATTACAGTACCCGA
AAGTTGGGAATCTTCTTTCATACTTTTAATTGACATAGACCCCAGTCATC
TAATAAAATAAGGATGATACGTTGGGAGTGGTCGGGATAGCTCAGCTGGT
AGAGCAGAGGACTGAAAATCTGAGCCTTGGTATGGAAACCTACTAAGTGA
CAACTTTCAAATTCAGAGAAACCCTGGAATTAATAAAAATGGGCAATCCT
GAGCCAAATCCGGTTTTCCGAAAACAAACAAAAGTTGAAAAAGAAAAAGG
ATAGGTGCAGAGACTCAATGGAAGCTGTTCTAACAAATGGAGTTGACTGC
TTTGGTCGACGAATCTTTCTCATAAAGTGTGAAAGTATATACATTTGTAT
TGAATACTTTATCAAATGAAATGATTAATGACTACCAAAATTTAGAAGAG
TTGGTGTTAATCAATTCCACATAGAAGAAAGAGTCGAGTATTCATTGATC
AAATTATTCACTCCATAGTCCGATAGATCTTTTGAAGAATTGATTAATCG
GACGAGAATAAAGATAGAGTCCCGTTCTACATGTCAATACCGGCAACAAT
GAAATTTTTAGTAATAGGAAAATCCGTCGACTT
>ww21863
ATAAGACTCTGTCTTAGTGTATAGGAGTTATTGAAGAAAATAAAGGAACA
ATACTCACCTTCTAAGAAGGTGAGTATTGTTCCTTTATTTTCTTTTTATT
TAGTTGTATTTTAGTTACATGGACTTTTATTCCTTACAAAAGAAAAAGAA
GAAAAGGGGGATTCATGATTGAGGATCTTATTTGTTCTGTTTTGTTTGTA
ATTTCTATAATTCCGTCCCTATTTTTTATATTTA-ATATATAAA-TATAA
AAAATAGATTTATATATTAAGCAAAAGCCTATTTGACATCCCAACGATTT
CTCCTATATCTATTTTCGTTAGTGGTTCCAAATTCCTCACCTTTCTCATT
CACTCTATTCTTTTACAAACGGATCTGTCCGAAAACGCCTTTCATCTTAC
ACAAGTCTTGTATGATACACATACAAATGACCATCTTTGAACAAGGAATG
AATCGCCTTTTGAATTTGAATGATTCACGATGGATATTATTTCTCAGACT
GAAACTTACAAAGTCGTCTTATTGAAGATCCAAGAAATTACAGTACCCGA
AAGTTGGGAATCTTCTTTCATACTTTTAATTGACATAGACCCCAGTCATC
TAATAAAATAAGGATGATACATTGGGAGTGGTCGGGATAGCTCAGCTGGT
AGAGCAGAGGACTGAAAATCTGAGCCTTGGTATGGAAACCTACTAAGTGA
CAACTTTCAAATTCAGAGAAACCCTGGAATTAATAAAAATGGGCAATCCT
GAGCCAAATCCGGTTTTCCGAAAACAAACAAAAGTTGAAAAAGAAAAAGG
ATAGGTGCAGAGACTCAATGGAAGCTGTTCTAACAAATGGAGTTGACTGC
TTTGGTCGACGAATCTTTCTCATAAAGTGTGAAAGTATATACATTTGTAT
TGAATACTTTATCAAATGAAATGATTAATGACTACCAAAATTTCGAAGAG
TTGGTGTTAATCAATTCCACATAGAAGAAAGAGTCGAGTATTCATTGATC
AAATTATTCACTCCATAGTCCGATAGATCTTTTGAAGAATTGATTAATCG
GACGAGAATAAAGATAGAGTCCCGTTCTACATGTCAATACCGGCAACAAT
GAAATTTTTAGTAATAGGAAAATCCGTCGACTT
>ww21864
ATAAGACTCTGTCTTAGTGTATAGGAGTTATTGAAGAAAATAAAGGAACA
ATACTCACCTTCTAAGAAGGTGAGTATTGTTCCTTTATTTTCTTTTTATT
TAGTTGTATTTTAGTTACATGGACTTTTATTCCTTACAAAAGAAAAAGAA
GAAAAGGGGGATTCATGATTGAGGATCTTATTTGTTCTGTTTTGTTTGTA
ATTTCTATAATTCCGTCCCTATTTTTTATATTTA-ATATATAAA-TATAA
AAAATAGATTTATATATTAAGCAAAAGCCTATTTGACATCCCAACGATTT
CTCCTATATCTATTTTCGTTAGTGGTTCCAAATTCCTCACCTTTCTCATT
CACTCTATTCTTTTACAAACGGATCTGTCCGAAAACGCCTTTCATCTTAC
ACAAGTCTTGTATGATACACATACAAATGACCATCTTTGAACAAGGAATG
AATCGCCTTTTGAATTTGAATGATTCACGATGGATATTATTTCTCAGACT
GAAACTTACAAAGTCGTCTTATTGAAGATCCAAGAAATTACAGTACCCGA
AAGTTGGGAATCTTCTTTCATACTTTTAATTGACATAGACCCCAGTCATC
TAATAAAATAAGGATGATACGTTGGGAGTGGTCGGGATAGCTCAGCTGGT
AGAGCAGAGGACTGAAAATCTGAGCCTTGGTATGGAAACCTACTAAGTGA
CAACTTTCAAATTCAGAGAAACCCTGGAATTAATAAAAATGGGCAATCCT
GAGCCAAATCCGGTTTTCCGAAAACAAACAAAAGTTGAAAAAGAAAAAGG
ATAGGTGCAGAGACTCAATGGAAGCTGTTCTAACAAATGGAGTTGACTGC
TTTGGTCGACGAATCTTTCTCATAAAGTGTGAAAGTATATACATTTGTAT
TGAATACTTTATCAAATGAAATGATTAATGACTACCAAAATTTAGAAGAG
TTGGTGTTAATCAATTCCACATAGAAGAAAGAGTCGAGTATTCATTGATC
AAATTATTCACTCCATAGTCCGATAGATCTTTTGAAGAATTGATTAATCG
GACGAGAATAAAGATAGAGTCCCGTTCTACATGTCAATACCGGCAACAAT
GAAATTTTTAGTAATAGGAAAATCCGTCGACTT
>ww21865
ATAAGACTCTGTCTTAGTGTATAGGAGTTATTGAAGAAAATAAAGGAACA
ATACTCACCTTCTAAGAAGGTGAGTATTGTTCCTTTATTTTCTTTTTATT
TAGTTGTATTTTAGTTACATGGACTTTTATTCCTTACAAAAGAAAAAGAA
GAAAAGGGGGATTCATGATTGAGGATCTTATTTGTTCTGTTTTGTTTGTA
ATTTCTATAATTCCGTCCCTATTTTTTATATTTATATATATAAATTATAA
AAAATAGATTTATATATTAAGCAAAAGCCTATTTGACATCCCAACGATTT
CTCCTATATCTATTTTCGTTAGTGGTTCCAAATTCCTCACCTTTCTCATT
CACTCTATTCTTTTACAAACGGATCTGTCCGAAAACGCCTTTCATCTTAC
ACAAGTCTTGTATGATACACATACAAATGACCATCTTTGAACAAGGAATG
AATCGCCTTTTGAATTTGAATGATTCACGATGGATATTATTTCTCAGACT
GAAACTTACAAAGTCGTCTTATTGAAGATCCAAGAAATTACAGTACCCGA
AAGTTGGGAATCTTCTTTCATACTTTTAATTGACATAGACCCCAGTCATC
TAATAAAATAAGGATGATACGTTGGGAGTGGTCGGGATAGCTCAGCTGGT
AGAGCAGAGGACTGAAAATCTGAGCCTTGGTATGGAAACCTACTAAGTGA
CAACTTTCAAATTCAGAGAAACCCTGGAATTAATAAAAATGGGCAATCCT
GAGCCAAATCCGGTTTTCCGAAAACAAACAAAAGTTGAAAAAGAAAAAGG
ATAGGTGCAGAGACTCAATGGAAGCTGTTCTAACAAATGGAGTTGACTGC
TTTGGTCGACGAATCTTTCTCATAAAGTGTGAAAGTATATACATTTGTAT
TGAATACTTTATCAAATGAAATGATTAATGACTACCAAAATTTAGAAGAG
TTGGTGTTAATCAATTCCACATAGAAGAAAGAGTCGAGTATTCATTGATC
AAATTATTCACTCCATAGTCCGATAGATCTTTTGAAGAATTGATTAATCG
GACGAGAATAAAGATAGAGTCCCGTTCTACATGTCAATACCGGCAACAAT
GAAATTTTTAGTAATAGGAAAATCCGTCGACTT
>ww21867
ATAAGACTCTGTCTTAGTGTATAGGAGTTATTGAAGAAAATAAAGGAACA
ATACTCACCTTCTAAGAAGGTGAGTATTGTTCCTTTATTTTCTTTTTATT
TAGTTGTATTTTAGTTACATGGACTTTTATTCCTTACAAAAGAAAAAGAA
GAAAAGGGGGATTCATGATTGAGGATCTTATTTGTTCTGTTTTGTTTGTA
ATTTCTATAATTCCGTCCCTATTTTTTATATTTA-ATATATAAA-TATAA
AAAATAGATTTATATATTAAGCAAAAGCCTATTTGACATCCCAACGATTT
CTCCTATATCTATTTTCGTTAGTGGTTCCAAATTCCTCACCTTTCTCATT
CACTCTATTCTTTTACAAACGGATCTGTCCGAAAACGCCTTTCATCTTAC
ACAAGTCTTGTATGATACACATACAAATGACCATCTTTGAACAAGGAATG
AATCGCCTTTTGAATTTGAATGATTCACGATGGATATTATTTCTCAGACT
GAAACTTACAAAGTCGTCTTATTGAAGATCCAAGAAATTACAGTACCCGA
AAGTTGGGAATCTTCTTTCATACTTTTAATTGACATAGACCCCAGTCATC
TAATAAAATAAGGATGATACATTGGGAGTGGTCGGGATAGCTCAGCTGGT
AGAGCAGAGGACTGAAAATCTGAGCCTTGGTATGGAAACCTACTAAGTGA
CAACTTTCAAATTCAGAGAAACCCTGGAATTAATAAAAATGGGCAATCCT
GAGCCAAATCCGGTTTTCCGAAAACAAACAAAAGTTGAAAAAGAAAAAGG
ATAGGTGCAGAGACTCAATGGAAGCTGTTCTAACAAATGGAGTTGACTGC
TTTGGTCGACGAATCTTTCTCATAAAGTGTGAAAGTATATACATTTGTAT
TGAATACTTTATCAAATGAAATGATTAATGACTACCAAAATTTCGAAGAG
TTGGTGTTAATCAATTCCACATAGAAGAAAGAGTCGAGTATTCATTGATC
AAATTATTCACTCCATAGTCCGATAGATCTTTTGAAGAATTGATTAATCG
GACGAGAATAAAGATAGAGTCCCGTTCTACATGTCAATACCGGCAACAAT
GAAATTTTTAGTAATAGGAAAATCCGTCGACTT
>ww21868
ATAAGACTCTGTCTTAGTGTATAGGAGTTATTGAAGAAAATAAAGGAACA
ATACTCACCTTCTTAGAAGGTGAGTATTGTTCCTTTATTTTCTTTTTATT
TAGTTGTATTTTAGTTACATGGACTTTTATTCCTTACAAAAGAAAAAGAA
GAAAAGGGGGATTCATGATTGAGGATCTTATTTGTTCTGTTTTGTTTGTA
ATTTCTATAATTCCGTCCCTATTTTTTATATTTA-ATATATAAA-TATAA
AAAATAGATTTATATATTAAGCAAAAGCCTATTTGACATCCCAACGATTT
CTCCTATATCTATTTTCGTTAGTGGTTCCAAATTCCTCACCTTTCTCATT
CACTCTATTCTTTTACAAACGGATCTGTCCGAAAACGCCTTTCATCTTAC
ACAAGTCTTGTATGATACACATACAAATGACCATCTTTGAACAAGGAATG
AATCGCCTTTTGAATTTGAATGATTCACGATGGATATTATTTCTCAGACT
GAAACTTACAAAGTCGTCTTATTGAAGATCCAAGAAATTACAGTACCCGA
AAGTTGGGAATCTTCTTTCATACTTTTAATTGACATAGACCCCAGTCATC
TAATAAAATAAGGATGATACATTGGGAGTGGTCGGGATAGCTCAGCTGGT
AGAGCAGAGGACTGAAAATCTGAGCCTTGGTATGGAAACCTACTAAGTGA
CAACTTTCAAATTCAGAGAAACCCTGGAATTAATAAAAATGGGCAATCCT
GAGCCAAATCCGGTTTTCCGAAAACAAACAAAAGTTGAAAAAGAAAAAGG
ATAGGTGCAGAGACTCAATGGAAGCTGTTCTAACAAATGGAGTTGACTGC
TTTGGTCGACGAATCTTTCTCATAAAGTGTGAAAGTATATACATTTGTAT
TGAATACTTTATCAAATGAAATGATTAATGACTACCAAAATTTAGAAGAG
TTGGTGTTAATCAATTCCACATAGAAGAAAGAGTCGAGTATTCATTGATC
AAATTATTCACTCCATAGTCCGATAGATCTTTTGAAGAATTGATTAATCG
GACGAGAATAAAGATAGAGTCCCGTTCTACATGTCAATACCGGCAACAAT
GAAATTTTTAGTAATAGGAAAATCCGTCGACTT
>ww21869
ATAAGACTCTGTCTTAGTGTATAGGAGTTATTGAAGAAAATAAAGGAACA
ATACTCACCTTCTAAGAAGGTGAGTATTGTTCCTTTATTTTCTTTTTATT
TAGTTGTATTTTAGTTACATGGACTTTTATTCCTTACAAAAGAAAAAGAA
GAAAAGGGGGATTCATGATTGAGGATCTTATTTGTTCTGTTTTGTTTGTA
ATTTCTATAATTCCGTCCCTATTTTTTATATTTA-ATATATAAA-TATAA
AAAATAGATTTATATATTAAGCAAAAGCCTATTTGACATCCCAACGATTT
CTCCTATATCTATTTTCGTTAGTGGTTCCAAATTCCTCACCTTTCTCATT
CACTCTATTCTTTTACAAACGGATCTGTCCGAAAACGCCTTTCATCTTAC
ACAAGTCTTGTATGATACACATACAAATGACCATCTTTGAACAAGGAATG
AATCGCCTTTTGAATTTGAATGATTCACGATGGATATTATTTCTCAGACT
GAAACTTACAAAGTCGTCTTATTGAAGATCCAAGAAATTACAGTACCCGA
AAGTTGGGAATCTTCTTTCATACTTTTAATTGACATAGACCCCAGTCATC
TAATAAAATAAGGATGATACGTTGGGAGTGGTCGGGATAGCTCAGCTGGT
AGAGCAGAGGACTGAAAATCTGAGCCTTGGTATGGAAACCTACTAAGTGA
CAACTTTCAAATTCAGAGAAACCCTGGAATTAATAAAAATGGGCAATCCT
GAGCCAAATCCGGTTTTCCGAAAACAAACAAAAGTTGAAAAAGAAAAAGG
ATAGGTGCAGAGACTCAATGGAAGCTGTTCTAACAAATGGAGTTGACTGC
TTTGGTCGACGAATCTTTCTCATAAAGTGTGAAAGTATATACATTTGTAT
TGAATACTTTATCAAATGAAATGATTAATGACTACCAAAATTTAGAAGAG
TTGGTGTTAATCAATTCCACATAGAAGAAAGAGTCGAGTATTCATTGATC
AAATTATTCACTCCATAGTCCGATAGATCTTTTGAAGAATTGATTAATCG
GACGAGAATAAAGATAGAGTCCCGTTCTACATGTCAATACCGGCAACAAT
GAAATTTTTAGTAATAGGAAAATCCGTCGACTT
>ww21873
ATAAGACTCTGTCTTAGTGTATAGGAGTTATTGAAGAAAATAAAGGAACA
ATACTCACCTTCTTAGAAGGTGAGTATTGTTCCTTTATTTTCTTTTTATT
TAGTTGTATTTTAGTTACATGGACTTTTATTCCTTACAAAAGAAAAAGAA
GAAAAGGGGGATTCATGATTGAGGATCTTATTTGTTCTGTTTTGTTTGTA
ATTTCTATAATTCCGTCCCTATTTTTTATATTTA-ATATATAAA-TATAA
AAAATAGATTTATATATTAAGCAAAAGCCTATTTGACATCCCAACGATTT
CTCCTATATCTATTTTCGTTAGTGGTTCCAAATTCCTCACCTTTCTCATT
CACTCTATTCTTTTACAAACGGATCTGTCCGAAAACGCCTTTCATCTTAC
ACAAGTCTTGTATGATACACATACAAATGACCATCTTTGAACAAGGAATG
AATCGCCTTTTGAATTTGAATGATTCACGATGGATATTATTTCTCAGACT
GAAACTTACAAAGTCGTCTTATTGAAGATCCAAGAAATTACAGTACCCGA
AAGTTGGGAATCTTCTTTCATACTTTTAATTGACATAGACCCCAGTCATC
TAATAAAATAAGGATGATACGTTGGGAGTGGTCGGGATAGCTCAGCTGGT
AGAGCAGAGGACTGAAAATCTGAGCCTTGGTATGGAAACCTACTAAGTGA
CAACTTTCAAATTCAGAGAAACCCTGGAATTAATAAAAATGGGCAATCCT
GAGCCAAATCCGGTTTTCCGAAAACAAACAAAAGTTGAAAAAGAAAAAGG
ATAGGTGCAGAGACTCAATGGAAGCTGTTCTAACAAATGGAGTTGACTGC
TTTGGTCGACGAATCTTTCTCATAAAGTGTGAAAGTATATACATTTGTAT
TGAATACTTTATCAAATGAAATGATTAATGACTACCAAAATTTCGAAGAG
TTGGTGTTAATCAATTCCACATAGAAGAAAGAGTCGAGTATTCATTGATC
AAATTATTCACTCCATAGTCCGATAGATCTTTTGAAGAATTGATTAATCG
GACGAGAATAAAGATAGAGTCCCGTTCTACATGTCAATACCGGCAACAAT
GAAATTTTTAGTAATAGGAAAATCCGTCGACTT
>ww21875
ATAAGACTCTGTCTTAGTGTATAGGAGTTATTGAAGAAAATAAAGGAACA
ATACTCACCTTCTTAGAAGGTGAGTATTGTTCCTTTATTTTCTTTTTATT
TAGTTGTATTTTAGTTACATGGACTTTTATTCCTTACAAAAGAAAAAGAA
GAAAAGGGGGATTCATGATTGAGGATCTTATTTGTTCTGTTTTGTTTGTA
ATTTCTATAATTCCGTCCCTATTTTTTATATTTA-ATATATAAA-TATAA
AAAATAGATTTATATATTAAGCAAAAGCCTATTTGACATCCCAACGATTT
CTCCTATATCTATTTTCGTTAGTGGTTCCAAATTCCTCACCTTTCTCATT
CACTCTATTCTTTTACAAACGGATCTGTCCGAAAACGCCTTTCATCTTAC
ACAAGTCTTGTATGATACACATACAAATGACCATCTTTGAACAAGGAATG
AATCGCCTTTTGAATTTGAATGATTCACGATGGATATTATTTCTCAGACT
GAAACTTACAAAGTCGTCTTATTGAAGATCCAAGAAATTACAGTACCCGA
AAGTTGGGAATCTTCTTTCATACTTTTAATTGACATAGACCCCAGTCATC
TAATAAAATAAGGATGATACGTTGGGAGTGGTCGGGATAGCTCAGCTGGT
AGAGCAGAGGACTGAAAATCTGAGCCTTGGTATGGAAACCTACTAAGTGA
CAACTTTCAAATTCAGAGAAACCCTGGAATTAATAAAAATGGGCAATCCT
GAGCCAAATCCGGTTTTCCGAAAACAAACAAAAGTTGAAAAAGAAAAAGG
ATAGGTGCAGAGACTCAATGGAAGCTGTTCTAACAAATGGAGTTGACTGC
TTTGGTCGACGAATCTTTCTCATAAAGTGTGAAAGTATATACATTTGTAT
TGAATACTTTATCAAATGAAATGATTAATGACTACCAAAATTTCGAAGAG
TTGGTGTTAATCAATTCCACATAGAAGAAAGAGTCGAGTATTCATTGATC
AAATTATTCACTCCATAGTCCGATAGATCTTTTGAAGAATTGATTAATCG
GACGAGAATAAAGATAGAGTCCCGTTCTACATGTCAATACCGGCAACAAT
GAAATTTTTAGTAATAGGAAAATCCGTCGACTT
>ww21877
ATAAGACTCTGTCTTAGTGTATAGGAGTTATTGAAGAAAATAAAGGAACA
ATACTCACCTTCTTAGAAGGTGAGTATTGTTCCTTTATTTTCTTTTTATT
TAGTTGTATTTTAGTTACATGGACTTTTATTCCTTACAAAAGAAAAAGAA
GAAAAGGGGGATTCATGATTGAGGATCTTATTTGTTCTGTTTTGTTTGTA
ATTTCTATAATTCCGTCCCTATTTTTTATATTTATATATATAAA-TATAA
AAAATAGATTTATATATTAAGCAAAAGCCTATTTGACATCCCAACGATTT
CTCCTATATCTATTTTCGTTAGTGGTTCCAAATTCCTCACCTTTCTCATT
CACTCTATTCTTTTACAAACGGATCTGTCCGAAAACGCCTTTCATCTTAC
ACAAGTCTTGTATGATACACATACAAATGACCATCTTTGAACAAGGAATG
AATCGCCTTTTGAATTTGAATGATTCACGATGGATATTATTTCTCAGACT
GAAACTTACAAAGTCGTCTTATTGAAGATCCAAGAAATTACAGTACCCGA
AAGTTGGGAATCTTCTTTCATACTTTTAATTGACATAGACCCCAGTCATC
TAATAAAATAAGGATGATACGTTGGGAGTGGTCGGGATAGCTCAGCTGGT
AGAGCAGAGGACTGAAAATCTGAGCCTTGGTATGGAAACCTACTAAGTGA
CAACTTTCAAATTCAGAGAAACCCTGGAATTAATAAAAATGGGCAATCCT
GAGCCAAATCCGGTTTTCCGAAAACAAACAAAAGTTGAAAAAGAAAAAGG
ATAGGTGCAGAGACTCAATGGAAGCTGTTCTAACAAATGGAGTTGACTGC
TTTGGTCGACGAATCTTTCTCATAAAGTGTGAAAGTATATACATTTGTAT
TGAATACTTTATCAAATGAAATGATTAATGACTACCAAAATTTAGAAGAG
TTGGTGTTAATCAATTCCACATAGAAGAAAGAGTCGAGTATTCATTGATC
AAATTATTCACTCCATAGTCCGATAGATCTTTTGAAGAATTGATTAATCG
GACGAGAATAAAGATAGAGTCCCGTTCTACATGTCAATACCGGCAACAAT
GAAATTTTTAGTAATAGGAAAATCCGTCGACTT
>ww21878
ATAAGACTCTGTCTTAGTGTATAGGAGTTATTGAAGAAAATAAAGGAACA
ATACTCACCTTCTTAGAAGGTGAGTATTGTTCCTTTATTTTCTTTTTATT
TAGTTGTATTTTAGTTACATGGACTTTTATTCCTTACAAAAGAAAAAGAA
GAAAAGGGGGATTCATGATTGAGGATCTTATTTGTTCTGTTTTGTTTGTA
ATTTCTATAATTCCGTCCCTATTTTTTATATTTATATATATAAA-TATAA
AAAATAGATTTATATATTAAGCAAAAGCCTATTTGACATCCCAACGATTT
CTCCTATATCTATTTTCGTTAGTGGTTCCAAATTCCTCACCTTTCTCATT
CACTCTATTCTTTTACAAACGGATCTGTCCGAAAACGCCTTTCATCTTAC
ACAAGTCTTGTATGATACACATACAAATGACCATCTTTGAACAAGGAATG
AATCGCCTTTTGAATTTGAATGATTCACGATGGATATTATTTCTCAGACT
GAAACTTACAAAGTCGTCTTATTGAAGATCCAAGAAATTACAGTACCCGA
AAGTTGGGAATCTTCTTTCATACTTTTAATTGACATAGACCCCAGTCATC
TAATAAAATAAGGATGATACGTTGGGAGTGGTCGGGATAGCTCAGCTGGT
AGAGCAGAGGACTGAAAATCTGAGCCTTGGTATGGAAACCTACTAAGTGA
CAACTTTCAAATTCAGAGAAACCCTGGAATTAATAAAAATGGGCAATCCT
GAGCCAAATCCGGTTTTCCGAAAACAAACAAAAGTTGAAAAAGAAAAAGG
ATAGGTGCAGAGACTCAATGGAAGCTGTTCTAACAAATGGAGTTGACTGC
TTTGGTCGACGAATCTTTCTCATAAAGTGTGAAAGTATATACATTTGTAT
TGAATACTTTATCAAATGAAATGATTAATGACTACCAAAATTTAGAAGAG
TTGGTGTTAATCAATTCCACATAGAAGAAAGAGTCGAGTATTCATTGATC
AAATTATTCACTCCATAGTCCGATAGATCTTTTGAAGAATTGATTAATCG
GACGAGAATAAAGATAGAGTCCCGTTCTACATGTCAATACCGGCAACAAT
GAAATTTTTAGTAATAGGAAAATCCGTCGACTT
>ww21879
ATAAGACTCTGTCTTAGTGTATAGGAGTTATTGAAGAAAATAAAGGAACA
ATACTCACCTTCTTAGAAGGTGAGTATTGTTCCTTTATTTTCTTTTTATT
TAGTTGTATTTTAGTTACATGGACTTTTATTCCTTACAAAAGAAAAAGAA
GAAAAGGGGGATTCATGATTGAGGATCTTATTTGTTCTGTTTTGTTTGTA
ATTTCTATAATTCCGTCCCTATTTTTTATATTTA-ATATATAAA-TATAA
AAAATAGATTTATATATTAAGCAAAAGCCTATTTGACATCCCAACGATTT
CTCCTATATCTATTTTCGTTAGTGGTTCCAAATTCCTCACCTTTCTCATT
CACTCTATTCTTTTACAAACGGATCTGTCCGAAAACGCCTTTCATCTTAC
ACAAGTCTTGTATGATACACATACAAATGACCATCTTTGAACAAGGAATG
AATCGCCTTTTGAATTTGAATGATTCACGATGGATATTATTTCTCAGACT
GAAACTTACAAAGTCGTCTTATTGAAGATCCAAGAAATTACAGTACCCGA
AAGTTGGGAATCTTCTTTCATACTTTTAATTGACATAGACCCCAGTCATC
TAATAAAATAAGGATGATACATTGGGAGTGGTCGGGATAGCTCAGCTGGT
AGAGCAGAGGACTGAAAATCTGAGCCTTGGTATGGAAACCTACTAAGTGA
CAACTTTCAAATTCAGAGAAACCCTGGAATTAATAAAAATGGGCAATCCT
GAGCCAAATCCGGTTTTCCGAAAACAAACAAAAGTTGAAAAAGAAAAAGG
ATAGGTGCAGAGACTCAATGGAAGCTGTTCTAACAAATGGAGTTGACTGC
TTTGGTCGACGAATCTTTCTCATAAAGTGTGAAAGTATATACATTTGTAT
TGAATACTTTATCAAATGAAATGATTAATGACTACCAAAATTTCGAAGAG
TTGGTGTTAATCAATTCCACATAGAAGAAAGAGTCGAGTATTCATTGATC
AAATTATTCACTCCATAGTCCGATAGATCTTTTGAAGAATTGATTAATCG
GACGAGAATAAAGATAGAGTCCCGTTCTACATGTCAATACCGGCAACAAT
GAAATTTTTAGTAATAGGAAAATCCGTCGACTT
>ww21884
ATAAGACTCTGTCTTAGTGTATAGGAGTTATTGAAGAAAATAAAGGAACA
ATACTCACCTTCTTAGAAGGTGAGTATTGTTCCTTTATTTTCTTTTTATT
TAGTTGTATTTTAGTTACATGGACTTTTATTCCTTACAAAAGAAAAAGAA
GAAAAGGGGGATTCATGATTGAGGATCTTATTTGTTCTGTTTTGTTTGTA
ATTTCTATAATTCCGTCCCTATTTTTTATATTTA-ATATATAAA-TATAA
AAAATAGATTTATATATTAAGCAAAAGCCTATTTGACATCCCAACGATTT
CTCCTATATCTATTTTCGTTAGTGGTTCCAAATTCCTCACCTTTCTCATT
CACTCTATTCTTTTACAAACGGATCTGTCCGAAAACGCCTTTCATCTTAC
ACAAGTCTTGTATGATACACATACAAATGACCATCTTTGAACAAGGAATG
AATCGCCTTTTGAATTTGAATGATTCACGATGGATATTATTTCTCAGACT
GAAACTTACAAAGTCGTCTTATTGAAGATCCAAGAAATTACAGTACCCGA
AAGTTGGGAATCTTCTTTCATACTTTTAATTGACATAGACCCCAGTCATC
TAATAAAATAAGGATGATACGTTGGGAGTGGTCGGGATAGCTCAGCTGGT
AGAGCAGAGGACTGAAAATCTGAGCCTTGGTATGGAAACCTACTAAGTGA
CAACTTTCAAATTCAGAGAAACCCTGGAATTAATAAAAATGGGCAATCCT
GAGCCAAATCCGGTTTTCCGAAAACAAACAAAAGTTGAAAAAGAAAAAGG
ATAGGTGCAGAGACTCAATGGAAGCTGTTCTAACAAATGGAGTTGACTGC
TTTGGTCGACGAATCTTTCTCATAAAGTGTGAAAGTATATACATTTGTAT
TGAATACTTTATCAAATGAAATGATTAATGACTACCAAAATTTAGAAGAG
TTGGTGTTAATCAATTCCACATAGAAGAAAGAGTCGAGTATTCATTGATC
AAATTATTCACTCCATAGTCCGATAGATCTTTTGAAGAATTGATTAATCG
GACGAGAATAAAGATAGAGTCCCGTTCTACATGTCAATACCGGCAACAAT
GAAATTTTTAGTAATAGGAAAATCCGTCGACTT
>ww21885
ATAAGACTCTGTCTTAGTGTATAGGAGTTATTGAAGAAAATAAAGGAACA
ATACTCACCTTCTTAGAAGGTGAGTATTGTTCCTTTATTTTCTTTTTATT
TAGTTGTATTTTAGTTACATGGACTTTTATTCCTTACAAAAGAAAAAGAA
GAAAAGGGGGATTCATGATTGAGGATCTTATTTGTTCTGTTTTGTTTGTA
ATTTCTATAATTCCGTCCCTATTTTTTATATTTA-ATATATAAA-TATAA
AAAATAGATTTATATATTAAGCAAAAGCCTATTTGACATCCCAACGATTT
CTCCTATATCTATTTTCGTTAGTGGTTCCAAATTCCTCACCTTTCTCATT
CACTCTATTCTTTTACAAACGGATCTGTCCGAAAACGCCTTTCATCTTAC
ACAAGTCTTGTATGATACACATACAAATGACCATCTTTGAACAAGGAATG
AATCGCCTTTTGAATTTGAATGATTCACGATGGATATTATTTCTCAGACT
GAAACTTACAAAGTCGTCTTATTGAAGATCCAAGAAATTACAGTACCCGA
AAGTTGGGAATCTTCTTTCATACTTTTAATTGACATAGACCCCAGTCATC
TAATAAAATAAGGATGATACGTTGGGAGTGGTCGGGATAGCTCAGCTGGT
AGAGCAGAGGACTGAAAATCTGAGCCTTGGTATGGAAACCTACTAAGTGA
CAACTTTCAAATTCAGAGAAACCCTGGAATTAATAAAAATGGGCAATCCT
GAGCCAAATCCGGTTTTCCGAAAACAAACAAAAGTTGAAAAAGAAAAAGG
ATAGGTGCAGAGACTCAATGGAAGCTGTTCTAACAAATGGAGTTGACTGC
TTTGGTCGACGAATCTTTCTCATAAAGTGTGAAAGTATATACATTTGTAT
TGAATACTTTATCAAATGAAATGATTAATGACTACCAAAATTTAGAAGAG
TTGGTGTTAATCAATTCCACATAGAAGAAAGAGTCGAGTATTCATTGATC
AAATTATTCACTCCATAGTCCGATAGATCTTTTGAAGAATTGATTAATCG
GACGAGAATAAAGATAGAGTCCCGTTCTACATGTCAATACCGGCAACAAT
GAAATTTTTAGTAATAGGAAAATCCGTCGACTT
>ww21887
ATAAGACTCTGTCTTAGTGTATAGGAGTTATTGAAGAAAATAAAGGAACA
ATACTCACCTTCTAAGAAGGTGAGTATTGTTCCTTTATTTTCTTTTTATT
TAGTTGTATTTTAGTTACATGGACTTTTATTCCTTACAAAAGAAAAAGAA
GAAAAGGGGGATTCATGATTGAGGATCTTATTTGTTCTGTTTTGTTTGTA
ATTTCTATAATTCCGTCCCTATTTTTTATATTTATATATATAAA-TATAA
AAAATAGATTTATATATTAAGCAAAAGCCTATTTGACATCCCAACGATTT
CTCCTATATCTATTTTCGTTAGTGGTTCCAAATTCCTCACCTTTCTCATT
CACTCTATTCTTTTACAAACGGATCTGTCCGAAAACGCCTTTCATCTTAC
ACAAGTCTTGTATGATACACATACAAATGACCATCTTTGAACAAGGAATG
AATCGCCTTTTGAATTTGAATGATTCACGATGGATATTATTTCTCAGACT
GAAACTTACAAAGTCGTCTTATTGAAGATCCAAGAAATTACAGTACCCGA
AAGTTGGGAATCTTCTTTCATACTTTTAATTGACATAGACCCCAGTCATC
TAATAAAATAAGGATGATACGTTGGGAGTGGTCGGGATAGCTCAGCTGGT
AGAGCAGAGGACTGAAAATCTGAGCCTTGGTATGGAAACCTACTAAGTGA
CAACTTTCAAATTCAGAGAAACCCTGGAATTAATAAAAATGGGCAATCCT
GAGCCAAATCCGGTTTTCCGAAAACAAACAAAAGTTGAAAAAGAAAAAGG
ATAGGTGCAGAGACTCAATGGAAGCTGTTCTAACAAATGGAGTTGACTGC
TTTGGTCGACGAATCTTTCTCATAAAGTGTGAAAGTATATACATTTGTAT
TGAATACTTTATCAAATGAAATGATTAATGACTACCAAAATTTAGAAGAG
TTGGTGTTAATCAATTCCACATAGAAGAAAGAGTCGAGTATTCATTGATC
AAATTATTCACTCCATAGTCCGATAGATCTTTTGAAGAATTGATTAATCG
GACGAGAATAAAGATAGAGTCCCGTTCTACATGTCAATACCGGCAACAAT
GAAATTTTTAGTAATAGGAAAATCCGTCGACTT
